# Supplementary material for: An AI-driven workflow for the accelerated optimization of cell-free protein synthesis
Source: iScience. 2025 Sep 19;28(10):113599. doi: 10.1016/j.isci.2025.113599 (PMC12529354; doi:10.1016/j.isci.2025.113599)
Supplement: Document S2. Data S1–S14 and Table S5 [file mmc2.zip]

Archive with 34 entries (33 files):
- Supplemental Data/
- __MACOSX/._Supplemental Data
- Supplemental Data/Data S9.csv
- __MACOSX/Supplemental Data/._Data S9.csv
- Supplemental Data/.DS_Store
- __MACOSX/Supplemental Data/._.DS_Store
- Supplemental Data/Data S1.tsv
- __MACOSX/Supplemental Data/._Data S1.tsv
- Supplemental Data/Data S6.xlsx
- __MACOSX/Supplemental Data/._Data S6.xlsx
- Supplemental Data/Data S14.csv
- __MACOSX/Supplemental Data/._Data S14.csv
- Supplemental Data/Data S12.csv
- __MACOSX/Supplemental Data/._Data S12.csv
- Supplemental Data/Data S10.csv
- __MACOSX/Supplemental Data/._Data S10.csv
- Supplemental Data/Data S11.csv
- __MACOSX/Supplemental Data/._Data S11.csv
- Supplemental Data/Table S5.xlsx
- __MACOSX/Supplemental Data/._Table S5.xlsx
- Supplemental Data/Data S13.xlsx
- __MACOSX/Supplemental Data/._Data S13.xlsx
- Supplemental Data/Data S3.csv
- __MACOSX/Supplemental Data/._Data S3.csv
- Supplemental Data/Data S2.csv
- __MACOSX/Supplemental Data/._Data S2.csv
- Supplemental Data/Data S5.csv
- __MACOSX/Supplemental Data/._Data S5.csv
- Supplemental Data/Data S4.csv
- __MACOSX/Supplemental Data/._Data S4.csv
- Supplemental Data/Data S8.tsv
- __MACOSX/Supplemental Data/._Data S8.tsv
- Supplemental Data/Data S7.csv
- __MACOSX/Supplemental Data/._Data S7.csv
