# Supplementary material for: An AI-driven workflow for the accelerated optimization of cell-free protein synthesis
Source: iScience. 2025 Sep 19;28(10):113599. doi: 10.1016/j.isci.2025.113599 (PMC12529354; doi:10.1016/j.isci.2025.113599)
Supplement: Document S2. Data S1–S14 and Table S5 [file mmc2.zip › Supplemental Data/Data S1.tsv]

Component	maxValue
Mg-glutamate	80
K-glutamate	980
Amino acid	1100
Spermidine	140
Creatine Phosphate	940
NTP	140
GFP11_Col-E1	860
GFP1-10	1240
PEG-8000	1320
HEPES	262.5
