# Supplementary material for: An AI-driven workflow for the accelerated optimization of cell-free protein synthesis
Source: iScience. 2025 Sep 19;28(10):113599. doi: 10.1016/j.isci.2025.113599 (PMC12529354; doi:10.1016/j.isci.2025.113599)
Supplement: Document S2. Data S1–S14 and Table S5 [file mmc2.zip › Supplemental Data/Data S6.xlsx]

## Sheet: Feuil1
Time	T° GFP35-50:485/20,528/20[2]	A1	B1	C1	D1	E1	F1	G1	H1	I1	J1	K1	L1	M1	N1	O1	P1	A2	B2	C2	D2	E2	F2	G2	H2	I2	J2	K2	L2	M2	N2	O2	P2	A3	B3	C3	D3	E3	F3	G3	H3	I3	J3	K3	L3	M3	N3	O3	P3
00:06:59	30	1574	1494	1534	1534	1534	1502	1634	1597	1581	1574	1665	1537	1564	1651	1586	1637	1560	1512	1482	1479	1495	1545	1560	1487	1638	1634	1633	1597	1612	1545	1608	1655	1535	1543	1492	1447	1524	1500	1503	1664	1539	1594	1621	1681	1528	1507	1651	1763
00:16:59	30	1489	1459	1469	1501	1491	1474	1567	1518	1487	1476	1541	1481	1582	1588	1530	1639	1426	1512	1503	1499	1459	1514	1516	1447	1549	1494	1511	1520	1539	1508	1567	1573	1406	1429	1466	1464	1500	1442	1433	1578	1466	1516	1502	1576	1460	1456	1548	1619
00:26:59	30	1521	1502	1535	1533	1549	1621	1618	1616	1575	1590	1555	1543	1869	1592	1544	2002	1472	1672	1829	1550	1509	1532	1534	1569	1631	1540	1730	1567	1563	1590	1604	1590	1395	1483	1507	1704	1507	1459	1458	1577	1483	1648	1569	1564	1464	1467	1588	1645
00:36:59	30	1643	1740	1808	1688	1776	1892	1877	1894	1823	1810	1600	1680	2444	1686	1550	2797	1655	2150	2513	1796	1661	1623	1549	1828	1771	1657	2233	1644	1642	1801	1632	1663	1431	1659	1741	2287	1596	1533	1499	1637	1531	1936	1706	1592	1453	1508	1638	1684
00:46:59	30	1796	2029	2119	1778	1944	2286	2248	2362	2247	2137	1657	1881	3235	1833	1577	4080	1959	2716	3279	2083	1769	1774	1544	2225	1984	1833	3007	1747	1816	2127	1654	1813	1420	1784	2017	3009	1569	1566	1499	1736	1590	2356	1921	1619	1453	1559	1708	1730
00:56:59	30	2008	2482	2623	1977	2274	2825	2784	3013	2878	2591	1786	2155	4131	2060	1617	5693	2438	3460	4204	2553	1995	2074	1558	2751	2313	2068	3958	1858	2049	2598	1661	1995	1414	1964	2467	4034	1577	1623	1514	1881	1652	2868	2194	1631	1441	1618	1777	1732
01:06:59	30	2356	3146	3391	2269	2701	3479	3533	3934	3761	3296	2047	2619	5281	2472	1780	7919	3170	4382	5335	3259	2316	2499	1596	3415	2850	2420	5202	2059	2422	3318	1724	2381	1460	2232	3123	5360	1615	1701	1551	2112	1773	3542	2642	1694	1471	1744	1962	1825
01:16:59	30	2763	3965	4361	2668	3166	4224	4548	5181	4891	4285	2417	3255	6585	3054	1987	10503	4079	5381	6616	4192	2733	3127	1670	4280	3631	2868	6714	2316	2910	4261	1777	2875	1498	2542	3961	6907	1655	1847	1627	2475	1943	4305	3202	1769	1531	1905	2185	1915
01:26:59	30	3147	4786	5354	2996	3479	4669	5498	6417	5951	5250	2704	3814	7593	3561	2121	12372	5063	6212	7748	5105	3084	3647	1665	5011	4420	3238	7902	2437	3334	5068	1704	3249	1505	2774	4820	8259	1625	1879	1621	2761	2048	4920	3597	1744	1508	1937	2315	1881
01:36:59	30	3645	5888	6635	3452	3884	5244	6779	8048	7241	6572	3169	4625	8815	4338	2404	14689	6386	7219	9179	6321	3607	4373	1720	5991	5476	3788	9424	2665	3912	6244	1711	3843	1565	3113	5972	9911	1655	1995	1695	3212	2192	5698	4098	1791	1541	2065	2592	1959
01:46:59	30	4125	7066	7994	3912	4239	5826	8255	9914	8659	8079	3713	5578	10034	5248	2760	16920	7756	8172	10604	7615	4160	5190	1797	7124	6756	4450	11014	2925	4583	7588	1731	4509	1625	3429	7213	11597	1658	2161	1776	3728	2362	6538	4596	1848	1596	2202	2946	2050
01:56:59	30	4705	8357	9493	4362	4578	6382	9848	11922	10090	9776	4378	6634	11204	6302	3188	19020	9437	9146	12109	8947	4786	6023	1890	8301	8195	5197	12658	3183	5315	9088	1737	5229	1738	3770	8592	13308	1679	2316	1895	4175	2541	7399	5122	1910	1649	2381	3342	2147
02:06:59	30	5266	9778	11074	4855	4957	6999	11611	14153	11629	11677	5150	7885	12386	7460	3704	21066	11190	10145	13655	10476	5529	6964	2005	9665	9832	6087	14387	3476	6175	10754	1760	6014	1862	4127	10052	15247	1714	2525	2022	4806	2738	8403	5707	2017	1738	2548	3801	2269
02:16:59	30	5933	11433	12933	5372	5349	7704	13550	16470	13406	13962	6123	9352	13728	8944	4394	23454	13256	11300	15482	12097	6384	7996	2161	11231	11723	7162	16293	3837	7197	12796	1825	6998	2048	4588	11807	17334	1750	2792	2223	5500	3000	9514	6404	2138	1885	2797	4407	2461
02:26:59	30	6545	13070	14704	5840	5715	8346	15358	18991	14995	16250	7143	10776	14815	10358	5107	25403	15263	12322	17166	13654	7258	8960	2303	12801	13515	8221	18083	4128	8194	14785	1845	7928	2237	5032	13519	19317	1788	3059	2405	6187	3231	10534	7052	2252	2006	3014	4938	2624
02:36:59	30	7194	14721	16545	6301	6077	8996	17170	21373	16595	18745	8279	12273	15864	11918	5921	27279	17382	13341	18878	15255	8154	9896	2458	14481	15316	9347	19841	4440	9220	16791	1882	8890	2492	5521	15293	21315	1817	3350	2621	6864	3470	11584	7747	2377	2141	3257	5568	2825
02:46:59	30	7830	16415	18425	6797	6452	9705	19229	23817	18228	21485	9534	13780	16957	13632	6830	29123	19523	14355	20600	16893	9112	10891	2636	16330	17175	10546	21660	4752	10341	18958	1923	9913	2774	6048	17115	23349	1865	3679	2880	7577	3749	12625	8488	2511	2327	3514	6233	3054
02:56:59	30	8390	17864	19984	7172	6723	10318	20829	25856	19256	23880	10669	14937	17679	15119	7685	30435	21466	15148	22003	18252	9939	11696	2819	17980	18603	11591	23083	4988	11287	20755	1930	10712	3075	6517	18665	24996	1874	3978	3139	8162	3965	13446	9105	2598	2471	3723	6794	3235
03:06:59	30	8875	19287	21557	7581	7030	10886	22501	27991	20531	26468	11967	16308	18689	16978	8716	32311	23238	15935	23394	19655	10790	12464	2984	19845	20010	12702	24783	5295	12396	22884	1961	11750	3380	7039	20227	26607	1903	4276	3407	8816	4207	14322	9851	2727	2670	4002	7480	3496
03:16:59	30	9632	21279	23704	8147	7485	11896	25058	30972	22462	29753	13557	17777	19932	19111	9899	34450	25747	17139	25396	21515	11846	13535	3262	22298	21806	14167	27063	5659	13700	25222	2029	12831	3838	7751	22317	28845	1972	4762	3831	9719	4588	15565	10803	2882	2905	4313	8218	3787
03:26:59	30	10207	23057	25575	8713	7949	12780	27477	33911	24317	32610	15030	18873	20880	21185	10995	36869	27864	18172	27169	23374	12932	14635	3511	24826	23284	15445	29094	5979	14821	27348	2059	14094	4264	8418	24093	30917	2024	5207	4254	10689	4931	16575	11723	3031	3128	4617	8850	4152
03:36:59	30	10639	24262	26775	9024	8182	13228	28768	35170	24775	34432	16033	19731	21641	22767	11924	37059	29488	18719	28197	24523	13704	15085	3649	26109	23869	16217	30325	6220	15769	28815	2044	14455	4657	8905	25466	32145	2047	5455	4534	11115	5100	17089	12261	3099	3314	4788	9270	4245
03:46:59	30	10934	25181	27584	9182	8321	13701	30122	36471	25382	35900	16943	20068	21958	24131	12684	37829	30859	19087	28854	25277	14206	15520	3793	27394	24287	16912	31441	6333	16371	29947	2016	14982	5000	9294	26371	32859	2036	5725	4865	11565	5282	17543	12743	3137	3431	4900	9545	4413
03:56:59	30	11410	26582	28993	9586	8656	14482	31985	38627	26569	38117	18188	20890	22868	26161	13755	39362	32749	19851	30129	26673	15031	16254	4006	29335	25216	17936	33203	6625	17394	31893	2053	15832	5456	9906	27798	34372	2090	6110	5292	12290	5554	18377	13468	3267	3652	5159	10046	4679
04:06:59	30	11883	27982	30266	9972	9020	15255	33905	40656	27618	40110	19404	21653	23704	28068	14749	40808	34593	20613	31354	28070	15809	16953	4227	31203	26095	18878	34909	6877	18359	33733	2072	16600	5896	10532	29211	35857	2144	6486	5734	12983	5828	19201	14152	3380	3852	5373	10495	4908
04:16:59	30	12322	29381	31610	10381	9374	16037	35801	42769	28768	42025	20565	22382	24558	30038	15803	42239	36572	21420	32589	29304	16593	17595	4446	33010	26878	19811	36597	7160	19308	35657	2098	17413	6393	11188	30552	37361	2195	6881	6222	13665	6115	20058	14825	3508	4101	5620	10979	5153
04:26:59	30	12750	30626	32881	10780	9732	16821	37671	44892	29677	43703	21739	23066	25419	31963	16828	43627	38514	22201	33792	30685	17345	18297	4634	34731	27653	20738	38225	7415	20231	37563	2126	18228	6894	11849	31919	38801	2256	7229	6690	14337	6394	20901	15459	3627	4304	5838	11410	5397
04:36:59	30	13188	31851	34164	11185	10123	17640	39459	47081	30665	45371	22952	23734	26229	33904	17850	45123	40514	23023	35031	32063	18095	18962	4851	36558	28418	21663	39854	7662	21104	39464	2160	19019	7404	12527	33182	40286	2325	7607	7197	15021	6681	21779	16073	3740	4519	6079	11789	5659
04:46:59	30	13595	33067	35540	11588	10515	18419	41256	49165	31752	46881	24140	24344	27071	35754	18868	46625	42451	23844	36222	33501	18812	19637	5042	38221	29147	22620	41419	7916	21981	41351	2184	19814	7891	13215	34403	41707	2391	7982	7689	15676	6948	22626	16648	3855	4730	6287	12258	5887
04:56:59	30	13995	34232	36836	12000	10908	19198	42968	50784	32812	48235	25287	24705	27875	37608	19859	48063	44371	24692	37455	34898	19496	20302	5237	39829	29777	23544	42941	8126	22844	43233	2213	20560	8337	13897	35605	43076	2450	8313	8194	16345	7228	23477	17210	3965	4944	6506	12615	6106
05:06:59	30	14382	35361	38095	12353	11299	19985	44637	52708	33769	49417	26418	25415	28650	39370	20860	49699	46258	25594	38559	36298	20171	20938	5432	41291	30452	24433	44310	8351	23619	44904	2248	21297	8818	14585	36704	44368	2515	8666	8714	16968	7480	24274	17697	4062	5145	6703	12993	6331
05:16:59	30	14759	36373	39224	12733	11685	20697	46161	54371	34666	50479	27489	26206	29319	40932	21738	51259	47965	26415	39580	37581	20765	21576	5600	42630	30976	25294	45557	8532	24296	46441	2262	21975	9248	15240	37800	45441	2574	8957	9194	17563	7725	24964	18106	4150	5343	6869	13281	6509
05:26:59	30	14996	37090	40323	13037	12009	21313	47408	55904	35398	51106	28446	26310	29896	42389	22590	52594	49084	27104	40336	38727	21206	22053	5732	43737	31377	26078	46568	8688	24916	47792	2268	22579	9692	15780	38617	46279	2620	9226	9626	18083	7932	25555	18469	4228	5500	7023	13519	6675
05:36:59	30	15419	38127	41586	13441	12447	22083	49097	57768	36439	52076	29616	26962	30673	44074	23570	54334	50781	28084	41409	40143	21842	22785	5921	45036	31928	27057	47857	8888	25623	49169	2303	23307	10061	16473	39783	47419	2693	9541	10147	18711	8177	26329	18925	4332	5693	7196	13851	6896
05:46:59	30	15822	39042	42818	13847	12876	22859	50623	59485	37445	53040	30683	27340	31374	45559	24509	55970	52415	28991	42408	41515	22415	23526	6089	46247	32462	27995	49060	9076	26346	50796	2329	23996	10525	17095	40946	48427	2754	9861	10675	19340	8442	27006	19231	4420	5864	7370	14146	7071
05:56:59	30	16221	40008	44044	14233	13326	23608	52147	61190	38433	53823	31758	27794	32023	47097	25417	57556	54101	29947	43414	42851	22980	24237	6235	47286	33008	28907	50239	9249	27064	52191	2354	24628	10953	17704	42078	49463	2800	10156	11164	19959	8663	27691	19613	4506	6075	7534	14455	7243
06:06:59	30	16588	40883	45162	14607	13757	24323	53430	62854	39278	54497	32750	28180	32674	48499	26346	59331	55528	30835	44209	44119	23487	24916	6390	48373	33381	29761	51254	9401	27711	53439	2375	25317	11424	18210	43154	50264	2860	10434	11661	20550	8913	28315	19920	4582	6231	7670	14735	7423
06:16:59	30	16977	41724	46255	14994	14194	25051	54792	64314	40214	55081	33762	28544	33358	49905	27267	61029	57053	31742	45088	45336	24049	25641	6535	49376	33824	30635	52248	9566	28467	54710	2409	25956	11732	18735	44297	51119	2917	10744	12134	21128	9117	28947	20273	4670	6412	7821	14995	7598
06:26:59	30	17390	42679	47476	15409	14647	25870	56330	66183	41276	55942	34860	29056	34080	51387	28250	62821	58613	32744	45989	46710	24732	26436	6676	50573	34366	31659	53410	9737	29189	56184	2433	26630	12169	19242	45524	52047	2979	11056	12679	21800	9362	29665	20634	4751	6595	7973	15317	7767
06:36:59	30	17761	43718	48454	15784	15133	26541	57501	67133	42053	56269	35704	29338	34672	52613	29133	64411	59931	33640	46720	47860	25153	27141	6817	51330	34653	32405	54179	9861	29881	57282	2454	27278	12574	19646	46580	52701	3028	11321	13074	22289	9556	30131	20874	4828	6789	8105	15510	7917
06:46:59	30	18124	44604	49598	16157	15580	27240	58558	68483	42850	56718	36599	29672	35261	53775	29964	66043	61248	34522	47387	49009	25554	27833	6928	52117	34943	33154	54932	9991	30529	58308	2493	27882	12875	20042	47632	53320	3057	11593	13534	22831	9758	30646	21117	4890	6920	8257	15742	8063
06:56:59	30	18496	45419	50523	16514	16020	27938	59691	69718	43667	57087	37469	29898	35754	54828	30697	67472	62412	35360	48060	50121	26016	28533	7044	52898	35206	33934	55661	10092	31168	59293	2509	28410	13287	20333	48654	53884	3105	11870	13965	23374	9948	31135	21342	4946	7067	8344	15901	8177
07:06:59	30	18743	45798	50992	16622	16204	28352	60199	70684	44280	57424	38258	30379	36426	56253	31744	69426	62732	35871	48200	50413	26074	28943	7086	53399	35338	34623	56313	10218	31977	60595	2546	29184	13488	20476	49170	53620	3097	12036	14260	23776	10099	31513	21492	5011	7197	8502	16226	8365
07:16:59	30	19420	47515	52987	17449	17101	29588	62439	72921	45723	58423	39561	30809	37209	57581	32720	71242	64943	37445	49808	52817	27225	30249	7339	54831	36129	35777	57624	10399	32899	61877	2581	29904	13955	21192	51209	55543	3217	12541	14954	24665	10421	32384	21923	5103	7431	8661	16541	8529
07:26:59	30	19823	48379	53971	17854	17623	30371	63548	74175	46573	58830	40478	31127	37745	58685	33564	72779	66147	38343	50458	54016	27805	31033	7449	55525	36377	36450	58254	10515	33622	62925	2603	30505	14269	21479	52298	56184	3273	12854	15405	25198	10634	32855	22141	5174	7576	8797	16687	8661
07:36:59	30	20262	49231	54995	18282	18119	31133	64637	75392	47457	59178	41358	31380	38313	59813	34411	74375	67393	39292	51097	55187	28313	31811	7572	56325	36730	37260	58881	10641	34394	63961	2634	31163	14695	21778	53304	56769	3314	13159	15848	25780	10812	33349	22375	5236	7732	8891	16918	8811
07:46:59	30	20681	50075	55811	18697	18611	31957	65730	76881	48362	59625	42245	31668	38847	60825	35309	75779	68591	40202	51738	56356	28945	32646	7693	57023	36979	37950	59559	10743	35149	64956	2664	31800	14937	22064	54454	57351	3368	13483	16296	26330	11027	33808	22542	5279	7902	9023	17183	8927
07:56:59	30	21114	51016	56890	19107	19094	32759	66685	78080	49255	59912	43109	31948	39339	61876	36157	77177	70291	41103	52283	57407	29451	33432	7787	57592	37246	38646	60155	10852	35894	65797	2686	32398	15186	22330	55485	57857	3405	13791	16699	26834	11210	34232	22758	5349	8051	9107	17303	9068
08:06:59	30	21532	51754	57743	19540	19593	33518	67559	79417	50006	60255	43921	32186	39807	62805	36995	78476	71584	41925	52856	58496	29957	34208	7892	58158	37457	39322	60720	10928	36594	66702	2724	33005	15568	22531	56482	58415	3453	14077	17086	27327	11380	34655	22880	5387	8174	9216	17472	9162
08:16:59	30	21934	52668	58558	19955	20094	34321	68552	80403	50864	60554	44765	32382	40219	63696	37876	79681	72003	42762	53328	59530	30479	34943	8001	58828	37706	39941	61290	11030	37348	67565	2739	33585	15698	22749	57451	58860	3493	14362	17533	27844	11557	35008	23049	5454	8294	9304	17644	9274
08:26:59	30	22353	53507	59689	20368	20579	35170	69725	81708	51654	60822	45551	32662	40689	64605	38652	80949	73063	43632	53863	60571	30979	35803	8099	59447	37924	40516	61756	11102	38080	68201	2774	34242	16053	22942	58492	59311	3534	14660	17901	28331	11722	35414	23187	5496	8456	9410	17796	9408
08:36:59	30	22775	54297	60526	20780	21069	35949	70518	82517	52406	61082	46398	32848	41084	65462	39553	82115	74148	44469	54406	61577	31471	36515	8208	59894	38078	41115	62247	11187	38799	69203	2803	34859	16335	23155	59497	59781	3570	14919	18295	28774	11873	35797	23338	5538	8596	9528	18009	9502
08:46:59	30	23211	54970	61418	21211	21512	36771	70973	83491	53163	61324	47195	33051	41507	66221	40381	83244	75862	45271	54813	62423	32028	36636	8307	60444	38267	41700	62679	11232	39521	70138	2827	35427	16754	23325	60410	60131	3612	15206	18658	29193	12039	36095	23504	5575	8732	9621	18117	9618
08:56:59	30	23604	55693	62152	21581	22050	37594	71856	84310	53808	61413	47920	33215	41834	66975	41137	84221	76870	46037	55166	63493	32477	37265	8380	60894	38400	42173	62996	11298	40148	70711	2849	36003	16967	23488	61263	60430	3654	15471	18973	29603	12156	36375	23573	5617	8855	9709	18261	9719
09:06:59	30	24040	56572	62851	22027	22582	38504	72974	85399	54703	61870	48819	33511	42283	67900	42065	85472	78084	46838	55707	64448	33021	38051	8491	61454	38637	42791	63620	11409	40985	71535	2877	36649	17067	23664	62325	60933	3699	15741	19356	30105	12350	36788	23778	5681	9030	9826	18481	9839
09:16:59	30	24538	57409	63880	22520	23166	39386	73583	86420	55449	62104	49611	33721	42668	68675	43022	87109	78752	47709	56284	65425	33436	38778	8580	61847	38787	43348	64021	11469	41726	72208	2911	37574	17338	23895	63400	61395	3746	16016	19720	30506	12507	37109	23887	5708	9178	9938	18638	10020
09:26:59	30	24883	58003	64203	22871	23574	40149	74006	86993	55934	62047	50238	33833	42811	69108	43678	87234	79693	48310	56407	66115	33932	39495	8639	62101	38789	43641	64210	11500	42315	72598	2929	37781	17610	23950	63982	61551	3775	16240	19990	30765	12609	37287	23944	5741	9281	9978	18773	10008
09:36:59	30	25356	58698	64830	23327	24119	41061	74839	87961	56708	62334	51068	34042	43233	69968	44605	88304	80341	49134	56850	67059	34455	40401	8761	62581	38994	44191	64687	11577	43058	73303	2961	38471	17685	24126	64960	61959	3816	16487	20358	31166	12777	37663	24099	5778	9366	10103	18951	10130
09:46:59	30	25820	59563	65880	23881	24748	42158	75715	89115	57650	62815	52073	34393	43749	70754	45593	89595	81695	50046	57423	68310	35106	41349	8890	63419	39342	44828	65368	11688	43998	74036	3002	39187	18117	24363	66061	62541	3885	16802	20769	31662	12953	38047	24280	5843	9592	10192	19109	10245
09:56:59	30	26632	61363	67853	24766	25745	44142	77946	92056	59822	64730	54185	35646	45131	73827	48021	93667	83737	51679	58901	70502	36230	43147	9153	65364	40542	46511	67354	12108	45870	77235	3118	41202	18593	24911	68228	64167	3989	17462	21534	32829	13429	39391	25073	6055	9966	10636	19855	10717
10:06:59	30	26536	60622	66981	24605	25688	43697	76646	90095	58556	62631	53248	34480	43986	71586	47016	90767	82954	51176	57917	69481	35907	42452	8997	63799	39353	45368	65550	11715	45058	74769	3023	40219	18509	24495	67518	62898	3944	17180	21281	32171	13143	38319	24305	5858	9771	10328	19196	10386
10:16:59	30	27336	63105	69168	25681	26923	45032	77935	92703	60574	63984	55019	35375	45264	77507	51743	92445	84908	53277	59872	72303	37704	43705	9171	65572	40423	46641	67146	12022	46752	79207	3173	41174	18945	25250	70343	65203	4147	17536	21785	33164	13565	39281	24866	6031	10141	11120	20233	10585
10:26:59	30	27154	61193	67277	25125	26386	44890	76527	90142	58983	62186	54062	34377	43963	71781	48090	90954	83152	51991	57919	70200	36397	43365	9041	63597	39028	45580	65348	11652	45881	74747	3047	40815	18575	24457	68408	62698	3969	17376	21585	32271	13214	38291	24186	5841	9973	10336	19249	10409
10:36:59	30	27384	61606	67286	25448	26790	45607	76617	90587	59415	62130	54641	34424	44078	72057	48804	91493	83465	52354	57967	70605	36678	43882	9075	63730	39092	45791	65475	11679	46415	74997	3054	41231	18818	24466	68876	62725	4000	17532	21797	32451	13289	38402	24211	5869	10105	10394	19333	10473
10:46:59	30	27751	62064	67537	25805	27225	46341	77056	90897	59781	62173	55176	34509	44203	72431	49461	91886	84021	52887	58154	71095	37052	44420	9137	63837	38809	46021	65572	11705	46972	75245	3067	41806	18868	24474	69506	62835	4026	17672	22042	32611	13380	38517	24224	5873	10158	10446	19351	10523
10:56:59	30	28099	62417	67917	26146	27675	47122	77600	91103	60200	62155	55765	34568	44371	72737	50185	92459	84553	53353	58264	71595	37391	44930	9210	64183	38962	46242	65605	11698	47564	75542	3084	42354	19051	24501	69952	62960	4062	17832	22341	32796	13458	38613	24256	5886	10348	10491	19381	10591
11:06:59	30	28487	62832	68208	26527	28143	47871	77651	91632	60625	62184	56422	34675	44491	73113	50949	93008	84765	53880	58494	72126	37770	45546	9255	64317	39058	46501	65835	11739	48209	75825	3109	42905	19240	24560	70648	63089	4104	17992	22509	32951	13541	38777	24296	5905	10432	10529	19528	10688
11:16:59	30	28835	63897	69283	26941	28653	48688	77971	91882	61036	62306	57067	34766	44662	73491	51687	93388	85373	54715	59009	72825	38257	46225	9312	64482	39019	46740	65988	11756	48782	76098	3139	43367	19454	24786	71678	63367	4146	18186	22770	33143	13636	38872	24317	5916	10521	10598	19593	10745
11:26:59	30	29223	64024	69084	27252	29086	49421	78335	92471	61549	62397	57626	34865	44758	73827	52414	93747	85853	54790	58845	73162	38558	46783	9370	64788	39129	46971	66114	11785	49333	76577	3154	43827	19499	24604	71811	63442	4178	18320	22968	33334	13740	38997	24362	5939	10675	10645	19656	10791
11:36:59	30	29590	64638	69242	27642	29518	50111	78689	92940	61880	62444	58248	34956	44884	74102	53073	94112	86815	55251	59052	73709	38887	47343	9411	64904	39039	47165	66235	11797	49936	76762	3174	44333	19772	24711	72405	63597	4204	18458	23204	33447	13825	39116	24371	5949	10842	10684	19732	10847
11:46:59	30	29929	64921	69781	27963	29904	50755	78848	92991	62197	62429	58734	34985	44948	74771	54065	94377	86813	55621	59094	74092	39144	47592	9448	64933	39092	47313	66255	11800	50461	77447	3222	44798	19723	24712	72844	63683	4242	18572	23396	33553	13875	39179	24419	5950	10944	10798	19943	10912
11:56:59	30	30317	65301	70321	28320	30299	51486	79611	93383	62548	62337	59336	35070	45070	75049	54452	94689	87117	56105	59264	74578	39525	48467	9562	65067	39060	47510	66361	11818	51043	77281	3219	45284	19689	24775	73390	63797	4272	18711	23785	33693	13947	39304	24403	5960	11063	10787	19883	10960
12:06:59	30	30649	66037	70689	28926	31017	52519	79850	94230	63218	62276	59804	35118	45137	75316	55068	94893	87614	56936	59901	75684	40216	49233	9605	65611	39222	47615	66435	11809	51513	77324	3220	45749	19802	25006	74497	64490	4348	18953	23973	34019	14091	39368	24438	5963	11176	10810	19937	11017
12:16:59	30	30982	66313	70629	29022	31181	52713	79420	93988	63213	62360	60369	35196	45204	76164	55682	95185	87709	56867	59586	75423	40177	49362	9573	65438	39021	47788	66561	11835	52036	77585	3254	46229	19792	24900	74458	64030	4344	18920	24028	33898	14097	39462	24443	5981	11263	10865	19987	11068
12:26:59	30	31349	66306	70423	29331	31506	53366	79638	94376	63441	62624	60880	35269	45542	76508	56335	95327	88273	57124	59565	75796	40429	49715	9607	65497	39062	47974	66644	11858	52896	77763	3289	46683	20087	24873	74713	64071	4373	19012	24155	34061	14171	39552	24445	5992	11435	10901	20053	11146
12:36:59	30	31945	67400	71305	29968	32191	54369	80406	94533	63810	62598	61437	35383	45437	76738	56974	95418	89170	58027	60229	76860	41131	50617	9724	65741	39139	48140	66812	11875	53195	78017	3300	47118	20544	25117	75846	64813	4445	19276	24624	34170	14225	39659	24478	5997	11504	10942	20086	11191
12:46:59	30	32010	66853	71262	30050	32305	54616	80002	94758	64162	62786	61849	35472	45536	76977	57683	95829	88988	57742	59845	76499	41041	50777	9705	65930	39160	48247	66858	11873	53788	78208	3327	47618	20434	24921	75640	64289	4430	19247	24643	34246	14316	39682	24476	6018	11618	11006	20190	11262
12:56:59	30	32253	67566	71168	30357	32652	55145	80134	95137	64439	62768	62309	35662	45614	77169	58185	95892	89267	58067	59982	76896	41284	51158	9719	65967	39227	48398	66954	11899	54554	78358	3346	48071	20546	24913	76107	64417	4448	19345	24801	34357	14376	39781	24506	6030	11817	11024	20229	11313
13:06:59	30	32871	67982	71896	30701	33033	55759	80315	95419	64755	62828	62810	35709	45633	77418	58805	96050	90121	58754	60424	77143	41502	51795	9765	66206	39244	48558	67046	11906	54743	78385	3355	48510	20848	25072	76889	64476	4478	19444	24997	34488	14435	39845	24523	6019	11801	11064	20288	11355
13:16:59	30	32933	67917	71909	31010	33325	56246	80673	95473	64891	62723	63185	35658	45673	77391	59339	95996	89810	58653	60204	77477	41847	52303	9822	66250	39216	48570	67066	11897	55196	78699	3382	48881	20767	24928	76888	64571	4493	19504	25207	34509	14485	39870	24485	6028	11887	11103	20363	11387
13:26:59	30	33213	68309	72058	31357	33658	56820	80637	95616	65146	62736	63638	35724	45763	77680	59928	96172	90080	58868	60310	77824	42081	52653	9814	66332	39188	48722	67098	11912	55733	78725	3399	49260	20981	25015	77341	64637	4524	19594	25300	34567	14555	39935	24483	6032	11998	11136	20378	11428
13:36:59	30	33646	68872	72382	31840	34112	57547	81051	96380	65676	63053	64347	35946	46014	78379	60670	96759	90585	59348	60675	78503	42518	53184	9912	66772	39638	49018	67510	11971	56500	79143	3426	49929	21050	25118	77954	65024	4569	19749	25595	34863	14663	40181	24611	6071	12150	11230	20516	11537
13:46:59	30	33833	68967	72760	32073	34458	57968	81020	96387	65776	63044	64638	35981	46037	78286	61116	96768	90873	59542	60674	78589	42674	53476	9915	66798	39487	49034	67395	11956	56845	79051	3439	50333	21375	25089	78245	64966	4577	19801	25710	34856	14688	40180	24585	6059	12256	11232	20537	11570
13:56:59	30	33990	69142	72550	32282	34627	58262	80969	96351	65830	62804	64889	35858	45888	78291	61515	96533	90807	59527	60564	78634	42815	53671	9925	66653	39293	48967	67327	11932	57147	79052	3437	50567	21278	25073	78291	64882	4584	19822	25805	34806	14695	40080	24509	6041	12294	11239	20551	11576
14:06:59	30	34210	69278	72775	32609	34822	58803	81149	96442	66023	62820	65233	35983	45957	78495	62074	96664	91026	59740	60653	78933	43009	54258	9932	66778	39351	49095	67410	11928	57640	79317	3453	50912	21218	25079	78699	64949	4599	19931	25943	34861	14745	40134	24506	6042	12377	11278	20531	11621
14:16:59	30	34386	70044	72832	32941	35214	59793	82087	97545	66898	63509	66241	36314	46339	78544	62581	96774	91432	60021	60850	79176	43246	55030	10081	67605	39721	49600	68041	12033	58508	79408	3459	51344	21541	25083	79091	65089	4615	20162	26395	35320	14953	40591	24713	6095	12539	11312	20683	11669
14:26:59	30	34733	69890	72857	33264	35391	59596	81389	96882	66514	62873	66076	36112	46058	78963	63099	96874	91689	60166	60900	79484	43478	54879	9999	67021	39449	49283	67539	11953	58584	79690	3485	51745	21570	25091	79381	65160	4636	20023	26236	35079	14851	40258	24526	6066	12593	11356	20717	11738
14:36:59	30	34945	70184	72922	33573	35782	59970	81583	97190	66725	62812	66462	36193	46137	78779	63630	96990	91976	60323	60986	79718	43719	55224	10024	67365	39415	49375	67620	11955	59074	79498	3502	52202	21851	25139	79675	65244	4647	20074	26385	35130	14910	40352	24541	6061	12668	11393	20804	11808
14:46:59	30	35218	70703	73365	33883	36028	60484	81630	97273	66910	63099	66781	36267	46196	79127	64099	96996	91959	60514	61089	79959	43860	55542	10051	67509	39549	49419	67687	11950	59527	79563	3505	52509	21821	25110	79978	65296	4661	20136	26478	35200	14954	40391	24503	6057	12716	11435	20836	11852
14:56:59	30	35547	70358	73524	34197	36287	60831	81782	97383	67085	63196	67122	36350	46313	79392	64514	97020	92590	60666	61150	80242	44135	55883	10073	67751	39631	49499	67733	11984	60000	79844	3520	52894	22044	25115	80308	65393	4688	20191	26647	35263	15017	40437	24525	6084	12788	11471	20883	11854
15:06:59	30	35821	70680	73691	34491	36501	61210	81903	OVRFLW	67499	63147	67478	36447	46341	79338	65099	97219	92548	60848	61297	80529	44270	56191	10103	67967	39781	49631	67863	11982	60508	79779	3523	53309	21915	25164	80637	65504	4701	20243	26787	35369	15107	40536	24569	6071	12831	11490	20931	11925
15:16:59	30	36161	71601	73419	34866	36710	61695	82143	OVRFLW	67640	63379	67935	36548	46510	79789	65679	97523	92789	61133	61504	80876	44640	56722	10148	68315	39568	49796	68036	12014	61101	80154	3542	53812	22214	25229	80979	65716	4713	20331	26989	35497	15133	40657	24617	6090	12973	11552	21049	11985
15:26:59	30	36534	71817	74265	35263	36794	62255	82465	OVRFLW	68047	63955	68544	36661	46612	80097	66251	OVRFLW	93503	61427	61724	81359	44943	57218	10190	68558	39913	50045	68353	12042	61641	80436	3561	54324	22410	25366	81486	66002	4742	20463	27138	35671	15239	40809	24686	6101	13059	11634	21183	12081
15:36:59	30	36794	71724	73757	35588	37045	62574	82495	OVRFLW	68197	63341	68822	36760	46790	80205	66753	OVRFLW	93699	61647	61916	81615	45192	57575	10233	69026	39936	50116	68505	12065	62135	80708	3575	54706	22341	25380	81887	66101	4766	20516	27308	35726	15288	40888	24713	6118	13176	11689	21151	12138
15:46:59	30	37523	73357	75132	36342	37669	63667	83416	OVRFLW	69148	64322	69827	37198	47292	80732	67357	OVRFLW	94973	62540	62742	82829	45934	58503	10366	70236	40441	50729	69179	12189	63139	81009	3588	55206	22742	25707	83101	67010	4829	20801	27696	36241	15473	41378	24940	6179	13393	11779	21343	12223
15:56:59	30	38175	74160	76044	37063	38284	64847	84787	OVRFLW	70377	65905	71486	38099	48421	81388	70204	OVRFLW	96542	63287	63510	83980	46650	59605	10512	70596	41117	51746	70627	12472	65030	83745	3727	57991	23124	25956	84246	67864	4909	21119	28239	36869	15790	42198	25464	6314	13703	12224	22150	12804
16:06:59	30	37812	72743	75194	36679	37785	63412	82646	OVRFLW	68843	64353	70287	37342	47450	79171	68868	OVRFLW	94965	62335	62447	82653	45998	58335	10268	68715	40100	50746	69277	12212	64042	81777	3647	56850	22749	25501	82998	66738	4825	20593	27555	35983	15460	41371	24892	6180	13528	11941	21666	12532
16:16:59	30	37137	71430	73198	36177	37140	62713	81517	OVRFLW	67803	62850	69089	36576	46374	77103	67413	96731	92728	60884	61014	81125	45123	57845	10139	67708	39453	49734	67839	11941	63020	79976	3551	55298	22277	24920	81110	65333	4735	20341	27337	35476	15250	40545	24345	6038	13261	11677	21063	12185
16:26:59	30	37484	72014	73358	36456	37328	62954	81545	OVRFLW	67803	62701	69121	36507	46283	77269	67643	96561	93448	61257	61332	81325	45300	58104	10156	67835	39431	49613	67646	11918	63173	79646	3545	55482	22389	25023	81722	65461	4741	20380	27380	35481	15256	40477	24259	6019	13334	11664	21125	12189
16:36:59	30	37747	71962	74164	36729	37334	63196	81661	OVRFLW	67920	62882	70313	36547	46339	77727	68032	96712	93398	61276	61879	81438	45468	58235	10156	67885	39431	49688	67709	11919	63519	79677	3561	55755	22442	24996	82602	65503	4734	20381	27481	35518	15293	40498	24277	6002	13357	11696	21190	12249
16:46:59	30	37900	71596	73744	36896	37468	63616	82014	OVRFLW	68057	62851	70529	36592	46399	77673	68321	96570	93646	61282	61408	81595	45579	58702	10187	67999	39499	49723	67739	11919	63930	79724	3560	55980	22539	24983	82072	65522	4746	20504	27609	35577	15326	40496	24263	5993	13343	11707	21201	12294
16:56:59	30	38475	72882	74414	37187	37653	63666	81905	OVRFLW	68189	62794	70737	36693	46473	77971	68746	96846	94716	61821	61922	81747	45702	58849	10175	68160	39521	49790	67843	11906	64317	80195	3571	56332	22785	25221	82804	65589	4761	20449	27644	35623	15374	40593	24312	6001	13486	11743	21314	12370
17:06:59	30	39131	74034	75877	38737	39041	66200	85152	OVRFLW	74206	64698	73030	37672	47820	79630	70631	OVRFLW	95805	63012	63247	84654	47358	61205	10589	74905	41367	51114	69893	12195	66632	81915	3635	57735	23124	25727	84688	67852	4924	21256	28817	39105	16606	41598	25102	6123	14004	11989	21803	13596
17:16:59	30	37980	71257	73128	37146	37327	62804	80617	96646	67160	61881	68700	36087	45630	76456	67963	94979	92755	60587	60660	80807	45221	58181	10008	66975	38822	48918	66690	11719	63810	78484	3493	55740	22419	24688	81281	64661	4694	20130	27312	35034	15180	39843	23875	5877	13305	11546	20950	12215
17:26:59	30	37927	71014	72180	37171	37320	62729	80246	96229	67025	61675	68930	36027	45583	76453	68247	94911	92245	60115	60355	80363	45069	58081	9989	66879	38636	48796	66491	11677	63939	78615	3491	55913	22204	24570	80925	64350	4673	20039	27268	34971	15151	39730	23506	5836	13282	11539	20931	12237
17:36:59	30	38054	71470	72527	37333	37312	62719	80381	96484	67072	61669	69629	36007	45443	76200	68145	94649	92156	60165	60300	80314	45105	58231	10003	66871	38479	48719	66501	11644	64074	78530	3483	55966	22403	24556	80961	64273	4679	20044	27325	34939	15154	39652	23504	5818	13286	11531	20893	12254
17:46:59	30	38586	72233	72716	37790	37565	62782	80222	96967	67597	62212	70698	36712	46310	77789	69999	96094	92906	60696	60797	80922	45441	58294	9970	64949	38791	49120	67169	11855	65581	80128	3551	56928	22627	24717	81588	64673	4695	20047	27317	33985	15327	40040	23711	5912	13632	11760	21252	12480
17:56:59	30	38816	72309	72929	38209	37932	63638	81207	97524	67866	62398	70814	36542	46032	77316	69671	95941	93403	60907	61020	81453	45740	59193	10093	67764	37360	49268	67258	11771	65419	79151	3521	57081	22647	24816	82044	65093	4726	20274	27698	35403	15383	40144	23724	5873	13606	11698	21146	12484
18:06:59	30	38996	72260	73022	38378	37975	63709	81426	97551	67874	62435	70396	36514	46062	77347	69919	95514	93266	60811	61064	81509	45856	59303	10097	67687	37278	49272	67258	11773	65712	79071	3518	57287	22657	24802	82097	65076	4748	20270	27719	35402	15411	40170	23742	5856	13598	11691	21158	12528
18:16:59	30	39155	72305	73051	38609	38058	63753	81280	OVRFLW	67816	62473	71435	36602	46131	77604	70182	95654	93485	60866	61084	81540	45911	59445	10107	67776	37179	49310	67256	11755	65923	78835	3522	57522	22634	24790	82203	65088	4739	20254	27769	35416	15431	40141	23726	5840	13610	11712	21184	12589
18:26:59	30	39283	72482	72885	38810	38119	63877	81527	97440	67798	62387	70646	36630	46100	77484	70380	96152	93078	60919	61108	81641	45939	59618	10099	67855	37300	49250	67281	11776	66230	78824	3517	57711	22599	24800	82190	65137	4743	20280	27832	35425	15446	40135	23723	5826	13645	11712	21202	12627
18:36:59	30	39472	72231	72569	39029	38185	63945	81391	OVRFLW	67972	62469	70918	36655	46170	77445	70626	95598	93275	60963	61192	81784	46024	59754	10106	67852	37369	49342	67327	11796	66518	78977	3519	57981	21884	24817	82342	65163	4746	20295	27888	35471	15481	40186	23712	5820	13701	11730	21267	12698
18:46:59	30	39581	72676	73409	39238	38324	64126	81556	OVRFLW	68852	63349	72178	37204	46961	78918	71761	97130	93818	60916	61349	81853	46114	59902	10095	67844	37827	50088	68423	11996	67795	79854	3565	59036	21906	24803	82662	65170	4758	20272	27885	35459	15724	40819	24093	5887	13965	11919	21599	12922
18:56:59	30	39924	73144	73553	39594	38412	64263	81705	OVRFLW	68245	62355	71423	36806	46335	78048	71233	95931	94377	61212	61477	82254	46342	60237	10129	68150	37432	49499	67663	11862	67177	79155	3523	58404	22109	24935	82812	65496	4765	20373	28019	35596	15595	40341	23817	5802	13758	11771	21407	12797
19:06:59	30	39934	73050	73641	39629	38425	64112	81550	OVRFLW	68146	62442	71720	36806	46285	77958	71358	95889	93728	61209	61334	82004	46227	60159	10100	68072	37480	49432	67519	11834	67350	79122	3514	58591	22070	24857	82649	65302	4759	20321	27995	35521	15590	40257	23755	5759	13788	11758	21341	12841
19:16:59	30	40112	73006	73146	39914	38500	64268	81869	OVRFLW	68321	62329	71370	36803	46285	78086	71305	95670	94055	61210	61459	82172	46311	60376	10113	68145	37396	49464	67587	11860	67544	79229	3517	58634	22178	24809	82814	65435	4776	20370	28079	35620	15621	40294	23806	5729	13809	11770	21372	12846
19:26:59	30	40129	72576	73172	40061	38471	64125	81778	OVRFLW	68238	62441	71279	36792	46309	77918	71553	95737	93709	61085	61337	82206	46324	60322	10079	67962	37351	49347	67533	11861	67747	79059	3514	58879	22164	24802	82660	65396	4750	20301	28026	35549	15606	40234	23777	5684	13784	11764	21345	12898
19:36:59	30	40315	72715	73660	40311	38625	64325	82070	OVRFLW	68491	62521	71901	36885	46324	78100	71962	95431	93942	61235	61583	82401	46499	60551	10118	68270	37484	49545	67789	11875	67970	79197	3517	58983	22200	24880	82948	65563	4792	20390	28174	35687	15670	40341	23833	5644	13821	11792	21417	12961
19:46:59	30	40509	72942	73752	40539	38672	64356	82156	OVRFLW	68643	62620	71734	36992	46433	78232	72310	95753	94493	61107	61664	82499	46626	60672	10111	68517	37460	49488	67773	11920	68288	79371	3535	59336	22198	24868	83029	65649	4795	20381	28143	35750	15726	40336	23836	5632	13885	11819	21461	13042
19:56:59	30	40667	72961	73224	40662	38599	64322	81739	OVRFLW	68567	62567	72025	36979	46593	77955	72373	95623	94317	61129	61663	82433	46564	60742	10102	68414	37502	49459	67721	11917	68641	79432	3516	59461	22254	24872	83057	65557	4798	20367	28109	35679	15743	40329	23827	5605	13963	11808	21449	13085
20:06:59	30	40866	73137	73609	40981	38748	64576	82433	OVRFLW	68831	62565	72892	37088	46615	78380	72659	95872	94552	61159	61871	82628	46690	61062	10122	68494	37605	49632	68008	11976	68913	79493	3528	59811	22234	24963	83352	65811	4797	20430	28280	35774	15775	40519	23882	5615	13983	11839	21502	13156
20:16:59	30	40840	73031	73280	41052	38703	64369	82175	OVRFLW	68672	62475	72671	37150	46625	78124	72737	95676	94296	60978	61708	82468	46641	60942	10095	68346	37564	49501	67843	11959	69041	79397	3518	59824	22325	24883	83119	65660	4789	20383	28207	35655	15748	40355	23810	5593	13935	11804	21535	13176
20:26:59	30	40936	73432	71903	41232	38735	64472	81969	OVRFLW	68748	62466	72707	37071	46432	78169	73032	95516	94190	61008	61950	82596	46698	61088	10090	68515	37630	49555	67982	11954	69057	79504	3517	60019	22302	24916	83356	65755	4789	20413	28219	35708	15802	40407	23853	5588	13984	11821	21600	13247
20:36:59	30	41120	73651	71478	41398	38730	64496	82363	OVRFLW	68371	62480	72151	37070	46390	78145	72964	95281	94566	60898	61861	82666	46739	61134	10092	68345	37577	49459	67819	11968	69118	79545	3509	60008	22282	24939	83241	65777	4779	20393	28261	35655	15781	40334	23809	5585	13989	11786	21509	13268
20:46:59	30	41063	73554	71241	41510	38737	64355	82102	OVRFLW	66758	62650	72390	37166	46461	78220	73274	95183	94415	60906	61779	82659	46689	61161	10096	68439	37521	49556	67994	11976	69492	79453	3525	60220	22258	24925	83106	65728	4781	20400	28227	35661	15814	40424	23843	5582	14015	11810	21594	13318
20:56:59	30	41632	73370	70931	41606	38689	64293	82187	OVRFLW	66546	62212	72294	37084	46361	78220	73122	95032	95719	60741	61742	82468	46682	61131	10064	68522	37553	49400	67850	11973	69469	79547	3512	60308	22444	24876	82995	65592	4759	20348	28172	35654	15810	40275	23754	5573	13999	11803	21532	13269
21:06:59	30	41340	73731	71522	41942	38835	64545	82574	OVRFLW	66855	62923	72691	37363	46667	78732	73721	95655	94558	60870	61981	82799	46876	61430	10128	68835	37597	49700	68303	12097	70012	79746	3521	60828	22307	24983	83365	65862	4773	20457	28322	35820	15918	40537	23915	5627	14106	11854	21689	13362
21:16:59	30	42477	75106	73043	43076	39780	66074	84011	OVRFLW	68397	64263	74427	38198	47685	80361	75395	97605	97119	62259	63595	84875	48010	62912	10353	70506	38575	50836	69838	12330	71677	81288	3592	62220	22887	25610	85405	67430	4887	20912	28991	36660	16281	41462	24446	5735	14296	12111	22116	13675
21:26:59	30	42508	75223	73366	43721	40296	68366	88998	OVRFLW	68857	65263	75782	38723	48492	78929	74204	95272	97236	62254	63633	85766	48632	64755	10567	70855	38736	51614	71260	12502	73095	80236	3519	60939	22954	25647	85445	68094	4952	21964	29847	36900	16422	42082	24955	5779	14620	11896	21736	13391
21:36:59	30	42486	75655	73108	43484	39911	66660	84755	OVRFLW	68710	63848	73986	39739	48144	79752	74847	OVRFLW	96675	62167	63578	85053	48106	63610	10436	71223	38951	50609	69452	12734	72078	80788	3559	63508	22930	25591	85299	67591	4892	21096	29212	37830	16540	41342	24266	5829	14353	11977	21912	13996
21:46:59	30	41190	72375	70663	41950	38363	63633	80834	97227	65902	61782	71795	36868	46016	77592	72858	93825	93627	59975	61383	81736	46295	60766	9972	68021	37157	48958	67327	11924	69416	78411	3446	60206	22179	24719	82288	65020	4692	20155	27940	35338	15707	39909	23532	5489	13869	11660	21284	13319
21:56:59	30	41090	72360	69432	41941	38215	63397	80183	96857	65611	61779	71541	36822	46138	77499	72590	93354	93267	59647	61167	81459	46117	60551	9931	67846	37092	48734	67198	11883	69742	78223	3434	60074	21998	24640	81968	64811	4668	20100	27829	35169	15697	39795	23441	5481	13851	11606	21291	13299
22:06:59	30	41012	72295	69762	41896	38073	63152	77702	96477	65356	61444	71359	36626	45737	77165	72553	93051	92886	59442	61061	81151	45947	60395	9909	67616	36980	48557	66940	11865	69238	78064	3419	60003	21916	24589	81714	64530	4642	20027	27710	35030	15635	39634	23355	5454	13824	11535	21037	13320
22:16:59	30	40941	71673	69627	42077	38139	62881	77058	95857	65108	61222	71056	36500	45579	76968	72350	92612	92736	59255	60890	81306	46001	60229	9866	67296	36866	48371	66742	11832	69102	77795	3409	59804	22009	24501	81457	64656	4628	19944	27628	34865	15584	39487	23247	5443	13734	11520	21225	13311
22:26:59	30	41422	72833	70461	42650	38555	64238	78931	OVRFLW	66512	62534	72658	37314	46580	78466	73846	94734	93483	59851	61469	82246	46538	61592	10090	68875	37712	49412	68212	12086	70718	79414	3466	61305	22259	24811	82362	65389	4685	20363	28199	35628	15932	40388	23757	5540	14032	11723	21496	13710
22:36:59	30	41911	74127	71430	43052	38769	64287	78690	OVRFLW	66606	62308	72861	37436	46684	78636	74210	95040	94824	60451	62455	82738	46764	61660	10083	69012	37763	49507	68403	12123	71023	79820	3482	61598	22378	25080	83541	65873	4678	20371	28223	35694	15979	40442	23793	5556	14049	11778	21638	13800
22:46:59	30	43127	76450	73256	44707	40240	65963	81273	OVRFLW	69233	62465	72764	37190	46407	78009	73635	93951	97424	62362	64311	85672	48535	63337	10359	71309	39693	49510	68300	12062	70618	78989	3441	60987	23055	25883	86013	68173	4817	20928	28949	37393	16878	40407	23774	5522	13960	11643	21437	13704
22:56:59	30	41310	72186	69489	42294	37950	62753	77152	95790	65017	60893	71214	35995	44842	77065	72506	90587	93095	59216	60954	80755	45753	60240	9865	67038	36838	48271	67065	11691	67750	77698	3378	59282	22051	24583	81582	64337	4570	19924	27562	34809	15608	39418	23306	5356	13590	11436	21161	13406
23:06:59	30	42173	73280	70912	43121	38442	63696	78151	97357	66051	62064	72130	37147	46307	77914	73519	94134	94685	60089	61888	82020	46447	61197	10008	68094	37335	49033	67841	12063	70598	78831	3421	61225	22513	24995	82763	65399	4628	20199	27973	35369	15859	40058	23574	5508	13895	11616	21422	13837
23:16:59	30	41847	73039	70147	43163	38361	63700	78465	97522	66123	62032	72168	37178	46397	77982	73590	93919	94139	59903	61696	81833	46370	61275	10016	68754	37506	49034	67876	12068	70744	78890	3417	61253	22138	25049	82657	65327	4605	20223	27985	35402	15884	40064	23570	5517	13964	11599	21412	13910
23:26:59	30	41945	72904	70437	43223	38284	63897	78372	97419	66117	62002	71928	37185	46452	77844	73703	93952	94296	59880	61750	81748	46405	61446	10016	68851	37658	49038	68035	12091	70826	78957	3413	61332	22308	24912	82689	65271	4598	20234	27944	35438	15889	40095	23601	5513	13967	11593	21465	13964
23:36:59	30	42534	73708	71508	43900	38766	64524	79418	OVRFLW	66977	63017	72840	37673	47046	78761	74586	95043	95126	60622	62618	82657	47001	62023	10130	68241	37955	49631	68893	12257	71801	79647	3434	62095	22549	25293	83731	66160	4640	20476	28350	35866	16104	40595	23862	5581	14125	11742	21745	14218
23:46:59	30	42222	72676	70740	43475	38273	63768	78283	97283	66163	62270	71904	37282	46531	77882	73832	93907	94248	59936	61884	81837	46428	61399	10002	67660	37580	49073	68022	12126	71017	79019	3395	61495	22364	25127	82848	65411	4560	20245	28014	35466	15918	40097	23530	5518	13914	11598	21418	13931
23:56:59	30	42060	72712	70551	43537	38210	63661	78412	97239	66199	62030	71824	37249	46488	77950	73866	93792	93987	59813	61852	81861	46450	61269	10001	67663	37579	48991	67915	12136	71036	78992	3377	61537	22254	25021	82778	65365	4531	20241	27885	35420	15912	40076	23204	5504	13992	11587	21374	14072
[truncated: 336 more columns]
