# Supplementary material for: An AI-driven workflow for the accelerated optimization of cell-free protein synthesis
Source: iScience. 2025 Sep 19;28(10):113599. doi: 10.1016/j.isci.2025.113599 (PMC12529354; doi:10.1016/j.isci.2025.113599)
Supplement: Document S2. Data S1–S14 and Table S5 [file mmc2.zip › Supplemental Data/Data S14.csv]

Hela lysate	Access prot	Reaction mix	DNA ColM	Lum1	Lum2	Lum3	Lum4	Yield1	Yield2	Yield3	Yield4
760	140	280	340		379126.4626	441718.8463			1.759326892	2.032872575
840	120	280	360		288469.1989	337020.6798			1.363130076	1.575313208
740	160	320	220	360477.6615	356507.2807	422528.4372	224707.5628	1.677826576	1.660474936	1.949005286	1.084474443
700	120	300	220	441771.0324	342225.1932	386940.2849	495610.2426	2.033100643	1.598058342	1.793475413	2.268392585
680	160	260	220	481411.3709	424236.4767	409315.4612	358067.2243	2.206339667	1.956469881	1.891260999	1.667292312
740	160	220	360	314991.0606	287700.5106	319913.4866	210662.4288	1.479037801	1.359770699	1.500550136	1.0230934
760	100	280	320	208776.6742	376828.8604	326824.6291	321271.7377	1.014852141	1.749285747	1.530753702	1.506486062
880	160	300	240	346336.6178	242495.9972	57173.00705	114858.4795	1.616026382	1.162214723	0.3523030219	0.604404173
640	120	240	240	336761.1594	386507.2807	1756.928068	295811.9351	1.574179033	1.791583068	0.1101197356	1.395219823
660	120	340	220	387833.0917	361244.9394	167256.2228	275545.3625	1.797377221	1.681179788	0.8333965143	1.306649407
620	180	260	220	450163.134	449844.3752	252596.1382	252622.9365	2.069776401	2.068383339	1.206355077	1.206472193
780	120	360	340	249725.8984	385101.0748	369644.0931	-9793.142454	1.193811351	1.785437566	1.717886367	0.0596427966
560	160	320	360	185797.8307	72491.76587	168539.7207		0.9144283667	0.4192501502	0.8390057479
900	180	220	360	217635.6305	134242.1185	251246.3498	45421.24401	1.053568181	0.6891159293	1.200456135	0.3009446319
620	160	220	380	350766.8011	379541.1312	406237.8872	173780.9055	1.635387484	1.761139106	1.877811166	0.861911146
840	180	280	380	121477.6615	234635.6305	433704.7419	27548.18336	0.6333317923	1.12786279	1.997848766	0.2228345122
860	160	360	280	-6839.686883	81175.82793	166383.1622	29048.88858	0.07255019802	0.4572018554	0.8295810026	0.2293930008
520	160	260	280	358594.7278	68989.65021	425714.615	521621.5261	1.669597645	0.4039449555	1.962929746	2.382068944
740	100	260	200	352916.3075	391730.1298	367930.4118	275618.7052	1.644781409	1.814408334	1.710397115	1.306969935
880	140	220	240	239125.0522	314103.8956	105763.9803	107807.7038	1.147482779	1.475160649	0.5646587459	0.5735903718
620	140	280	440	349312.6403	308789.3681	399624.347	428606.0113	1.629032407	1.451934723	1.848908203	1.975565932
640	100	220	300	256968.4937	256950.158	192958.6206	352349.3117	1.225463455	1.225383323	0.9457229593	1.642303484
900	160	360	160	281917.7179	543412.7814	28027.73202	41339.43865	1.334498328	2.477302637	0.2249302698	0.2831060361
820	80	320	280	211257.6333	419400.0874	13734.36107	95577.80254	1.025694605	1.935333549	0.1624643644	0.5201423882
540	100	320	280	201473.4302	81567.92948	123804.8829	287253.402	0.9829349853	0.4589154454	0.6435023808	1.357816714
860	100	360	360	198625.7574	178924.7701	-22389.7574	9957.210155	0.9704898833	0.8843912286	0.004592174811	0.1459571911
660	180	340	100	458065.8138	480464.9676	222326.7447	14951.56841	2.104313254	2.202203628	1.074069622	0.1677838904
500	180	280	260	325199.8054	411982.598	267558.0564	-17874.94781	1.523652782	1.90291711	1.271742715	0.02432311651
780	80	280	240	206718.8463	389752.6968	167902.2031		1.005858875	1.805766415	0.8362196231
780	180	260	120	113752.6968	293873.9944	99488.94499	-14561.83075	0.5995716025	1.386750497	0.5372351409	0.03880233615
860	140	200	360	175693.4584	332511.512	14417.01269	42910.66573	0.8702695206	1.555606922	0.165447737	0.2899727243
700	100	260	240	276896.5614	349820.3977	160040.426	443222.3724	1.312554513	1.631251445	0.8018615259	2.039443391
760	140	300	260	198445.2214	412378.9309	-18471.56276	284457.9154	0.9697008922	1.904649192	0.02171574746	1.345599679
800	180	220	320	161941.6953	432717.4358	294213.9097	165890.9196	0.8101705885	1.993533971	1.388236019	0.827429769
700	100	320	200	216749.8759	356755.5176	284962.8519	346576.3921	1.049697194	1.661559798	1.347806389	1.617074261
700	140	300	340	461539.7207	358020.6798	-5842.507757		2.119495169	1.6670889	0.07690814109
700	120	320	140	423425.4753	464635.6305	311442.4006	211039.0155	1.952925585	2.133025134	1.463529194	1.024739186
720	120	280	260	396710.3836		302591.9069	303837.323	1.836173393		1.424850138	1.430292944
820	140	260	280	355800.6516		221883.8674	362824.6291	1.657386775		1.072134128	1.68808346
660	160	280	260	481976.9563		276927.591	407102.4852	2.208811428		1.312690121	1.881589694
800	120	320	240	452239.2976		31254.81241	255876.8152	2.078849799		0.2390334859	1.220692525
700	160	320	320	278857.0691	113737.1819	-9532.211566	80713.20451	1.321122463	0.5995037986	0.06078313532	0.4551800656
880	140	320	280	364305.5882	316146.2087	76565.1086	41975.54584	1.694555653	1.484086111	0.4370517621	0.2858859969
760	120	240	320	253666.6601	307412.7814	305253.402	71081.32863	1.211033548	1.445918666	1.436481593	0.4130861572
760	160	260	220	306342.2595	482859.89	260981.1876	52232.24542	1.441240195	2.212670088	1.243000015	0.3307105543
