# Supplementary material for: An AI-driven workflow for the accelerated optimization of cell-free protein synthesis
Source: iScience. 2025 Sep 19;28(10):113599. doi: 10.1016/j.isci.2025.113599 (PMC12529354; doi:10.1016/j.isci.2025.113599)
Supplement: Document S2. Data S1–S14 and Table S5 [file mmc2.zip › Supplemental Data/Data S12.csv]

Source Plate Name	Source Plate Type	Source Well	Destination Plate Name	Destination Well	Transfer Volume	Sample ID
Source[1]	384PP_AQ_GP3	{K4;L4;M4;N4;O4;K5;L5;M5;N5;O5}	Destination[1]	A5	480	Water
Source[1]	384PP_AQ_GP3	{K4;L4;M4;N4;O4;K5;L5;M5;N5;O5}	Destination[1]	B5	400	Water
Source[1]	384PP_AQ_GP3	{K4;L4;M4;N4;O4;K5;L5;M5;N5;O5}	Destination[1]	C5	560	Water
Source[1]	384PP_AQ_GP3	{K4;L4;M4;N4;O4;K5;L5;M5;N5;O5}	Destination[1]	D5	660	Water
Source[1]	384PP_AQ_GP3	{K4;L4;M4;N4;O4;K5;L5;M5;N5;O5}	Destination[1]	E5	680	Water
Source[1]	384PP_AQ_GP3	{K4;L4;M4;N4;O4;K5;L5;M5;N5;O5}	Destination[1]	F5	520	Water
Source[1]	384PP_AQ_GP3	{K4;L4;M4;N4;O4;K5;L5;M5;N5;O5}	Destination[1]	G5	540	Water
Source[1]	384PP_AQ_GP3	{K4;L4;M4;N4;O4;K5;L5;M5;N5;O5}	Destination[1]	H5	420	Water
Source[1]	384PP_AQ_GP3	{K4;L4;M4;N4;O4;K5;L5;M5;N5;O5}	Destination[1]	I5	760	Water
Source[1]	384PP_AQ_GP3	{K4;L4;M4;N4;O4;K5;L5;M5;N5;O5}	Destination[1]	J5	660	Water
Source[1]	384PP_AQ_GP3	{K4;L4;M4;N4;O4;K5;L5;M5;N5;O5}	Destination[1]	K5	720	Water
Source[1]	384PP_AQ_GP3	{K4;L4;M4;N4;O4;K5;L5;M5;N5;O5}	Destination[1]	L5	400	Water
Source[1]	384PP_AQ_GP3	{K4;L4;M4;N4;O4;K5;L5;M5;N5;O5}	Destination[1]	M5	600	Water
Source[1]	384PP_AQ_GP3	{K4;L4;M4;N4;O4;K5;L5;M5;N5;O5}	Destination[1]	N5	340	Water
Source[1]	384PP_AQ_GP3	{K4;L4;M4;N4;O4;K5;L5;M5;N5;O5}	Destination[1]	O5	620	Water
Source[1]	384PP_AQ_GP3	{K4;L4;M4;N4;O4;K5;L5;M5;N5;O5}	Destination[1]	P5	320	Water
Source[1]	384PP_AQ_GP3	{K4;L4;M4;N4;O4;K5;L5;M5;N5;O5}	Destination[1]	A6	340	Water
Source[1]	384PP_AQ_GP3	{K4;L4;M4;N4;O4;K5;L5;M5;N5;O5}	Destination[1]	B6	780	Water
Source[1]	384PP_AQ_GP3	{K4;L4;M4;N4;O4;K5;L5;M5;N5;O5}	Destination[1]	C6	700	Water
Source[1]	384PP_AQ_GP3	{K4;L4;M4;N4;O4;K5;L5;M5;N5;O5}	Destination[1]	D6	520	Water
Source[1]	384PP_AQ_GP3	{K4;L4;M4;N4;O4;K5;L5;M5;N5;O5}	Destination[1]	E6	520	Water
Source[1]	384PP_AQ_GP3	{K4;L4;M4;N4;O4;K5;L5;M5;N5;O5}	Destination[1]	F6	740	Water
Source[1]	384PP_AQ_GP3	{K4;L4;M4;N4;O4;K5;L5;M5;N5;O5}	Destination[1]	G6	420	Water
Source[1]	384PP_AQ_GP3	{K4;L4;M4;N4;O4;K5;L5;M5;N5;O5}	Destination[1]	H6	500	Water
Source[1]	384PP_AQ_GP3	{K4;L4;M4;N4;O4;K5;L5;M5;N5;O5}	Destination[1]	I6	760	Water
Source[1]	384PP_AQ_GP3	{K4;L4;M4;N4;O4;K5;L5;M5;N5;O5}	Destination[1]	J6	320	Water
Source[1]	384PP_AQ_GP3	{K4;L4;M4;N4;O4;K5;L5;M5;N5;O5}	Destination[1]	K6	720	Water
Source[1]	384PP_AQ_GP3	{K4;L4;M4;N4;O4;K5;L5;M5;N5;O5}	Destination[1]	L6	780	Water
Source[1]	384PP_AQ_GP3	{K4;L4;M4;N4;O4;K5;L5;M5;N5;O5}	Destination[1]	M6	620	Water
Source[1]	384PP_AQ_GP3	{K4;L4;M4;N4;O4;K5;L5;M5;N5;O5}	Destination[1]	N6	660	Water
Source[1]	384PP_AQ_GP3	{K4;L4;M4;N4;O4;K5;L5;M5;N5;O5}	Destination[1]	O6	440	Water
Source[1]	384PP_AQ_GP3	{K4;L4;M4;N4;O4;K5;L5;M5;N5;O5}	Destination[1]	P6	700	Water
Source[1]	384PP_AQ_GP3	{K4;L4;M4;N4;O4;K5;L5;M5;N5;O5}	Destination[1]	A7	540	Water
Source[1]	384PP_AQ_GP3	{K4;L4;M4;N4;O4;K5;L5;M5;N5;O5}	Destination[1]	B7	480	Water
Source[1]	384PP_AQ_GP3	{K4;L4;M4;N4;O4;K5;L5;M5;N5;O5}	Destination[1]	C7	680	Water
Source[1]	384PP_AQ_GP3	{K4;L4;M4;N4;O4;K5;L5;M5;N5;O5}	Destination[1]	D7	520	Water
Source[1]	384PP_AQ_GP3	{K4;L4;M4;N4;O4;K5;L5;M5;N5;O5}	Destination[1]	E7	720	Water
Source[1]	384PP_AQ_GP3	{K4;L4;M4;N4;O4;K5;L5;M5;N5;O5}	Destination[1]	F7	620	Water
Source[1]	384PP_AQ_GP3	{K4;L4;M4;N4;O4;K5;L5;M5;N5;O5}	Destination[1]	G7	500	Water
Source[1]	384PP_AQ_GP3	{K4;L4;M4;N4;O4;K5;L5;M5;N5;O5}	Destination[1]	H7	640	Water
Source[1]	384PP_AQ_GP3	{K4;L4;M4;N4;O4;K5;L5;M5;N5;O5}	Destination[1]	I7	520	Water
Source[1]	384PP_AQ_GP3	{K4;L4;M4;N4;O4;K5;L5;M5;N5;O5}	Destination[1]	J7	500	Water
Source[1]	384PP_AQ_GP3	{K4;L4;M4;N4;O4;K5;L5;M5;N5;O5}	Destination[1]	K7	380	Water
Source[1]	384PP_AQ_GP3	{K4;L4;M4;N4;O4;K5;L5;M5;N5;O5}	Destination[1]	L7	560	Water
Source[1]	384PP_AQ_GP3	{K4;L4;M4;N4;O4;K5;L5;M5;N5;O5}	Destination[1]	M7	600	Water
Source[1]	384PP_AQ_GP3	{K4;L4;M4;N4;O4;K5;L5;M5;N5;O5}	Destination[1]	N7	517.5	Water
Source[1]	384PP_AQ_GP3	{K4;L4;M4;N4;O4;K5;L5;M5;N5;O5}	Destination[1]	O7	260	Water
Source[1]	384PP_AQ_GP3	{K4;L4;M4;N4;O4;K5;L5;M5;N5;O5}	Destination[1]	P7	1000	Water
Source[1]	384PP_AQ_GP3	{K4;L4;M4;N4;O4;K5;L5;M5;N5;O5}	Destination[1]	A8	740	Water
Source[1]	384PP_AQ_GP3	{K4;L4;M4;N4;O4;K5;L5;M5;N5;O5}	Destination[1]	B8	340	Water
Source[1]	384PP_AQ_GP3	{K4;L4;M4;N4;O4;K5;L5;M5;N5;O5}	Destination[1]	C8	820	Water
Source[1]	384PP_AQ_GP3	{K4;L4;M4;N4;O4;K5;L5;M5;N5;O5}	Destination[1]	D8	942	Water
Source[1]	384PP_AQ_GP3	{K4;L4;M4;N4;O4;K5;L5;M5;N5;O5}	Destination[1]	E8	480	Water
Source[1]	384PP_AQ_GP3	{K4;L4;M4;N4;O4;K5;L5;M5;N5;O5}	Destination[1]	F8	480	Water
Source[1]	384PP_AQ_GP3	{K4;L4;M4;N4;O4;K5;L5;M5;N5;O5}	Destination[1]	G8	780	Water
Source[1]	384PP_AQ_GP3	{K4;L4;M4;N4;O4;K5;L5;M5;N5;O5}	Destination[1]	H8	900	Water
Source[1]	384PP_AQ_GP3	{K4;L4;M4;N4;O4;K5;L5;M5;N5;O5}	Destination[1]	I8	860	Water
Source[1]	384PP_AQ_GP3	{K4;L4;M4;N4;O4;K5;L5;M5;N5;O5}	Destination[1]	J8	680	Water
Source[1]	384PP_AQ_GP3	{K4;L4;M4;N4;O4;K5;L5;M5;N5;O5}	Destination[1]	K8	1000	Water
Source[1]	384PP_AQ_GP3	{K4;L4;M4;N4;O4;K5;L5;M5;N5;O5}	Destination[1]	K8	100	Water
Source[1]	384PP_AQ_GP3	{K4;L4;M4;N4;O4;K5;L5;M5;N5;O5}	Destination[1]	L8	1000	Water
Source[1]	384PP_AQ_GP3	{K4;L4;M4;N4;O4;K5;L5;M5;N5;O5}	Destination[1]	L8	200	Water
Source[1]	384PP_AQ_GP3	{K4;L4;M4;N4;O4;K5;L5;M5;N5;O5}	Destination[1]	M8	480	Water
Source[1]	384PP_AQ_GP3	{K4;L4;M4;N4;O4;K5;L5;M5;N5;O5}	Destination[1]	N8	400	Water
Source[1]	384PP_AQ_GP3	{K4;L4;M4;N4;O4;K5;L5;M5;N5;O5}	Destination[1]	O8	560	Water
Source[1]	384PP_AQ_GP3	{K4;L4;M4;N4;O4;K5;L5;M5;N5;O5}	Destination[1]	P8	660	Water
Source[1]	384PP_AQ_GP3	{K4;L4;M4;N4;O4;K5;L5;M5;N5;O5}	Destination[1]	A9	680	Water
Source[1]	384PP_AQ_GP3	{K4;L4;M4;N4;O4;K5;L5;M5;N5;O5}	Destination[1]	B9	520	Water
Source[1]	384PP_AQ_GP3	{K4;L4;M4;N4;O4;K5;L5;M5;N5;O5}	Destination[1]	C9	540	Water
Source[1]	384PP_AQ_GP3	{K4;L4;M4;N4;O4;K5;L5;M5;N5;O5}	Destination[1]	D9	420	Water
Source[1]	384PP_AQ_GP3	{K4;L4;M4;N4;O4;K5;L5;M5;N5;O5}	Destination[1]	E9	760	Water
Source[1]	384PP_AQ_GP3	{K4;L4;M4;N4;O4;K5;L5;M5;N5;O5}	Destination[1]	F9	660	Water
Source[1]	384PP_AQ_GP3	{K4;L4;M4;N4;O4;K5;L5;M5;N5;O5}	Destination[1]	G9	720	Water
Source[1]	384PP_AQ_GP3	{K4;L4;M4;N4;O4;K5;L5;M5;N5;O5}	Destination[1]	H9	400	Water
Source[1]	384PP_AQ_GP3	{K4;L4;M4;N4;O4;K5;L5;M5;N5;O5}	Destination[1]	I9	600	Water
Source[1]	384PP_AQ_GP3	{K4;L4;M4;N4;O4;K5;L5;M5;N5;O5}	Destination[1]	J9	340	Water
Source[1]	384PP_AQ_GP3	{K4;L4;M4;N4;O4;K5;L5;M5;N5;O5}	Destination[1]	K9	620	Water
Source[1]	384PP_AQ_GP3	{K4;L4;M4;N4;O4;K5;L5;M5;N5;O5}	Destination[1]	L9	320	Water
Source[1]	384PP_AQ_GP3	{K4;L4;M4;N4;O4;K5;L5;M5;N5;O5}	Destination[1]	M9	340	Water
Source[1]	384PP_AQ_GP3	{K4;L4;M4;N4;O4;K5;L5;M5;N5;O5}	Destination[1]	N9	780	Water
Source[1]	384PP_AQ_GP3	{K4;L4;M4;N4;O4;K5;L5;M5;N5;O5}	Destination[1]	O9	700	Water
Source[1]	384PP_AQ_GP3	{K4;L4;M4;N4;O4;K5;L5;M5;N5;O5}	Destination[1]	P9	520	Water
Source[1]	384PP_AQ_GP3	{K4;L4;M4;N4;O4;K5;L5;M5;N5;O5}	Destination[1]	A10	520	Water
Source[1]	384PP_AQ_GP3	{K4;L4;M4;N4;O4;K5;L5;M5;N5;O5}	Destination[1]	B10	740	Water
Source[1]	384PP_AQ_GP3	{K4;L4;M4;N4;O4;K5;L5;M5;N5;O5}	Destination[1]	C10	420	Water
Source[1]	384PP_AQ_GP3	{K4;L4;M4;N4;O4;K5;L5;M5;N5;O5}	Destination[1]	D10	500	Water
Source[1]	384PP_AQ_GP3	{K4;L4;M4;N4;O4;K5;L5;M5;N5;O5}	Destination[1]	E10	760	Water
Source[1]	384PP_AQ_GP3	{K4;L4;M4;N4;O4;K5;L5;M5;N5;O5}	Destination[1]	F10	320	Water
Source[1]	384PP_AQ_GP3	{K4;L4;M4;N4;O4;K5;L5;M5;N5;O5}	Destination[1]	G10	720	Water
Source[1]	384PP_AQ_GP3	{K4;L4;M4;N4;O4;K5;L5;M5;N5;O5}	Destination[1]	H10	780	Water
Source[1]	384PP_AQ_GP3	{K4;L4;M4;N4;O4;K5;L5;M5;N5;O5}	Destination[1]	I10	620	Water
Source[1]	384PP_AQ_GP3	{K4;L4;M4;N4;O4;K5;L5;M5;N5;O5}	Destination[1]	J10	660	Water
Source[1]	384PP_AQ_GP3	{K4;L4;M4;N4;O4;K5;L5;M5;N5;O5}	Destination[1]	K10	440	Water
Source[1]	384PP_AQ_GP3	{K4;L4;M4;N4;O4;K5;L5;M5;N5;O5}	Destination[1]	L10	700	Water
Source[1]	384PP_AQ_GP3	{K4;L4;M4;N4;O4;K5;L5;M5;N5;O5}	Destination[1]	M10	540	Water
Source[1]	384PP_AQ_GP3	{K4;L4;M4;N4;O4;K5;L5;M5;N5;O5}	Destination[1]	N10	480	Water
Source[1]	384PP_AQ_GP3	{K4;L4;M4;N4;O4;K5;L5;M5;N5;O5}	Destination[1]	O10	680	Water
Source[1]	384PP_AQ_GP3	{K4;L4;M4;N4;O4;K5;L5;M5;N5;O5}	Destination[1]	P10	520	Water
Source[1]	384PP_AQ_GP3	{K4;L4;M4;N4;O4;K5;L5;M5;N5;O5}	Destination[1]	A11	720	Water
Source[1]	384PP_AQ_GP3	{K4;L4;M4;N4;O4;K5;L5;M5;N5;O5}	Destination[1]	B11	620	Water
Source[1]	384PP_AQ_GP3	{K4;L4;M4;N4;O4;K5;L5;M5;N5;O5}	Destination[1]	C11	500	Water
Source[1]	384PP_AQ_GP3	{K4;L4;M4;N4;O4;K5;L5;M5;N5;O5}	Destination[1]	D11	640	Water
Source[1]	384PP_AQ_GP3	{K4;L4;M4;N4;O4;K5;L5;M5;N5;O5}	Destination[1]	E11	520	Water
Source[1]	384PP_AQ_GP3	{K4;L4;M4;N4;O4;K5;L5;M5;N5;O5}	Destination[1]	F11	500	Water
Source[1]	384PP_AQ_GP3	{K4;L4;M4;N4;O4;K5;L5;M5;N5;O5}	Destination[1]	G11	380	Water
Source[1]	384PP_AQ_GP3	{K4;L4;M4;N4;O4;K5;L5;M5;N5;O5}	Destination[1]	H11	560	Water
Source[1]	384PP_AQ_GP3	{K4;L4;M4;N4;O4;K5;L5;M5;N5;O5}	Destination[1]	I11	600	Water
Source[1]	384PP_AQ_GP3	{K4;L4;M4;N4;O4;K5;L5;M5;N5;O5}	Destination[1]	J11	517.5	Water
Source[1]	384PP_AQ_GP3	{K4;L4;M4;N4;O4;K5;L5;M5;N5;O5}	Destination[1]	K11	260	Water
Source[1]	384PP_AQ_GP3	{K4;L4;M4;N4;O4;K5;L5;M5;N5;O5}	Destination[1]	L11	1000	Water
Source[1]	384PP_AQ_GP3	{K4;L4;M4;N4;O4;K5;L5;M5;N5;O5}	Destination[1]	M11	740	Water
Source[1]	384PP_AQ_GP3	{K4;L4;M4;N4;O4;K5;L5;M5;N5;O5}	Destination[1]	N11	340	Water
Source[1]	384PP_AQ_GP3	{K4;L4;M4;N4;O4;K5;L5;M5;N5;O5}	Destination[1]	O11	820	Water
Source[1]	384PP_AQ_GP3	{K4;L4;M4;N4;O4;K5;L5;M5;N5;O5}	Destination[1]	P11	942	Water
Source[1]	384PP_AQ_GP3	{K4;L4;M4;N4;O4;K5;L5;M5;N5;O5}	Destination[1]	A12	480	Water
Source[1]	384PP_AQ_GP3	{K4;L4;M4;N4;O4;K5;L5;M5;N5;O5}	Destination[1]	B12	480	Water
Source[1]	384PP_AQ_GP3	{K4;L4;M4;N4;O4;K5;L5;M5;N5;O5}	Destination[1]	C12	780	Water
Source[1]	384PP_AQ_GP3	{K4;L4;M4;N4;O4;K5;L5;M5;N5;O5}	Destination[1]	D12	900	Water
Source[1]	384PP_AQ_GP3	{K4;L4;M4;N4;O4;K5;L5;M5;N5;O5}	Destination[1]	E12	860	Water
Source[1]	384PP_AQ_GP3	{K4;L4;M4;N4;O4;K5;L5;M5;N5;O5}	Destination[1]	F12	680	Water
Source[1]	384PP_AQ_GP3	{K4;L4;M4;N4;O4;K5;L5;M5;N5;O5}	Destination[1]	G12	1000	Water
Source[1]	384PP_AQ_GP3	{K4;L4;M4;N4;O4;K5;L5;M5;N5;O5}	Destination[1]	G12	100	Water
Source[1]	384PP_AQ_GP3	{K4;L4;M4;N4;O4;K5;L5;M5;N5;O5}	Destination[1]	H12	1000	Water
Source[1]	384PP_AQ_GP3	{K4;L4;M4;N4;O4;K5;L5;M5;N5;O5}	Destination[1]	H12	200	Water
Source[1]	384PP_AQ_GP3	{K4;L4;M4;N4;O4;K5;L5;M5;N5;O5}	Destination[1]	I12	480	Water
Source[1]	384PP_AQ_GP3	{K4;L4;M4;N4;O4;K5;L5;M5;N5;O5}	Destination[1]	J12	400	Water
Source[1]	384PP_AQ_GP3	{K4;L4;M4;N4;O4;K5;L5;M5;N5;O5}	Destination[1]	K12	560	Water
Source[1]	384PP_AQ_GP3	{K4;L4;M4;N4;O4;K5;L5;M5;N5;O5}	Destination[1]	L12	660	Water
Source[1]	384PP_AQ_GP3	{K4;L4;M4;N4;O4;K5;L5;M5;N5;O5}	Destination[1]	M12	680	Water
Source[1]	384PP_AQ_GP3	{K4;L4;M4;N4;O4;K5;L5;M5;N5;O5}	Destination[1]	N12	520	Water
Source[1]	384PP_AQ_GP3	{K4;L4;M4;N4;O4;K5;L5;M5;N5;O5}	Destination[1]	O12	540	Water
Source[1]	384PP_AQ_GP3	{K4;L4;M4;N4;O4;K5;L5;M5;N5;O5}	Destination[1]	P12	420	Water
Source[1]	384PP_AQ_GP3	{K4;L4;M4;N4;O4;K5;L5;M5;N5;O5}	Destination[1]	A13	760	Water
Source[1]	384PP_AQ_GP3	{K4;L4;M4;N4;O4;K5;L5;M5;N5;O5}	Destination[1]	B13	660	Water
Source[1]	384PP_AQ_GP3	{K4;L4;M4;N4;O4;K5;L5;M5;N5;O5}	Destination[1]	C13	720	Water
Source[1]	384PP_AQ_GP3	{K4;L4;M4;N4;O4;K5;L5;M5;N5;O5}	Destination[1]	D13	400	Water
Source[1]	384PP_AQ_GP3	{K4;L4;M4;N4;O4;K5;L5;M5;N5;O5}	Destination[1]	E13	600	Water
Source[1]	384PP_AQ_GP3	{K4;L4;M4;N4;O4;K5;L5;M5;N5;O5}	Destination[1]	F13	340	Water
Source[1]	384PP_AQ_GP3	{K4;L4;M4;N4;O4;K5;L5;M5;N5;O5}	Destination[1]	G13	620	Water
Source[1]	384PP_AQ_GP3	{K4;L4;M4;N4;O4;K5;L5;M5;N5;O5}	Destination[1]	H13	320	Water
Source[1]	384PP_AQ_GP3	{K4;L4;M4;N4;O4;K5;L5;M5;N5;O5}	Destination[1]	I13	340	Water
Source[1]	384PP_AQ_GP3	{K4;L4;M4;N4;O4;K5;L5;M5;N5;O5}	Destination[1]	J13	780	Water
Source[1]	384PP_AQ_GP3	{K4;L4;M4;N4;O4;K5;L5;M5;N5;O5}	Destination[1]	K13	700	Water
Source[1]	384PP_AQ_GP3	{K4;L4;M4;N4;O4;K5;L5;M5;N5;O5}	Destination[1]	L13	520	Water
Source[1]	384PP_AQ_GP3	{K4;L4;M4;N4;O4;K5;L5;M5;N5;O5}	Destination[1]	M13	520	Water
Source[1]	384PP_AQ_GP3	{K4;L4;M4;N4;O4;K5;L5;M5;N5;O5}	Destination[1]	N13	740	Water
Source[1]	384PP_AQ_GP3	{K4;L4;M4;N4;O4;K5;L5;M5;N5;O5}	Destination[1]	O13	420	Water
Source[1]	384PP_AQ_GP3	{K4;L4;M4;N4;O4;K5;L5;M5;N5;O5}	Destination[1]	P13	500	Water
Source[1]	384PP_AQ_GP3	{K4;L4;M4;N4;O4;K5;L5;M5;N5;O5}	Destination[1]	A14	760	Water
Source[1]	384PP_AQ_GP3	{K4;L4;M4;N4;O4;K5;L5;M5;N5;O5}	Destination[1]	B14	320	Water
Source[1]	384PP_AQ_GP3	{K4;L4;M4;N4;O4;K5;L5;M5;N5;O5}	Destination[1]	C14	720	Water
Source[1]	384PP_AQ_GP3	{K4;L4;M4;N4;O4;K5;L5;M5;N5;O5}	Destination[1]	D14	780	Water
Source[1]	384PP_AQ_GP3	{K4;L4;M4;N4;O4;K5;L5;M5;N5;O5}	Destination[1]	E14	620	Water
Source[1]	384PP_AQ_GP3	{K4;L4;M4;N4;O4;K5;L5;M5;N5;O5}	Destination[1]	F14	660	Water
Source[1]	384PP_AQ_GP3	{K4;L4;M4;N4;O4;K5;L5;M5;N5;O5}	Destination[1]	G14	440	Water
Source[1]	384PP_AQ_GP3	{K4;L4;M4;N4;O4;K5;L5;M5;N5;O5}	Destination[1]	H14	700	Water
Source[1]	384PP_AQ_GP3	{K4;L4;M4;N4;O4;K5;L5;M5;N5;O5}	Destination[1]	I14	540	Water
Source[1]	384PP_AQ_GP3	{K4;L4;M4;N4;O4;K5;L5;M5;N5;O5}	Destination[1]	J14	480	Water
Source[1]	384PP_AQ_GP3	{K4;L4;M4;N4;O4;K5;L5;M5;N5;O5}	Destination[1]	K14	680	Water
Source[1]	384PP_AQ_GP3	{K4;L4;M4;N4;O4;K5;L5;M5;N5;O5}	Destination[1]	L14	520	Water
Source[1]	384PP_AQ_GP3	{K4;L4;M4;N4;O4;K5;L5;M5;N5;O5}	Destination[1]	M14	720	Water
Source[1]	384PP_AQ_GP3	{K4;L4;M4;N4;O4;K5;L5;M5;N5;O5}	Destination[1]	N14	620	Water
Source[1]	384PP_AQ_GP3	{K4;L4;M4;N4;O4;K5;L5;M5;N5;O5}	Destination[1]	O14	500	Water
Source[1]	384PP_AQ_GP3	{K4;L4;M4;N4;O4;K5;L5;M5;N5;O5}	Destination[1]	P14	640	Water
Source[1]	384PP_AQ_GP3	{K4;L4;M4;N4;O4;K5;L5;M5;N5;O5}	Destination[1]	A15	520	Water
Source[1]	384PP_AQ_GP3	{K4;L4;M4;N4;O4;K5;L5;M5;N5;O5}	Destination[1]	B15	500	Water
Source[1]	384PP_AQ_GP3	{K4;L4;M4;N4;O4;K5;L5;M5;N5;O5}	Destination[1]	C15	380	Water
Source[1]	384PP_AQ_GP3	{K4;L4;M4;N4;O4;K5;L5;M5;N5;O5}	Destination[1]	D15	560	Water
Source[1]	384PP_AQ_GP3	{K4;L4;M4;N4;O4;K5;L5;M5;N5;O5}	Destination[1]	E15	600	Water
Source[1]	384PP_AQ_GP3	{K4;L4;M4;N4;O4;K5;L5;M5;N5;O5}	Destination[1]	F15	517.5	Water
Source[1]	384PP_AQ_GP3	{K4;L4;M4;N4;O4;K5;L5;M5;N5;O5}	Destination[1]	G15	260	Water
Source[1]	384PP_AQ_GP3	{K4;L4;M4;N4;O4;K5;L5;M5;N5;O5}	Destination[1]	H15	1000	Water
Source[1]	384PP_AQ_GP3	{K4;L4;M4;N4;O4;K5;L5;M5;N5;O5}	Destination[1]	I15	740	Water
Source[1]	384PP_AQ_GP3	{K4;L4;M4;N4;O4;K5;L5;M5;N5;O5}	Destination[1]	J15	340	Water
Source[1]	384PP_AQ_GP3	{K4;L4;M4;N4;O4;K5;L5;M5;N5;O5}	Destination[1]	K15	820	Water
Source[1]	384PP_AQ_GP3	{K4;L4;M4;N4;O4;K5;L5;M5;N5;O5}	Destination[1]	L15	942	Water
Source[1]	384PP_AQ_GP3	{K4;L4;M4;N4;O4;K5;L5;M5;N5;O5}	Destination[1]	M15	480	Water
Source[1]	384PP_AQ_GP3	{K4;L4;M4;N4;O4;K5;L5;M5;N5;O5}	Destination[1]	N15	480	Water
Source[1]	384PP_AQ_GP3	{K4;L4;M4;N4;O4;K5;L5;M5;N5;O5}	Destination[1]	O15	780	Water
Source[1]	384PP_AQ_GP3	{K4;L4;M4;N4;O4;K5;L5;M5;N5;O5}	Destination[1]	P15	900	Water
Source[1]	384PP_AQ_GP3	{K4;L4;M4;N4;O4;K5;L5;M5;N5;O5}	Destination[1]	A16	860	Water
Source[1]	384PP_AQ_GP3	{K4;L4;M4;N4;O4;K5;L5;M5;N5;O5}	Destination[1]	B16	680	Water
Source[1]	384PP_AQ_GP3	{K4;L4;M4;N4;O4;K5;L5;M5;N5;O5}	Destination[1]	C16	1000	Water
Source[1]	384PP_AQ_GP3	{K4;L4;M4;N4;O4;K5;L5;M5;N5;O5}	Destination[1]	C16	100	Water
Source[1]	384PP_AQ_GP3	{K4;L4;M4;N4;O4;K5;L5;M5;N5;O5}	Destination[1]	D16	1000	Water
Source[1]	384PP_AQ_GP3	{K4;L4;M4;N4;O4;K5;L5;M5;N5;O5}	Destination[1]	D16	200	Water
Source[1]	384PP_AQ_GP3	{K4;L4;M4;N4;O4;K5;L5;M5;N5;O5}	Destination[1]	E16	480	Water
Source[1]	384PP_AQ_GP3	{K4;L4;M4;N4;O4;K5;L5;M5;N5;O5}	Destination[1]	F16	400	Water
Source[1]	384PP_AQ_GP3	{K4;L4;M4;N4;O4;K5;L5;M5;N5;O5}	Destination[1]	G16	560	Water
Source[1]	384PP_AQ_GP3	{K4;L4;M4;N4;O4;K5;L5;M5;N5;O5}	Destination[1]	H16	660	Water
Source[1]	384PP_AQ_GP3	{K4;L4;M4;N4;O4;K5;L5;M5;N5;O5}	Destination[1]	I16	680	Water
Source[1]	384PP_AQ_GP3	{K4;L4;M4;N4;O4;K5;L5;M5;N5;O5}	Destination[1]	J16	520	Water
Source[1]	384PP_AQ_GP3	{K4;L4;M4;N4;O4;K5;L5;M5;N5;O5}	Destination[1]	K16	540	Water
Source[1]	384PP_AQ_GP3	{K4;L4;M4;N4;O4;K5;L5;M5;N5;O5}	Destination[1]	L16	420	Water
Source[1]	384PP_AQ_GP3	{K4;L4;M4;N4;O4;K5;L5;M5;N5;O5}	Destination[1]	M16	760	Water
Source[1]	384PP_AQ_GP3	{K4;L4;M4;N4;O4;K5;L5;M5;N5;O5}	Destination[1]	N16	660	Water
Source[1]	384PP_AQ_GP3	{K4;L4;M4;N4;O4;K5;L5;M5;N5;O5}	Destination[1]	O16	720	Water
Source[1]	384PP_AQ_GP3	{K4;L4;M4;N4;O4;K5;L5;M5;N5;O5}	Destination[1]	P16	400	Water
Source[1]	384PP_AQ_GP3	{K4;L4;M4;N4;O4;K5;L5;M5;N5;O5}	Destination[1]	A17	600	Water
Source[1]	384PP_AQ_GP3	{K4;L4;M4;N4;O4;K5;L5;M5;N5;O5}	Destination[1]	B17	340	Water
Source[1]	384PP_AQ_GP3	{K4;L4;M4;N4;O4;K5;L5;M5;N5;O5}	Destination[1]	C17	620	Water
Source[1]	384PP_AQ_GP3	{K4;L4;M4;N4;O4;K5;L5;M5;N5;O5}	Destination[1]	D17	320	Water
Source[1]	384PP_AQ_GP3	{K4;L4;M4;N4;O4;K5;L5;M5;N5;O5}	Destination[1]	E17	340	Water
Source[1]	384PP_AQ_GP3	{K4;L4;M4;N4;O4;K5;L5;M5;N5;O5}	Destination[1]	F17	780	Water
Source[1]	384PP_AQ_GP3	{K4;L4;M4;N4;O4;K5;L5;M5;N5;O5}	Destination[1]	G17	700	Water
Source[1]	384PP_AQ_GP3	{K4;L4;M4;N4;O4;K5;L5;M5;N5;O5}	Destination[1]	H17	520	Water
Source[1]	384PP_AQ_GP3	{K4;L4;M4;N4;O4;K5;L5;M5;N5;O5}	Destination[1]	I17	520	Water
Source[1]	384PP_AQ_GP3	{K4;L4;M4;N4;O4;K5;L5;M5;N5;O5}	Destination[1]	J17	740	Water
Source[1]	384PP_AQ_GP3	{K4;L4;M4;N4;O4;K5;L5;M5;N5;O5}	Destination[1]	K17	420	Water
Source[1]	384PP_AQ_GP3	{K4;L4;M4;N4;O4;K5;L5;M5;N5;O5}	Destination[1]	L17	500	Water
Source[1]	384PP_AQ_GP3	{K4;L4;M4;N4;O4;K5;L5;M5;N5;O5}	Destination[1]	M17	760	Water
Source[1]	384PP_AQ_GP3	{K4;L4;M4;N4;O4;K5;L5;M5;N5;O5}	Destination[1]	N17	320	Water
Source[1]	384PP_AQ_GP3	{K4;L4;M4;N4;O4;K5;L5;M5;N5;O5}	Destination[1]	O17	720	Water
Source[1]	384PP_AQ_GP3	{K4;L4;M4;N4;O4;K5;L5;M5;N5;O5}	Destination[1]	P17	780	Water
Source[1]	384PP_AQ_GP3	{K4;L4;M4;N4;O4;K5;L5;M5;N5;O5}	Destination[1]	A18	620	Water
Source[1]	384PP_AQ_GP3	{K4;L4;M4;N4;O4;K5;L5;M5;N5;O5}	Destination[1]	B18	660	Water
Source[1]	384PP_AQ_GP3	{K4;L4;M4;N4;O4;K5;L5;M5;N5;O5}	Destination[1]	C18	440	Water
Source[1]	384PP_AQ_GP3	{K4;L4;M4;N4;O4;K5;L5;M5;N5;O5}	Destination[1]	D18	700	Water
Source[1]	384PP_AQ_GP3	{K4;L4;M4;N4;O4;K5;L5;M5;N5;O5}	Destination[1]	E18	540	Water
Source[1]	384PP_AQ_GP3	{K4;L4;M4;N4;O4;K5;L5;M5;N5;O5}	Destination[1]	F18	480	Water
Source[1]	384PP_AQ_GP3	{K4;L4;M4;N4;O4;K5;L5;M5;N5;O5}	Destination[1]	G18	680	Water
Source[1]	384PP_AQ_GP3	{K4;L4;M4;N4;O4;K5;L5;M5;N5;O5}	Destination[1]	H18	520	Water
Source[1]	384PP_AQ_GP3	{K4;L4;M4;N4;O4;K5;L5;M5;N5;O5}	Destination[1]	I18	720	Water
Source[1]	384PP_AQ_GP3	{K4;L4;M4;N4;O4;K5;L5;M5;N5;O5}	Destination[1]	J18	620	Water
Source[1]	384PP_AQ_GP3	{K4;L4;M4;N4;O4;K5;L5;M5;N5;O5}	Destination[1]	K18	500	Water
Source[1]	384PP_AQ_GP3	{K4;L4;M4;N4;O4;K5;L5;M5;N5;O5}	Destination[1]	L18	640	Water
Source[1]	384PP_AQ_GP3	{K4;L4;M4;N4;O4;K5;L5;M5;N5;O5}	Destination[1]	M18	520	Water
Source[1]	384PP_AQ_GP3	{K4;L4;M4;N4;O4;K5;L5;M5;N5;O5}	Destination[1]	N18	500	Water
Source[1]	384PP_AQ_GP3	{K4;L4;M4;N4;O4;K5;L5;M5;N5;O5}	Destination[1]	O18	380	Water
Source[1]	384PP_AQ_GP3	{K4;L4;M4;N4;O4;K5;L5;M5;N5;O5}	Destination[1]	P18	560	Water
Source[1]	384PP_AQ_GP3	{K4;L4;M4;N4;O4;K5;L5;M5;N5;O5}	Destination[1]	A19	600	Water
Source[1]	384PP_AQ_GP3	{K4;L4;M4;N4;O4;K5;L5;M5;N5;O5}	Destination[1]	B19	517.5	Water
Source[1]	384PP_AQ_GP3	{K4;L4;M4;N4;O4;K5;L5;M5;N5;O5}	Destination[1]	C19	260	Water
Source[1]	384PP_AQ_GP3	{K4;L4;M4;N4;O4;K5;L5;M5;N5;O5}	Destination[1]	D19	1000	Water
Source[1]	384PP_AQ_GP3	{K4;L4;M4;N4;O4;K5;L5;M5;N5;O5}	Destination[1]	E19	740	Water
Source[1]	384PP_AQ_GP3	{K4;L4;M4;N4;O4;K5;L5;M5;N5;O5}	Destination[1]	F19	340	Water
Source[1]	384PP_AQ_GP3	{K4;L4;M4;N4;O4;K5;L5;M5;N5;O5}	Destination[1]	G19	820	Water
Source[1]	384PP_AQ_GP3	{K4;L4;M4;N4;O4;K5;L5;M5;N5;O5}	Destination[1]	H19	942	Water
Source[1]	384PP_AQ_GP3	{K4;L4;M4;N4;O4;K5;L5;M5;N5;O5}	Destination[1]	I19	480	Water
Source[1]	384PP_AQ_GP3	{K4;L4;M4;N4;O4;K5;L5;M5;N5;O5}	Destination[1]	J19	480	Water
Source[1]	384PP_AQ_GP3	{K4;L4;M4;N4;O4;K5;L5;M5;N5;O5}	Destination[1]	K19	780	Water
Source[1]	384PP_AQ_GP3	{K4;L4;M4;N4;O4;K5;L5;M5;N5;O5}	Destination[1]	L19	900	Water
Source[1]	384PP_AQ_GP3	{K4;L4;M4;N4;O4;K5;L5;M5;N5;O5}	Destination[1]	M19	860	Water
Source[1]	384PP_AQ_GP3	{K4;L4;M4;N4;O4;K5;L5;M5;N5;O5}	Destination[1]	N19	680	Water
Source[1]	384PP_AQ_GP3	{K4;L4;M4;N4;O4;K5;L5;M5;N5;O5}	Destination[1]	O19	1000	Water
Source[1]	384PP_AQ_GP3	{K4;L4;M4;N4;O4;K5;L5;M5;N5;O5}	Destination[1]	O19	100	Water
Source[1]	384PP_AQ_GP3	{K4;L4;M4;N4;O4;K5;L5;M5;N5;O5}	Destination[1]	P19	1000	Water
Source[1]	384PP_AQ_GP3	{K4;L4;M4;N4;O4;K5;L5;M5;N5;O5}	Destination[1]	P19	200	Water
Source[1]	384PP_AQ_GP3	{I4;J4;I5;J5}	Destination[1]	A5	340	DNA ColM
Source[1]	384PP_AQ_GP3	{I4;J4;I5;J5}	Destination[1]	B5	360	DNA ColM
Source[1]	384PP_AQ_GP3	{I4;J4;I5;J5}	Destination[1]	C5	220	DNA ColM
Source[1]	384PP_AQ_GP3	{I4;J4;I5;J5}	Destination[1]	D5	220	DNA ColM
Source[1]	384PP_AQ_GP3	{I4;J4;I5;J5}	Destination[1]	E5	220	DNA ColM
Source[1]	384PP_AQ_GP3	{I4;J4;I5;J5}	Destination[1]	F5	360	DNA ColM
Source[1]	384PP_AQ_GP3	{I4;J4;I5;J5}	Destination[1]	G5	320	DNA ColM
Source[1]	384PP_AQ_GP3	{I4;J4;I5;J5}	Destination[1]	H5	240	DNA ColM
Source[1]	384PP_AQ_GP3	{I4;J4;I5;J5}	Destination[1]	I5	240	DNA ColM
Source[1]	384PP_AQ_GP3	{I4;J4;I5;J5}	Destination[1]	J5	220	DNA ColM
Source[1]	384PP_AQ_GP3	{I4;J4;I5;J5}	Destination[1]	K5	220	DNA ColM
Source[1]	384PP_AQ_GP3	{I4;J4;I5;J5}	Destination[1]	L5	340	DNA ColM
Source[1]	384PP_AQ_GP3	{I4;J4;I5;J5}	Destination[1]	M5	360	DNA ColM
Source[1]	384PP_AQ_GP3	{I4;J4;I5;J5}	Destination[1]	N5	360	DNA ColM
Source[1]	384PP_AQ_GP3	{I4;J4;I5;J5}	Destination[1]	O5	380	DNA ColM
Source[1]	384PP_AQ_GP3	{I4;J4;I5;J5}	Destination[1]	P5	380	DNA ColM
Source[1]	384PP_AQ_GP3	{I4;J4;I5;J5}	Destination[1]	A6	280	DNA ColM
Source[1]	384PP_AQ_GP3	{I4;J4;I5;J5}	Destination[1]	B6	280	DNA ColM
Source[1]	384PP_AQ_GP3	{I4;J4;I5;J5}	Destination[1]	C6	200	DNA ColM
Source[1]	384PP_AQ_GP3	{I4;J4;I5;J5}	Destination[1]	D6	240	DNA ColM
Source[1]	384PP_AQ_GP3	{I4;J4;I5;J5}	Destination[1]	E6	440	DNA ColM
Source[1]	384PP_AQ_GP3	{I4;J4;I5;J5}	Destination[1]	F6	300	DNA ColM
Source[1]	384PP_AQ_GP3	{I4;J4;I5;J5}	Destination[1]	G6	160	DNA ColM
Source[1]	384PP_AQ_GP3	{I4;J4;I5;J5}	Destination[1]	H6	280	DNA ColM
Source[1]	384PP_AQ_GP3	{I4;J4;I5;J5}	Destination[1]	I6	280	DNA ColM
Source[1]	384PP_AQ_GP3	{I4;J4;I5;J5}	Destination[1]	J6	360	DNA ColM
Source[1]	384PP_AQ_GP3	{I4;J4;I5;J5}	Destination[1]	K6	100	DNA ColM
Source[1]	384PP_AQ_GP3	{I4;J4;I5;J5}	Destination[1]	L6	260	DNA ColM
Source[1]	384PP_AQ_GP3	{I4;J4;I5;J5}	Destination[1]	M6	240	DNA ColM
Source[1]	384PP_AQ_GP3	{I4;J4;I5;J5}	Destination[1]	N6	120	DNA ColM
Source[1]	384PP_AQ_GP3	{I4;J4;I5;J5}	Destination[1]	O6	360	DNA ColM
Source[1]	384PP_AQ_GP3	{I4;J4;I5;J5}	Destination[1]	P6	240	DNA ColM
Source[1]	384PP_AQ_GP3	{I4;J4;I5;J5}	Destination[1]	A7	260	DNA ColM
Source[1]	384PP_AQ_GP3	{I4;J4;I5;J5}	Destination[1]	B7	320	DNA ColM
Source[1]	384PP_AQ_GP3	{I4;J4;I5;J5}	Destination[1]	C7	200	DNA ColM
Source[1]	384PP_AQ_GP3	{I4;J4;I5;J5}	Destination[1]	D7	340	DNA ColM
Source[1]	384PP_AQ_GP3	{I4;J4;I5;J5}	Destination[1]	E7	140	DNA ColM
Source[1]	384PP_AQ_GP3	{I4;J4;I5;J5}	Destination[1]	F7	260	DNA ColM
Source[1]	384PP_AQ_GP3	{I4;J4;I5;J5}	Destination[1]	G7	280	DNA ColM
Source[1]	384PP_AQ_GP3	{I4;J4;I5;J5}	Destination[1]	H7	260	DNA ColM
Source[1]	384PP_AQ_GP3	{I4;J4;I5;J5}	Destination[1]	I7	240	DNA ColM
Source[1]	384PP_AQ_GP3	{I4;J4;I5;J5}	Destination[1]	J7	320	DNA ColM
Source[1]	384PP_AQ_GP3	{I4;J4;I5;J5}	Destination[1]	K7	280	DNA ColM
Source[1]	384PP_AQ_GP3	{I4;J4;I5;J5}	Destination[1]	L7	320	DNA ColM
Source[1]	384PP_AQ_GP3	{I4;J4;I5;J5}	Destination[1]	M7	220	DNA ColM
Source[1]	384PP_AQ_GP3	{I4;J4;I5;J5}	Destination[1]	N7	362.5	DNA ColM
Source[1]	384PP_AQ_GP3	{I4;J4;I5;J5}	Destination[1]	O7	340	DNA ColM
Source[1]	384PP_AQ_GP3	{I4;J4;I5;J5}	Destination[1]	P7	200	DNA ColM
Source[1]	384PP_AQ_GP3	{I4;J4;I5;J5}	Destination[1]	A8	280	DNA ColM
Source[1]	384PP_AQ_GP3	{I4;J4;I5;J5}	Destination[1]	B8	360	DNA ColM
Source[1]	384PP_AQ_GP3	{I4;J4;I5;J5}	Destination[1]	C8	300	DNA ColM
Source[1]	384PP_AQ_GP3	{I4;J4;I5;J5}	Destination[1]	D8	258	DNA ColM
Source[1]	384PP_AQ_GP3	{I4;J4;I5;J5}	Destination[1]	E8	460	DNA ColM
Source[1]	384PP_AQ_GP3	{I4;J4;I5;J5}	Destination[1]	F8	480	DNA ColM
Source[1]	384PP_AQ_GP3	{I4;J4;I5;J5}	Destination[1]	G8	240	DNA ColM
Source[1]	384PP_AQ_GP3	{I4;J4;I5;J5}	Destination[1]	H8	300	DNA ColM
Source[1]	384PP_AQ_GP3	{I4;J4;I5;J5}	Destination[1]	I8	460	DNA ColM
Source[1]	384PP_AQ_GP3	{I4;J4;I5;J5}	Destination[1]	J8	300	DNA ColM
Source[1]	384PP_AQ_GP3	{I4;J4;I5;J5}	Destination[1]	K8	280	DNA ColM
Source[1]	384PP_AQ_GP3	{I4;J4;I5;J5}	Destination[1]	M8	340	DNA ColM
Source[1]	384PP_AQ_GP3	{I4;J4;I5;J5}	Destination[1]	N8	360	DNA ColM
Source[1]	384PP_AQ_GP3	{I4;J4;I5;J5}	Destination[1]	O8	220	DNA ColM
Source[1]	384PP_AQ_GP3	{I4;J4;I5;J5}	Destination[1]	P8	220	DNA ColM
Source[1]	384PP_AQ_GP3	{I4;J4;I5;J5}	Destination[1]	A9	220	DNA ColM
Source[1]	384PP_AQ_GP3	{I4;J4;I5;J5}	Destination[1]	B9	360	DNA ColM
Source[1]	384PP_AQ_GP3	{I4;J4;I5;J5}	Destination[1]	C9	320	DNA ColM
Source[1]	384PP_AQ_GP3	{I4;J4;I5;J5}	Destination[1]	D9	240	DNA ColM
Source[1]	384PP_AQ_GP3	{I4;J4;I5;J5}	Destination[1]	E9	240	DNA ColM
Source[1]	384PP_AQ_GP3	{I4;J4;I5;J5}	Destination[1]	F9	220	DNA ColM
Source[1]	384PP_AQ_GP3	{I4;J4;I5;J5}	Destination[1]	G9	220	DNA ColM
Source[1]	384PP_AQ_GP3	{I4;J4;I5;J5}	Destination[1]	H9	340	DNA ColM
Source[1]	384PP_AQ_GP3	{I4;J4;I5;J5}	Destination[1]	I9	360	DNA ColM
Source[1]	384PP_AQ_GP3	{I4;J4;I5;J5}	Destination[1]	J9	360	DNA ColM
Source[1]	384PP_AQ_GP3	{I4;J4;I5;J5}	Destination[1]	K9	380	DNA ColM
Source[1]	384PP_AQ_GP3	{I4;J4;I5;J5}	Destination[1]	L9	380	DNA ColM
Source[1]	384PP_AQ_GP3	{I4;J4;I5;J5}	Destination[1]	M9	280	DNA ColM
Source[1]	384PP_AQ_GP3	{I4;J4;I5;J5}	Destination[1]	N9	280	DNA ColM
Source[1]	384PP_AQ_GP3	{I4;J4;I5;J5}	Destination[1]	O9	200	DNA ColM
Source[1]	384PP_AQ_GP3	{I4;J4;I5;J5}	Destination[1]	P9	240	DNA ColM
Source[1]	384PP_AQ_GP3	{I4;J4;I5;J5}	Destination[1]	A10	440	DNA ColM
Source[1]	384PP_AQ_GP3	{I4;J4;I5;J5}	Destination[1]	B10	300	DNA ColM
Source[1]	384PP_AQ_GP3	{I4;J4;I5;J5}	Destination[1]	C10	160	DNA ColM
Source[1]	384PP_AQ_GP3	{I4;J4;I5;J5}	Destination[1]	D10	280	DNA ColM
Source[1]	384PP_AQ_GP3	{I4;J4;I5;J5}	Destination[1]	E10	280	DNA ColM
Source[1]	384PP_AQ_GP3	{I4;J4;I5;J5}	Destination[1]	F10	360	DNA ColM
Source[1]	384PP_AQ_GP3	{I4;J4;I5;J5}	Destination[1]	G10	100	DNA ColM
Source[1]	384PP_AQ_GP3	{I4;J4;I5;J5}	Destination[1]	H10	260	DNA ColM
Source[1]	384PP_AQ_GP3	{I4;J4;I5;J5}	Destination[1]	I10	240	DNA ColM
Source[1]	384PP_AQ_GP3	{I4;J4;I5;J5}	Destination[1]	J10	120	DNA ColM
Source[1]	384PP_AQ_GP3	{I4;J4;I5;J5}	Destination[1]	K10	360	DNA ColM
Source[1]	384PP_AQ_GP3	{I4;J4;I5;J5}	Destination[1]	L10	240	DNA ColM
Source[1]	384PP_AQ_GP3	{I4;J4;I5;J5}	Destination[1]	M10	260	DNA ColM
Source[1]	384PP_AQ_GP3	{I4;J4;I5;J5}	Destination[1]	N10	320	DNA ColM
Source[1]	384PP_AQ_GP3	{I4;J4;I5;J5}	Destination[1]	O10	200	DNA ColM
Source[1]	384PP_AQ_GP3	{I4;J4;I5;J5}	Destination[1]	P10	340	DNA ColM
Source[1]	384PP_AQ_GP3	{I4;J4;I5;J5}	Destination[1]	A11	140	DNA ColM
Source[1]	384PP_AQ_GP3	{I4;J4;I5;J5}	Destination[1]	B11	260	DNA ColM
Source[1]	384PP_AQ_GP3	{I4;J4;I5;J5}	Destination[1]	C11	280	DNA ColM
Source[1]	384PP_AQ_GP3	{I4;J4;I5;J5}	Destination[1]	D11	260	DNA ColM
Source[1]	384PP_AQ_GP3	{I4;J4;I5;J5}	Destination[1]	E11	240	DNA ColM
Source[1]	384PP_AQ_GP3	{I4;J4;I5;J5}	Destination[1]	F11	320	DNA ColM
Source[1]	384PP_AQ_GP3	{I4;J4;I5;J5}	Destination[1]	G11	280	DNA ColM
Source[1]	384PP_AQ_GP3	{I4;J4;I5;J5}	Destination[1]	H11	320	DNA ColM
Source[1]	384PP_AQ_GP3	{I4;J4;I5;J5}	Destination[1]	I11	220	DNA ColM
Source[1]	384PP_AQ_GP3	{I4;J4;I5;J5}	Destination[1]	J11	362.5	DNA ColM
Source[1]	384PP_AQ_GP3	{I4;J4;I5;J5}	Destination[1]	K11	340	DNA ColM
Source[1]	384PP_AQ_GP3	{I4;J4;I5;J5}	Destination[1]	L11	200	DNA ColM
Source[1]	384PP_AQ_GP3	{I4;J4;I5;J5}	Destination[1]	M11	280	DNA ColM
Source[1]	384PP_AQ_GP3	{I4;J4;I5;J5}	Destination[1]	N11	360	DNA ColM
Source[1]	384PP_AQ_GP3	{I4;J4;I5;J5}	Destination[1]	O11	300	DNA ColM
Source[1]	384PP_AQ_GP3	{I4;J4;I5;J5}	Destination[1]	P11	258	DNA ColM
Source[1]	384PP_AQ_GP3	{I4;J4;I5;J5}	Destination[1]	A12	460	DNA ColM
Source[1]	384PP_AQ_GP3	{I4;J4;I5;J5}	Destination[1]	B12	480	DNA ColM
Source[1]	384PP_AQ_GP3	{I4;J4;I5;J5}	Destination[1]	C12	240	DNA ColM
Source[1]	384PP_AQ_GP3	{I4;J4;I5;J5}	Destination[1]	D12	300	DNA ColM
Source[1]	384PP_AQ_GP3	{I4;J4;I5;J5}	Destination[1]	E12	460	DNA ColM
Source[1]	384PP_AQ_GP3	{I4;J4;I5;J5}	Destination[1]	F12	300	DNA ColM
Source[1]	384PP_AQ_GP3	{I4;J4;I5;J5}	Destination[1]	G12	280	DNA ColM
Source[1]	384PP_AQ_GP3	{I4;J4;I5;J5}	Destination[1]	I12	340	DNA ColM
Source[1]	384PP_AQ_GP3	{I4;J4;I5;J5}	Destination[1]	J12	360	DNA ColM
Source[1]	384PP_AQ_GP3	{I4;J4;I5;J5}	Destination[1]	K12	220	DNA ColM
Source[1]	384PP_AQ_GP3	{I4;J4;I5;J5}	Destination[1]	L12	220	DNA ColM
Source[1]	384PP_AQ_GP3	{I4;J4;I5;J5}	Destination[1]	M12	220	DNA ColM
Source[1]	384PP_AQ_GP3	{I4;J4;I5;J5}	Destination[1]	N12	360	DNA ColM
Source[1]	384PP_AQ_GP3	{I4;J4;I5;J5}	Destination[1]	O12	320	DNA ColM
Source[1]	384PP_AQ_GP3	{I4;J4;I5;J5}	Destination[1]	P12	240	DNA ColM
Source[1]	384PP_AQ_GP3	{I4;J4;I5;J5}	Destination[1]	A13	240	DNA ColM
Source[1]	384PP_AQ_GP3	{I4;J4;I5;J5}	Destination[1]	B13	220	DNA ColM
Source[1]	384PP_AQ_GP3	{I4;J4;I5;J5}	Destination[1]	C13	220	DNA ColM
Source[1]	384PP_AQ_GP3	{I4;J4;I5;J5}	Destination[1]	D13	340	DNA ColM
Source[1]	384PP_AQ_GP3	{I4;J4;I5;J5}	Destination[1]	E13	360	DNA ColM
Source[1]	384PP_AQ_GP3	{I4;J4;I5;J5}	Destination[1]	F13	360	DNA ColM
Source[1]	384PP_AQ_GP3	{I4;J4;I5;J5}	Destination[1]	G13	380	DNA ColM
Source[1]	384PP_AQ_GP3	{I4;J4;I5;J5}	Destination[1]	H13	380	DNA ColM
Source[1]	384PP_AQ_GP3	{I4;J4;I5;J5}	Destination[1]	I13	280	DNA ColM
Source[1]	384PP_AQ_GP3	{I4;J4;I5;J5}	Destination[1]	J13	280	DNA ColM
Source[1]	384PP_AQ_GP3	{I4;J4;I5;J5}	Destination[1]	K13	200	DNA ColM
Source[1]	384PP_AQ_GP3	{I4;J4;I5;J5}	Destination[1]	L13	240	DNA ColM
Source[1]	384PP_AQ_GP3	{I4;J4;I5;J5}	Destination[1]	M13	440	DNA ColM
Source[1]	384PP_AQ_GP3	{I4;J4;I5;J5}	Destination[1]	N13	300	DNA ColM
Source[1]	384PP_AQ_GP3	{I4;J4;I5;J5}	Destination[1]	O13	160	DNA ColM
Source[1]	384PP_AQ_GP3	{I4;J4;I5;J5}	Destination[1]	P13	280	DNA ColM
Source[1]	384PP_AQ_GP3	{I4;J4;I5;J5}	Destination[1]	A14	280	DNA ColM
Source[1]	384PP_AQ_GP3	{I4;J4;I5;J5}	Destination[1]	B14	360	DNA ColM
Source[1]	384PP_AQ_GP3	{I4;J4;I5;J5}	Destination[1]	C14	100	DNA ColM
Source[1]	384PP_AQ_GP3	{I4;J4;I5;J5}	Destination[1]	D14	260	DNA ColM
Source[1]	384PP_AQ_GP3	{I4;J4;I5;J5}	Destination[1]	E14	240	DNA ColM
Source[1]	384PP_AQ_GP3	{I4;J4;I5;J5}	Destination[1]	F14	120	DNA ColM
Source[1]	384PP_AQ_GP3	{I4;J4;I5;J5}	Destination[1]	G14	360	DNA ColM
Source[1]	384PP_AQ_GP3	{I4;J4;I5;J5}	Destination[1]	H14	240	DNA ColM
Source[1]	384PP_AQ_GP3	{I4;J4;I5;J5}	Destination[1]	I14	260	DNA ColM
Source[1]	384PP_AQ_GP3	{I4;J4;I5;J5}	Destination[1]	J14	320	DNA ColM
Source[1]	384PP_AQ_GP3	{I4;J4;I5;J5}	Destination[1]	K14	200	DNA ColM
Source[1]	384PP_AQ_GP3	{I4;J4;I5;J5}	Destination[1]	L14	340	DNA ColM
Source[1]	384PP_AQ_GP3	{I4;J4;I5;J5}	Destination[1]	M14	140	DNA ColM
Source[1]	384PP_AQ_GP3	{I4;J4;I5;J5}	Destination[1]	N14	260	DNA ColM
Source[1]	384PP_AQ_GP3	{I4;J4;I5;J5}	Destination[1]	O14	280	DNA ColM
Source[1]	384PP_AQ_GP3	{I4;J4;I5;J5}	Destination[1]	P14	260	DNA ColM
Source[1]	384PP_AQ_GP3	{I4;J4;I5;J5}	Destination[1]	A15	240	DNA ColM
Source[1]	384PP_AQ_GP3	{I4;J4;I5;J5}	Destination[1]	B15	320	DNA ColM
Source[1]	384PP_AQ_GP3	{I4;J4;I5;J5}	Destination[1]	C15	280	DNA ColM
Source[1]	384PP_AQ_GP3	{I4;J4;I5;J5}	Destination[1]	D15	320	DNA ColM
Source[1]	384PP_AQ_GP3	{I4;J4;I5;J5}	Destination[1]	E15	220	DNA ColM
Source[1]	384PP_AQ_GP3	{I4;J4;I5;J5}	Destination[1]	F15	362.5	DNA ColM
Source[1]	384PP_AQ_GP3	{I4;J4;I5;J5}	Destination[1]	G15	340	DNA ColM
Source[1]	384PP_AQ_GP3	{I4;J4;I5;J5}	Destination[1]	H15	200	DNA ColM
Source[1]	384PP_AQ_GP3	{I4;J4;I5;J5}	Destination[1]	I15	280	DNA ColM
Source[1]	384PP_AQ_GP3	{I4;J4;I5;J5}	Destination[1]	J15	360	DNA ColM
Source[1]	384PP_AQ_GP3	{I4;J4;I5;J5}	Destination[1]	K15	300	DNA ColM
Source[1]	384PP_AQ_GP3	{I4;J4;I5;J5}	Destination[1]	L15	258	DNA ColM
Source[1]	384PP_AQ_GP3	{I4;J4;I5;J5}	Destination[1]	M15	460	DNA ColM
Source[1]	384PP_AQ_GP3	{I4;J4;I5;J5}	Destination[1]	N15	480	DNA ColM
Source[1]	384PP_AQ_GP3	{I4;J4;I5;J5}	Destination[1]	O15	240	DNA ColM
Source[1]	384PP_AQ_GP3	{I4;J4;I5;J5}	Destination[1]	P15	300	DNA ColM
Source[1]	384PP_AQ_GP3	{I4;J4;I5;J5}	Destination[1]	A16	460	DNA ColM
Source[1]	384PP_AQ_GP3	{I4;J4;I5;J5}	Destination[1]	B16	300	DNA ColM
Source[1]	384PP_AQ_GP3	{I4;J4;I5;J5}	Destination[1]	C16	280	DNA ColM
Source[1]	384PP_AQ_GP3	{I4;J4;I5;J5}	Destination[1]	E16	340	DNA ColM
Source[1]	384PP_AQ_GP3	{I4;J4;I5;J5}	Destination[1]	F16	360	DNA ColM
Source[1]	384PP_AQ_GP3	{I4;J4;I5;J5}	Destination[1]	G16	220	DNA ColM
Source[1]	384PP_AQ_GP3	{I4;J4;I5;J5}	Destination[1]	H16	220	DNA ColM
Source[1]	384PP_AQ_GP3	{I4;J4;I5;J5}	Destination[1]	I16	220	DNA ColM
Source[1]	384PP_AQ_GP3	{I4;J4;I5;J5}	Destination[1]	J16	360	DNA ColM
Source[1]	384PP_AQ_GP3	{I4;J4;I5;J5}	Destination[1]	K16	320	DNA ColM
Source[1]	384PP_AQ_GP3	{I4;J4;I5;J5}	Destination[1]	L16	240	DNA ColM
Source[1]	384PP_AQ_GP3	{I4;J4;I5;J5}	Destination[1]	M16	240	DNA ColM
Source[1]	384PP_AQ_GP3	{I4;J4;I5;J5}	Destination[1]	N16	220	DNA ColM
Source[1]	384PP_AQ_GP3	{I4;J4;I5;J5}	Destination[1]	O16	220	DNA ColM
Source[1]	384PP_AQ_GP3	{I4;J4;I5;J5}	Destination[1]	P16	340	DNA ColM
Source[1]	384PP_AQ_GP3	{I4;J4;I5;J5}	Destination[1]	A17	360	DNA ColM
Source[1]	384PP_AQ_GP3	{I4;J4;I5;J5}	Destination[1]	B17	360	DNA ColM
Source[1]	384PP_AQ_GP3	{I4;J4;I5;J5}	Destination[1]	C17	380	DNA ColM
Source[1]	384PP_AQ_GP3	{I4;J4;I5;J5}	Destination[1]	D17	380	DNA ColM
Source[1]	384PP_AQ_GP3	{I4;J4;I5;J5}	Destination[1]	E17	280	DNA ColM
Source[1]	384PP_AQ_GP3	{I4;J4;I5;J5}	Destination[1]	F17	280	DNA ColM
Source[1]	384PP_AQ_GP3	{I4;J4;I5;J5}	Destination[1]	G17	200	DNA ColM
Source[1]	384PP_AQ_GP3	{I4;J4;I5;J5}	Destination[1]	H17	240	DNA ColM
Source[1]	384PP_AQ_GP3	{I4;J4;I5;J5}	Destination[1]	I17	440	DNA ColM
Source[1]	384PP_AQ_GP3	{I4;J4;I5;J5}	Destination[1]	J17	300	DNA ColM
Source[1]	384PP_AQ_GP3	{I4;J4;I5;J5}	Destination[1]	K17	160	DNA ColM
Source[1]	384PP_AQ_GP3	{I4;J4;I5;J5}	Destination[1]	L17	280	DNA ColM
Source[1]	384PP_AQ_GP3	{I4;J4;I5;J5}	Destination[1]	M17	280	DNA ColM
Source[1]	384PP_AQ_GP3	{I4;J4;I5;J5}	Destination[1]	N17	360	DNA ColM
Source[1]	384PP_AQ_GP3	{I4;J4;I5;J5}	Destination[1]	O17	100	DNA ColM
Source[1]	384PP_AQ_GP3	{I4;J4;I5;J5}	Destination[1]	P17	260	DNA ColM
Source[1]	384PP_AQ_GP3	{I4;J4;I5;J5}	Destination[1]	A18	240	DNA ColM
Source[1]	384PP_AQ_GP3	{I4;J4;I5;J5}	Destination[1]	B18	120	DNA ColM
Source[1]	384PP_AQ_GP3	{I4;J4;I5;J5}	Destination[1]	C18	360	DNA ColM
Source[1]	384PP_AQ_GP3	{I4;J4;I5;J5}	Destination[1]	D18	240	DNA ColM
Source[1]	384PP_AQ_GP3	{I4;J4;I5;J5}	Destination[1]	E18	260	DNA ColM
Source[1]	384PP_AQ_GP3	{I4;J4;I5;J5}	Destination[1]	F18	320	DNA ColM
Source[1]	384PP_AQ_GP3	{I4;J4;I5;J5}	Destination[1]	G18	200	DNA ColM
Source[1]	384PP_AQ_GP3	{I4;J4;I5;J5}	Destination[1]	H18	340	DNA ColM
Source[1]	384PP_AQ_GP3	{I4;J4;I5;J5}	Destination[1]	I18	140	DNA ColM
Source[1]	384PP_AQ_GP3	{I4;J4;I5;J5}	Destination[1]	J18	260	DNA ColM
Source[1]	384PP_AQ_GP3	{I4;J4;I5;J5}	Destination[1]	K18	280	DNA ColM
Source[1]	384PP_AQ_GP3	{I4;J4;I5;J5}	Destination[1]	L18	260	DNA ColM
Source[1]	384PP_AQ_GP3	{I4;J4;I5;J5}	Destination[1]	M18	240	DNA ColM
Source[1]	384PP_AQ_GP3	{I4;J4;I5;J5}	Destination[1]	N18	320	DNA ColM
Source[1]	384PP_AQ_GP3	{I4;J4;I5;J5}	Destination[1]	O18	280	DNA ColM
Source[1]	384PP_AQ_GP3	{I4;J4;I5;J5}	Destination[1]	P18	320	DNA ColM
Source[1]	384PP_AQ_GP3	{I4;J4;I5;J5}	Destination[1]	A19	220	DNA ColM
Source[1]	384PP_AQ_GP3	{I4;J4;I5;J5}	Destination[1]	B19	362.5	DNA ColM
Source[1]	384PP_AQ_GP3	{I4;J4;I5;J5}	Destination[1]	C19	340	DNA ColM
Source[1]	384PP_AQ_GP3	{I4;J4;I5;J5}	Destination[1]	D19	200	DNA ColM
Source[1]	384PP_AQ_GP3	{I4;J4;I5;J5}	Destination[1]	E19	280	DNA ColM
Source[1]	384PP_AQ_GP3	{I4;J4;I5;J5}	Destination[1]	F19	360	DNA ColM
Source[1]	384PP_AQ_GP3	{I4;J4;I5;J5}	Destination[1]	G19	300	DNA ColM
Source[1]	384PP_AQ_GP3	{I4;J4;I5;J5}	Destination[1]	H19	258	DNA ColM
Source[1]	384PP_AQ_GP3	{I4;J4;I5;J5}	Destination[1]	I19	460	DNA ColM
Source[1]	384PP_AQ_GP3	{I4;J4;I5;J5}	Destination[1]	J19	480	DNA ColM
Source[1]	384PP_AQ_GP3	{I4;J4;I5;J5}	Destination[1]	K19	240	DNA ColM
Source[1]	384PP_AQ_GP3	{I4;J4;I5;J5}	Destination[1]	L19	300	DNA ColM
Source[1]	384PP_AQ_GP3	{I4;J4;I5;J5}	Destination[1]	M19	460	DNA ColM
Source[1]	384PP_AQ_GP3	{I4;J4;I5;J5}	Destination[1]	N19	300	DNA ColM
Source[1]	384PP_AQ_GP3	{I4;J4;I5;J5}	Destination[1]	O19	280	DNA ColM
Source[1]	384PP_AQ_CP	{A4;B4;C4;D4;E4;A5;B5}	Destination[1]	A5	760	Hela lysate
Source[1]	384PP_AQ_CP	{A4;B4;C4;D4;E4;A5;B5}	Destination[1]	B5	840	Hela lysate
Source[1]	384PP_AQ_CP	{A4;B4;C4;D4;E4;A5;B5}	Destination[1]	C5	740	Hela lysate
Source[1]	384PP_AQ_CP	{A4;B4;C4;D4;E4;A5;B5}	Destination[1]	D5	700	Hela lysate
Source[1]	384PP_AQ_CP	{A4;B4;C4;D4;E4;A5;B5}	Destination[1]	E5	680	Hela lysate
Source[1]	384PP_AQ_CP	{A4;B4;C4;D4;E4;A5;B5}	Destination[1]	F5	740	Hela lysate
Source[1]	384PP_AQ_CP	{A4;B4;C4;D4;E4;A5;B5}	Destination[1]	G5	760	Hela lysate
Source[1]	384PP_AQ_CP	{A4;B4;C4;D4;E4;A5;B5}	Destination[1]	H5	880	Hela lysate
Source[1]	384PP_AQ_CP	{A4;B4;C4;D4;E4;A5;B5}	Destination[1]	I5	640	Hela lysate
Source[1]	384PP_AQ_CP	{A4;B4;C4;D4;E4;A5;B5}	Destination[1]	J5	660	Hela lysate
Source[1]	384PP_AQ_CP	{A4;B4;C4;D4;E4;A5;B5}	Destination[1]	K5	620	Hela lysate
Source[1]	384PP_AQ_CP	{A4;B4;C4;D4;E4;A5;B5}	Destination[1]	L5	780	Hela lysate
Source[1]	384PP_AQ_CP	{A4;B4;C4;D4;E4;A5;B5}	Destination[1]	M5	560	Hela lysate
Source[1]	384PP_AQ_CP	{A4;B4;C4;D4;E4;A5;B5}	Destination[1]	N5	900	Hela lysate
Source[1]	384PP_AQ_CP	{A4;B4;C4;D4;E4;A5;B5}	Destination[1]	O5	620	Hela lysate
Source[1]	384PP_AQ_CP	{A4;B4;C4;D4;E4;A5;B5}	Destination[1]	P5	840	Hela lysate
Source[1]	384PP_AQ_CP	{A4;B4;C4;D4;E4;A5;B5}	Destination[1]	A6	860	Hela lysate
Source[1]	384PP_AQ_CP	{A4;B4;C4;D4;E4;A5;B5}	Destination[1]	B6	520	Hela lysate
Source[1]	384PP_AQ_CP	{A4;B4;C4;D4;E4;A5;B5}	Destination[1]	C6	740	Hela lysate
Source[1]	384PP_AQ_CP	{A4;B4;C4;D4;E4;A5;B5}	Destination[1]	D6	880	Hela lysate
Source[1]	384PP_AQ_CP	{A4;B4;C4;D4;E4;A5;B5}	Destination[1]	E6	620	Hela lysate
Source[1]	384PP_AQ_CP	{A4;B4;C4;D4;E4;A5;B5}	Destination[1]	F6	640	Hela lysate
Source[1]	384PP_AQ_CP	{A4;B4;C4;D4;E4;A5;B5}	Destination[1]	G6	900	Hela lysate
Source[1]	384PP_AQ_CP	{A4;B4;C4;D4;E4;A5;B5}	Destination[1]	H6	820	Hela lysate
Source[1]	384PP_AQ_CP	{A4;B4;C4;D4;E4;A5;B5}	Destination[1]	I6	540	Hela lysate
Source[1]	384PP_AQ_CP	{A4;B4;C4;D4;E4;A5;B5}	Destination[1]	J6	860	Hela lysate
Source[1]	384PP_AQ_CP	{A4;B4;C4;D4;E4;A5;B5}	Destination[1]	K6	660	Hela lysate
Source[1]	384PP_AQ_CP	{A4;B4;C4;D4;E4;A5;B5}	Destination[1]	L6	500	Hela lysate
Source[1]	384PP_AQ_CP	{A4;B4;C4;D4;E4;A5;B5}	Destination[1]	M6	780	Hela lysate
Source[1]	384PP_AQ_CP	{A4;B4;C4;D4;E4;A5;B5}	Destination[1]	N6	780	Hela lysate
Source[1]	384PP_AQ_CP	{A4;B4;C4;D4;E4;A5;B5}	Destination[1]	O6	860	Hela lysate
Source[1]	384PP_AQ_CP	{A4;B4;C4;D4;E4;A5;B5}	Destination[1]	P6	700	Hela lysate
Source[1]	384PP_AQ_CP	{A4;B4;C4;D4;E4;A5;B5}	Destination[1]	A7	760	Hela lysate
Source[1]	384PP_AQ_CP	{A4;B4;C4;D4;E4;A5;B5}	Destination[1]	B7	800	Hela lysate
Source[1]	384PP_AQ_CP	{A4;B4;C4;D4;E4;A5;B5}	Destination[1]	C7	700	Hela lysate
Source[1]	384PP_AQ_CP	{A4;B4;C4;D4;E4;A5;B5}	Destination[1]	D7	700	Hela lysate
Source[1]	384PP_AQ_CP	{A4;B4;C4;D4;E4;A5;B5}	Destination[1]	E7	700	Hela lysate
Source[1]	384PP_AQ_CP	{A4;B4;C4;D4;E4;A5;B5}	Destination[1]	F7	720	Hela lysate
Source[1]	384PP_AQ_CP	{A4;B4;C4;D4;E4;A5;B5}	Destination[1]	G7	820	Hela lysate
Source[1]	384PP_AQ_CP	{A4;B4;C4;D4;E4;A5;B5}	Destination[1]	H7	660	Hela lysate
Source[1]	384PP_AQ_CP	{A4;B4;C4;D4;E4;A5;B5}	Destination[1]	I7	800	Hela lysate
Source[1]	384PP_AQ_CP	{A4;B4;C4;D4;E4;A5;B5}	Destination[1]	J7	700	Hela lysate
Source[1]	384PP_AQ_CP	{A4;B4;C4;D4;E4;A5;B5}	Destination[1]	K7	880	Hela lysate
Source[1]	384PP_AQ_CP	{A4;B4;C4;D4;E4;A5;B5}	Destination[1]	L7	760	Hela lysate
Source[1]	384PP_AQ_CP	{A4;B4;C4;D4;E4;A5;B5}	Destination[1]	M7	760	Hela lysate
Source[1]	384PP_AQ_CP	{A4;B4;C4;D4;E4;A5;B5}	Destination[1]	N7	700	Hela lysate
Source[1]	384PP_AQ_CP	{A4;B4;C4;D4;E4;A5;B5}	Destination[1]	O7	940	Hela lysate
Source[1]	384PP_AQ_CP	{A4;B4;C4;D4;E4;A5;B5}	Destination[1]	P7	500	Hela lysate
Source[1]	384PP_AQ_CP	{A4;B4;C4;D4;E4;A5;B5}	Destination[1]	A8	500	Hela lysate
Source[1]	384PP_AQ_CP	{A4;B4;C4;D4;E4;A5;B5}	Destination[1]	B8	840	Hela lysate
Source[1]	384PP_AQ_CP	{A4;B4;C4;D4;E4;A5;B5}	Destination[1]	C8	460	Hela lysate
Source[1]	384PP_AQ_CP	{A4;B4;C4;D4;E4;A5;B5}	Destination[1]	D8	500	Hela lysate
Source[1]	384PP_AQ_CP	{A4;B4;C4;D4;E4;A5;B5}	Destination[1]	E8	760	Hela lysate
Source[1]	384PP_AQ_CP	{A4;B4;C4;D4;E4;A5;B5}	Destination[1]	F8	760	Hela lysate
Source[1]	384PP_AQ_CP	{A4;B4;C4;D4;E4;A5;B5}	Destination[1]	G8	680	Hela lysate
Source[1]	384PP_AQ_CP	{A4;B4;C4;D4;E4;A5;B5}	Destination[1]	H8	600	Hela lysate
Source[1]	384PP_AQ_CP	{A4;B4;C4;D4;E4;A5;B5}	Destination[1]	I8	500	Hela lysate
Source[1]	384PP_AQ_CP	{A4;B4;C4;D4;E4;A5;B5}	Destination[1]	J8	860	Hela lysate
Source[1]	384PP_AQ_CP	{A4;B4;C4;D4;E4;A5;B5}	Destination[1]	K8	220	Hela lysate
Source[1]	384PP_AQ_CP	{A4;B4;C4;D4;E4;A5;B5}	Destination[1]	L8	500	Hela lysate
Source[1]	384PP_AQ_CP	{A4;B4;C4;D4;E4;A5;B5}	Destination[1]	M8	760	Hela lysate
Source[1]	384PP_AQ_CP	{A4;B4;C4;D4;E4;A5;B5}	Destination[1]	N8	840	Hela lysate
Source[1]	384PP_AQ_CP	{A4;B4;C4;D4;E4;A5;B5}	Destination[1]	O8	740	Hela lysate
Source[1]	384PP_AQ_CP	{A4;B4;C4;D4;E4;A5;B5}	Destination[1]	P8	700	Hela lysate
Source[1]	384PP_AQ_CP	{A4;B4;C4;D4;E4;A5;B5}	Destination[1]	A9	680	Hela lysate
Source[1]	384PP_AQ_CP	{A4;B4;C4;D4;E4;A5;B5}	Destination[1]	B9	740	Hela lysate
Source[1]	384PP_AQ_CP	{A4;B4;C4;D4;E4;A5;B5}	Destination[1]	C9	760	Hela lysate
Source[1]	384PP_AQ_CP	{A4;B4;C4;D4;E4;A5;B5}	Destination[1]	D9	880	Hela lysate
Source[1]	384PP_AQ_CP	{A4;B4;C4;D4;E4;A5;B5}	Destination[1]	E9	640	Hela lysate
Source[1]	384PP_AQ_CP	{A4;B4;C4;D4;E4;A5;B5}	Destination[1]	F9	660	Hela lysate
Source[1]	384PP_AQ_CP	{A4;B4;C4;D4;E4;A5;B5}	Destination[1]	G9	620	Hela lysate
Source[1]	384PP_AQ_CP	{A4;B4;C4;D4;E4;A5;B5}	Destination[1]	H9	780	Hela lysate
Source[1]	384PP_AQ_CP	{A4;B4;C4;D4;E4;A5;B5}	Destination[1]	I9	560	Hela lysate
Source[1]	384PP_AQ_CP	{A4;B4;C4;D4;E4;A5;B5}	Destination[1]	J9	900	Hela lysate
Source[1]	384PP_AQ_CP	{A4;B4;C4;D4;E4;A5;B5}	Destination[1]	K9	620	Hela lysate
Source[1]	384PP_AQ_CP	{A4;B4;C4;D4;E4;A5;B5}	Destination[1]	L9	840	Hela lysate
Source[1]	384PP_AQ_CP	{A4;B4;C4;D4;E4;A5;B5}	Destination[1]	M9	860	Hela lysate
Source[1]	384PP_AQ_CP	{A4;B4;C4;D4;E4;A5;B5}	Destination[1]	N9	520	Hela lysate
Source[1]	384PP_AQ_CP	{A4;B4;C4;D4;E4;A5;B5}	Destination[1]	O9	740	Hela lysate
Source[1]	384PP_AQ_CP	{A4;B4;C4;D4;E4;A5;B5}	Destination[1]	P9	880	Hela lysate
Source[1]	384PP_AQ_CP	{A4;B4;C4;D4;E4;A5;B5}	Destination[1]	A10	620	Hela lysate
Source[1]	384PP_AQ_CP	{A4;B4;C4;D4;E4;A5;B5}	Destination[1]	B10	640	Hela lysate
Source[1]	384PP_AQ_CP	{A4;B4;C4;D4;E4;A5;B5}	Destination[1]	C10	900	Hela lysate
Source[1]	384PP_AQ_CP	{A4;B4;C4;D4;E4;A5;B5}	Destination[1]	D10	820	Hela lysate
Source[1]	384PP_AQ_CP	{A4;B4;C4;D4;E4;A5;B5}	Destination[1]	E10	540	Hela lysate
Source[1]	384PP_AQ_CP	{A4;B4;C4;D4;E4;A5;B5}	Destination[1]	F10	860	Hela lysate
Source[1]	384PP_AQ_CP	{A4;B4;C4;D4;E4;A5;B5}	Destination[1]	G10	660	Hela lysate
Source[1]	384PP_AQ_CP	{A4;B4;C4;D4;E4;A5;B5}	Destination[1]	H10	500	Hela lysate
Source[1]	384PP_AQ_CP	{A4;B4;C4;D4;E4;A5;B5}	Destination[1]	I10	780	Hela lysate
Source[1]	384PP_AQ_CP	{A4;B4;C4;D4;E4;A5;B5}	Destination[1]	J10	780	Hela lysate
Source[1]	384PP_AQ_CP	{A4;B4;C4;D4;E4;A5;B5}	Destination[1]	K10	860	Hela lysate
Source[1]	384PP_AQ_CP	{A4;B4;C4;D4;E4;A5;B5}	Destination[1]	L10	700	Hela lysate
Source[1]	384PP_AQ_CP	{A4;B4;C4;D4;E4;A5;B5}	Destination[1]	M10	760	Hela lysate
Source[1]	384PP_AQ_CP	{A4;B4;C4;D4;E4;A5;B5}	Destination[1]	N10	800	Hela lysate
Source[1]	384PP_AQ_CP	{A4;B4;C4;D4;E4;A5;B5}	Destination[1]	O10	700	Hela lysate
Source[1]	384PP_AQ_CP	{A4;B4;C4;D4;E4;A5;B5}	Destination[1]	P10	700	Hela lysate
Source[1]	384PP_AQ_CP	{A4;B4;C4;D4;E4;A5;B5}	Destination[1]	A11	700	Hela lysate
Source[1]	384PP_AQ_CP	{A4;B4;C4;D4;E4;A5;B5}	Destination[1]	B11	720	Hela lysate
Source[1]	384PP_AQ_CP	{A4;B4;C4;D4;E4;A5;B5}	Destination[1]	C11	820	Hela lysate
Source[1]	384PP_AQ_CP	{A4;B4;C4;D4;E4;A5;B5}	Destination[1]	D11	660	Hela lysate
Source[1]	384PP_AQ_CP	{A4;B4;C4;D4;E4;A5;B5}	Destination[1]	E11	800	Hela lysate
Source[1]	384PP_AQ_CP	{A4;B4;C4;D4;E4;A5;B5}	Destination[1]	F11	700	Hela lysate
Source[1]	384PP_AQ_CP	{A4;B4;C4;D4;E4;A5;B5}	Destination[1]	G11	880	Hela lysate
Source[1]	384PP_AQ_CP	{A4;B4;C4;D4;E4;A5;B5}	Destination[1]	H11	760	Hela lysate
Source[1]	384PP_AQ_CP	{A4;B4;C4;D4;E4;A5;B5}	Destination[1]	I11	760	Hela lysate
Source[1]	384PP_AQ_CP	{A4;B4;C4;D4;E4;A5;B5}	Destination[1]	J11	700	Hela lysate
Source[1]	384PP_AQ_CP	{A4;B4;C4;D4;E4;A5;B5}	Destination[1]	K11	940	Hela lysate
Source[1]	384PP_AQ_CP	{A4;B4;C4;D4;E4;A5;B5}	Destination[1]	L11	500	Hela lysate
Source[1]	384PP_AQ_CP	{A4;B4;C4;D4;E4;A5;B5}	Destination[1]	M11	500	Hela lysate
Source[1]	384PP_AQ_CP	{A4;B4;C4;D4;E4;A5;B5}	Destination[1]	N11	840	Hela lysate
Source[1]	384PP_AQ_CP	{A4;B4;C4;D4;E4;A5;B5}	Destination[1]	O11	460	Hela lysate
Source[1]	384PP_AQ_CP	{A4;B4;C4;D4;E4;A5;B5}	Destination[1]	P11	500	Hela lysate
Source[1]	384PP_AQ_CP	{A4;B4;C4;D4;E4;A5;B5}	Destination[1]	A12	760	Hela lysate
Source[1]	384PP_AQ_CP	{A4;B4;C4;D4;E4;A5;B5}	Destination[1]	B12	760	Hela lysate
Source[1]	384PP_AQ_CP	{A4;B4;C4;D4;E4;A5;B5}	Destination[1]	C12	680	Hela lysate
Source[1]	384PP_AQ_CP	{A4;B4;C4;D4;E4;A5;B5}	Destination[1]	D12	600	Hela lysate
Source[1]	384PP_AQ_CP	{A4;B4;C4;D4;E4;A5;B5}	Destination[1]	E12	500	Hela lysate
Source[1]	384PP_AQ_CP	{A4;B4;C4;D4;E4;A5;B5}	Destination[1]	F12	860	Hela lysate
Source[1]	384PP_AQ_CP	{A4;B4;C4;D4;E4;A5;B5}	Destination[1]	G12	220	Hela lysate
Source[1]	384PP_AQ_CP	{A4;B4;C4;D4;E4;A5;B5}	Destination[1]	H12	500	Hela lysate
Source[1]	384PP_AQ_CP	{A4;B4;C4;D4;E4;A5;B5}	Destination[1]	I12	760	Hela lysate
Source[1]	384PP_AQ_CP	{A4;B4;C4;D4;E4;A5;B5}	Destination[1]	J12	840	Hela lysate
Source[1]	384PP_AQ_CP	{A4;B4;C4;D4;E4;A5;B5}	Destination[1]	K12	740	Hela lysate
Source[1]	384PP_AQ_CP	{A4;B4;C4;D4;E4;A5;B5}	Destination[1]	L12	700	Hela lysate
Source[1]	384PP_AQ_CP	{A4;B4;C4;D4;E4;A5;B5}	Destination[1]	M12	680	Hela lysate
Source[1]	384PP_AQ_CP	{A4;B4;C4;D4;E4;A5;B5}	Destination[1]	N12	740	Hela lysate
Source[1]	384PP_AQ_CP	{A4;B4;C4;D4;E4;A5;B5}	Destination[1]	O12	760	Hela lysate
Source[1]	384PP_AQ_CP	{A4;B4;C4;D4;E4;A5;B5}	Destination[1]	P12	880	Hela lysate
Source[1]	384PP_AQ_CP	{A4;B4;C4;D4;E4;A5;B5}	Destination[1]	A13	640	Hela lysate
Source[1]	384PP_AQ_CP	{A4;B4;C4;D4;E4;A5;B5}	Destination[1]	B13	660	Hela lysate
Source[1]	384PP_AQ_CP	{A4;B4;C4;D4;E4;A5;B5}	Destination[1]	C13	620	Hela lysate
Source[1]	384PP_AQ_CP	{A4;B4;C4;D4;E4;A5;B5}	Destination[1]	D13	780	Hela lysate
Source[1]	384PP_AQ_CP	{A4;B4;C4;D4;E4;A5;B5}	Destination[1]	E13	560	Hela lysate
Source[1]	384PP_AQ_CP	{A4;B4;C4;D4;E4;A5;B5}	Destination[1]	F13	900	Hela lysate
Source[1]	384PP_AQ_CP	{A4;B4;C4;D4;E4;A5;B5}	Destination[1]	G13	620	Hela lysate
Source[1]	384PP_AQ_CP	{A4;B4;C4;D4;E4;A5;B5}	Destination[1]	H13	840	Hela lysate
Source[1]	384PP_AQ_CP	{A4;B4;C4;D4;E4;A5;B5}	Destination[1]	I13	860	Hela lysate
Source[1]	384PP_AQ_CP	{A4;B4;C4;D4;E4;A5;B5}	Destination[1]	J13	520	Hela lysate
Source[1]	384PP_AQ_CP	{A4;B4;C4;D4;E4;A5;B5}	Destination[1]	K13	740	Hela lysate
Source[1]	384PP_AQ_CP	{A4;B4;C4;D4;E4;A5;B5}	Destination[1]	L13	880	Hela lysate
Source[1]	384PP_AQ_CP	{A4;B4;C4;D4;E4;A5;B5}	Destination[1]	M13	620	Hela lysate
Source[1]	384PP_AQ_CP	{A4;B4;C4;D4;E4;A5;B5}	Destination[1]	N13	640	Hela lysate
Source[1]	384PP_AQ_CP	{A4;B4;C4;D4;E4;A5;B5}	Destination[1]	O13	900	Hela lysate
Source[1]	384PP_AQ_CP	{A4;B4;C4;D4;E4;A5;B5}	Destination[1]	P13	820	Hela lysate
Source[1]	384PP_AQ_CP	{A4;B4;C4;D4;E4;A5;B5}	Destination[1]	A14	540	Hela lysate
Source[1]	384PP_AQ_CP	{A4;B4;C4;D4;E4;A5;B5}	Destination[1]	B14	860	Hela lysate
Source[1]	384PP_AQ_CP	{A4;B4;C4;D4;E4;A5;B5}	Destination[1]	C14	660	Hela lysate
Source[1]	384PP_AQ_CP	{A4;B4;C4;D4;E4;A5;B5}	Destination[1]	D14	500	Hela lysate
Source[1]	384PP_AQ_CP	{A4;B4;C4;D4;E4;A5;B5}	Destination[1]	E14	780	Hela lysate
Source[1]	384PP_AQ_CP	{A4;B4;C4;D4;E4;A5;B5}	Destination[1]	F14	780	Hela lysate
Source[1]	384PP_AQ_CP	{A4;B4;C4;D4;E4;A5;B5}	Destination[1]	G14	860	Hela lysate
Source[1]	384PP_AQ_CP	{A4;B4;C4;D4;E4;A5;B5}	Destination[1]	H14	700	Hela lysate
Source[1]	384PP_AQ_CP	{A4;B4;C4;D4;E4;A5;B5}	Destination[1]	I14	760	Hela lysate
Source[1]	384PP_AQ_CP	{A4;B4;C4;D4;E4;A5;B5}	Destination[1]	J14	800	Hela lysate
Source[1]	384PP_AQ_CP	{A4;B4;C4;D4;E4;A5;B5}	Destination[1]	K14	700	Hela lysate
Source[1]	384PP_AQ_CP	{A4;B4;C4;D4;E4;A5;B5}	Destination[1]	L14	700	Hela lysate
Source[1]	384PP_AQ_CP	{A4;B4;C4;D4;E4;A5;B5}	Destination[1]	M14	700	Hela lysate
Source[1]	384PP_AQ_CP	{A4;B4;C4;D4;E4;A5;B5}	Destination[1]	N14	720	Hela lysate
Source[1]	384PP_AQ_CP	{A4;B4;C4;D4;E4;A5;B5}	Destination[1]	O14	820	Hela lysate
Source[1]	384PP_AQ_CP	{A4;B4;C4;D4;E4;A5;B5}	Destination[1]	P14	660	Hela lysate
Source[1]	384PP_AQ_CP	{A4;B4;C4;D4;E4;A5;B5}	Destination[1]	A15	800	Hela lysate
Source[1]	384PP_AQ_CP	{A4;B4;C4;D4;E4;A5;B5}	Destination[1]	B15	700	Hela lysate
Source[1]	384PP_AQ_CP	{A4;B4;C4;D4;E4;A5;B5}	Destination[1]	C15	880	Hela lysate
Source[1]	384PP_AQ_CP	{A4;B4;C4;D4;E4;A5;B5}	Destination[1]	D15	760	Hela lysate
Source[1]	384PP_AQ_CP	{A4;B4;C4;D4;E4;A5;B5}	Destination[1]	E15	760	Hela lysate
Source[1]	384PP_AQ_CP	{A4;B4;C4;D4;E4;A5;B5}	Destination[1]	F15	700	Hela lysate
Source[1]	384PP_AQ_CP	{A4;B4;C4;D4;E4;A5;B5}	Destination[1]	G15	940	Hela lysate
Source[1]	384PP_AQ_CP	{A4;B4;C4;D4;E4;A5;B5}	Destination[1]	H15	500	Hela lysate
Source[1]	384PP_AQ_CP	{A4;B4;C4;D4;E4;A5;B5}	Destination[1]	I15	500	Hela lysate
Source[1]	384PP_AQ_CP	{A4;B4;C4;D4;E4;A5;B5}	Destination[1]	J15	840	Hela lysate
Source[1]	384PP_AQ_CP	{A4;B4;C4;D4;E4;A5;B5}	Destination[1]	K15	460	Hela lysate
Source[1]	384PP_AQ_CP	{A4;B4;C4;D4;E4;A5;B5}	Destination[1]	L15	500	Hela lysate
Source[1]	384PP_AQ_CP	{A4;B4;C4;D4;E4;A5;B5}	Destination[1]	M15	760	Hela lysate
Source[1]	384PP_AQ_CP	{A4;B4;C4;D4;E4;A5;B5}	Destination[1]	N15	760	Hela lysate
Source[1]	384PP_AQ_CP	{A4;B4;C4;D4;E4;A5;B5}	Destination[1]	O15	680	Hela lysate
Source[1]	384PP_AQ_CP	{A4;B4;C4;D4;E4;A5;B5}	Destination[1]	P15	600	Hela lysate
Source[1]	384PP_AQ_CP	{A4;B4;C4;D4;E4;A5;B5}	Destination[1]	A16	500	Hela lysate
Source[1]	384PP_AQ_CP	{A4;B4;C4;D4;E4;A5;B5}	Destination[1]	B16	860	Hela lysate
Source[1]	384PP_AQ_CP	{A4;B4;C4;D4;E4;A5;B5}	Destination[1]	C16	220	Hela lysate
Source[1]	384PP_AQ_CP	{A4;B4;C4;D4;E4;A5;B5}	Destination[1]	D16	500	Hela lysate
Source[1]	384PP_AQ_CP	{A4;B4;C4;D4;E4;A5;B5}	Destination[1]	E16	760	Hela lysate
Source[1]	384PP_AQ_CP	{A4;B4;C4;D4;E4;A5;B5}	Destination[1]	F16	840	Hela lysate
Source[1]	384PP_AQ_CP	{A4;B4;C4;D4;E4;A5;B5}	Destination[1]	G16	740	Hela lysate
Source[1]	384PP_AQ_CP	{A4;B4;C4;D4;E4;A5;B5}	Destination[1]	H16	700	Hela lysate
Source[1]	384PP_AQ_CP	{A4;B4;C4;D4;E4;A5;B5}	Destination[1]	I16	680	Hela lysate
Source[1]	384PP_AQ_CP	{A4;B4;C4;D4;E4;A5;B5}	Destination[1]	J16	740	Hela lysate
Source[1]	384PP_AQ_CP	{A4;B4;C4;D4;E4;A5;B5}	Destination[1]	K16	760	Hela lysate
Source[1]	384PP_AQ_CP	{A4;B4;C4;D4;E4;A5;B5}	Destination[1]	L16	880	Hela lysate
Source[1]	384PP_AQ_CP	{A4;B4;C4;D4;E4;A5;B5}	Destination[1]	M16	640	Hela lysate
Source[1]	384PP_AQ_CP	{A4;B4;C4;D4;E4;A5;B5}	Destination[1]	N16	660	Hela lysate
Source[1]	384PP_AQ_CP	{A4;B4;C4;D4;E4;A5;B5}	Destination[1]	O16	620	Hela lysate
Source[1]	384PP_AQ_CP	{A4;B4;C4;D4;E4;A5;B5}	Destination[1]	P16	780	Hela lysate
Source[1]	384PP_AQ_CP	{A4;B4;C4;D4;E4;A5;B5}	Destination[1]	A17	560	Hela lysate
Source[1]	384PP_AQ_CP	{A4;B4;C4;D4;E4;A5;B5}	Destination[1]	B17	900	Hela lysate
Source[1]	384PP_AQ_CP	{A4;B4;C4;D4;E4;A5;B5}	Destination[1]	C17	620	Hela lysate
Source[1]	384PP_AQ_CP	{A4;B4;C4;D4;E4;A5;B5}	Destination[1]	D17	840	Hela lysate
Source[1]	384PP_AQ_CP	{A4;B4;C4;D4;E4;A5;B5}	Destination[1]	E17	860	Hela lysate
Source[1]	384PP_AQ_CP	{A4;B4;C4;D4;E4;A5;B5}	Destination[1]	F17	520	Hela lysate
Source[1]	384PP_AQ_CP	{A4;B4;C4;D4;E4;A5;B5}	Destination[1]	G17	740	Hela lysate
Source[1]	384PP_AQ_CP	{A4;B4;C4;D4;E4;A5;B5}	Destination[1]	H17	880	Hela lysate
Source[1]	384PP_AQ_CP	{A4;B4;C4;D4;E4;A5;B5}	Destination[1]	I17	620	Hela lysate
Source[1]	384PP_AQ_CP	{A4;B4;C4;D4;E4;A5;B5}	Destination[1]	J17	640	Hela lysate
Source[1]	384PP_AQ_CP	{A4;B4;C4;D4;E4;A5;B5}	Destination[1]	K17	900	Hela lysate
Source[1]	384PP_AQ_CP	{A4;B4;C4;D4;E4;A5;B5}	Destination[1]	L17	820	Hela lysate
Source[1]	384PP_AQ_CP	{A4;B4;C4;D4;E4;A5;B5}	Destination[1]	M17	540	Hela lysate
Source[1]	384PP_AQ_CP	{A4;B4;C4;D4;E4;A5;B5}	Destination[1]	N17	860	Hela lysate
Source[1]	384PP_AQ_CP	{A4;B4;C4;D4;E4;A5;B5}	Destination[1]	O17	660	Hela lysate
Source[1]	384PP_AQ_CP	{A4;B4;C4;D4;E4;A5;B5}	Destination[1]	P17	500	Hela lysate
Source[1]	384PP_AQ_CP	{A4;B4;C4;D4;E4;A5;B5}	Destination[1]	A18	780	Hela lysate
Source[1]	384PP_AQ_CP	{A4;B4;C4;D4;E4;A5;B5}	Destination[1]	B18	780	Hela lysate
Source[1]	384PP_AQ_CP	{A4;B4;C4;D4;E4;A5;B5}	Destination[1]	C18	860	Hela lysate
Source[1]	384PP_AQ_CP	{A4;B4;C4;D4;E4;A5;B5}	Destination[1]	D18	700	Hela lysate
Source[1]	384PP_AQ_CP	{A4;B4;C4;D4;E4;A5;B5}	Destination[1]	E18	760	Hela lysate
Source[1]	384PP_AQ_CP	{A4;B4;C4;D4;E4;A5;B5}	Destination[1]	F18	800	Hela lysate
Source[1]	384PP_AQ_CP	{A4;B4;C4;D4;E4;A5;B5}	Destination[1]	G18	700	Hela lysate
Source[1]	384PP_AQ_CP	{A4;B4;C4;D4;E4;A5;B5}	Destination[1]	H18	700	Hela lysate
Source[1]	384PP_AQ_CP	{A4;B4;C4;D4;E4;A5;B5}	Destination[1]	I18	700	Hela lysate
Source[1]	384PP_AQ_CP	{A4;B4;C4;D4;E4;A5;B5}	Destination[1]	J18	720	Hela lysate
Source[1]	384PP_AQ_CP	{A4;B4;C4;D4;E4;A5;B5}	Destination[1]	K18	820	Hela lysate
Source[1]	384PP_AQ_CP	{A4;B4;C4;D4;E4;A5;B5}	Destination[1]	L18	660	Hela lysate
Source[1]	384PP_AQ_CP	{A4;B4;C4;D4;E4;A5;B5}	Destination[1]	M18	800	Hela lysate
Source[1]	384PP_AQ_CP	{A4;B4;C4;D4;E4;A5;B5}	Destination[1]	N18	700	Hela lysate
Source[1]	384PP_AQ_CP	{A4;B4;C4;D4;E4;A5;B5}	Destination[1]	O18	880	Hela lysate
Source[1]	384PP_AQ_CP	{A4;B4;C4;D4;E4;A5;B5}	Destination[1]	P18	760	Hela lysate
Source[1]	384PP_AQ_CP	{A4;B4;C4;D4;E4;A5;B5}	Destination[1]	A19	760	Hela lysate
Source[1]	384PP_AQ_CP	{A4;B4;C4;D4;E4;A5;B5}	Destination[1]	B19	700	Hela lysate
Source[1]	384PP_AQ_CP	{A4;B4;C4;D4;E4;A5;B5}	Destination[1]	C19	940	Hela lysate
Source[1]	384PP_AQ_CP	{A4;B4;C4;D4;E4;A5;B5}	Destination[1]	D19	500	Hela lysate
Source[1]	384PP_AQ_CP	{A4;B4;C4;D4;E4;A5;B5}	Destination[1]	E19	500	Hela lysate
Source[1]	384PP_AQ_CP	{A4;B4;C4;D4;E4;A5;B5}	Destination[1]	F19	840	Hela lysate
Source[1]	384PP_AQ_CP	{A4;B4;C4;D4;E4;A5;B5}	Destination[1]	G19	460	Hela lysate
Source[1]	384PP_AQ_CP	{A4;B4;C4;D4;E4;A5;B5}	Destination[1]	H19	500	Hela lysate
Source[1]	384PP_AQ_CP	{A4;B4;C4;D4;E4;A5;B5}	Destination[1]	I19	760	Hela lysate
Source[1]	384PP_AQ_CP	{A4;B4;C4;D4;E4;A5;B5}	Destination[1]	J19	760	Hela lysate
Source[1]	384PP_AQ_CP	{A4;B4;C4;D4;E4;A5;B5}	Destination[1]	K19	680	Hela lysate
Source[1]	384PP_AQ_CP	{A4;B4;C4;D4;E4;A5;B5}	Destination[1]	L19	600	Hela lysate
Source[1]	384PP_AQ_CP	{A4;B4;C4;D4;E4;A5;B5}	Destination[1]	M19	500	Hela lysate
Source[1]	384PP_AQ_CP	{A4;B4;C4;D4;E4;A5;B5}	Destination[1]	N19	860	Hela lysate
Source[1]	384PP_AQ_CP	{A4;B4;C4;D4;E4;A5;B5}	Destination[1]	O19	220	Hela lysate
Source[1]	384PP_AQ_CP	{A4;B4;C4;D4;E4;A5;B5}	Destination[1]	P19	500	Hela lysate
Source[1]	384PP_AQ_GP3	{G4;H4}	Destination[1]	A5	280	Reaction mix
Source[1]	384PP_AQ_GP3	{G4;H4}	Destination[1]	B5	280	Reaction mix
Source[1]	384PP_AQ_GP3	{G4;H4}	Destination[1]	C5	320	Reaction mix
Source[1]	384PP_AQ_GP3	{G4;H4}	Destination[1]	D5	300	Reaction mix
Source[1]	384PP_AQ_GP3	{G4;H4}	Destination[1]	E5	260	Reaction mix
Source[1]	384PP_AQ_GP3	{G4;H4}	Destination[1]	F5	220	Reaction mix
Source[1]	384PP_AQ_GP3	{G4;H4}	Destination[1]	G5	280	Reaction mix
Source[1]	384PP_AQ_GP3	{G4;H4}	Destination[1]	H5	300	Reaction mix
Source[1]	384PP_AQ_GP3	{G4;H4}	Destination[1]	I5	240	Reaction mix
Source[1]	384PP_AQ_GP3	{G4;H4}	Destination[1]	J5	340	Reaction mix
Source[1]	384PP_AQ_GP3	{G4;H4}	Destination[1]	K5	260	Reaction mix
Source[1]	384PP_AQ_GP3	{G4;H4}	Destination[1]	L5	360	Reaction mix
Source[1]	384PP_AQ_GP3	{G4;H4}	Destination[1]	M5	320	Reaction mix
Source[1]	384PP_AQ_GP3	{G4;H4}	Destination[1]	N5	220	Reaction mix
Source[1]	384PP_AQ_GP3	{G4;H4}	Destination[1]	O5	220	Reaction mix
Source[1]	384PP_AQ_GP3	{G4;H4}	Destination[1]	P5	280	Reaction mix
Source[1]	384PP_AQ_GP3	{G4;H4}	Destination[1]	A6	360	Reaction mix
Source[1]	384PP_AQ_GP3	{G4;H4}	Destination[1]	B6	260	Reaction mix
Source[1]	384PP_AQ_GP3	{G4;H4}	Destination[1]	C6	260	Reaction mix
Source[1]	384PP_AQ_GP3	{G4;H4}	Destination[1]	D6	220	Reaction mix
Source[1]	384PP_AQ_GP3	{G4;H4}	Destination[1]	E6	280	Reaction mix
Source[1]	384PP_AQ_GP3	{G4;H4}	Destination[1]	F6	220	Reaction mix
Source[1]	384PP_AQ_GP3	{G4;H4}	Destination[1]	G6	360	Reaction mix
Source[1]	384PP_AQ_GP3	{G4;H4}	Destination[1]	H6	320	Reaction mix
Source[1]	384PP_AQ_GP3	{G4;H4}	Destination[1]	I6	320	Reaction mix
Source[1]	384PP_AQ_GP3	{G4;H4}	Destination[1]	J6	360	Reaction mix
Source[1]	384PP_AQ_GP3	{G4;H4}	Destination[1]	K6	340	Reaction mix
Source[1]	384PP_AQ_GP3	{G4;H4}	Destination[1]	L6	280	Reaction mix
Source[1]	384PP_AQ_GP3	{G4;H4}	Destination[1]	M6	280	Reaction mix
Source[1]	384PP_AQ_GP3	{G4;H4}	Destination[1]	N6	260	Reaction mix
Source[1]	384PP_AQ_GP3	{G4;H4}	Destination[1]	O6	200	Reaction mix
Source[1]	384PP_AQ_GP3	{G4;H4}	Destination[1]	P6	260	Reaction mix
Source[1]	384PP_AQ_GP3	{G4;H4}	Destination[1]	A7	300	Reaction mix
Source[1]	384PP_AQ_GP3	{G4;H4}	Destination[1]	B7	220	Reaction mix
Source[1]	384PP_AQ_GP3	{G4;H4}	Destination[1]	C7	320	Reaction mix
Source[1]	384PP_AQ_GP3	{G4;H4}	Destination[1]	D7	300	Reaction mix
Source[1]	384PP_AQ_GP3	{G4;H4}	Destination[1]	E7	320	Reaction mix
Source[1]	384PP_AQ_GP3	{G4;H4}	Destination[1]	F7	280	Reaction mix
Source[1]	384PP_AQ_GP3	{G4;H4}	Destination[1]	G7	260	Reaction mix
Source[1]	384PP_AQ_GP3	{G4;H4}	Destination[1]	H7	280	Reaction mix
Source[1]	384PP_AQ_GP3	{G4;H4}	Destination[1]	I7	320	Reaction mix
Source[1]	384PP_AQ_GP3	{G4;H4}	Destination[1]	J7	320	Reaction mix
Source[1]	384PP_AQ_GP3	{G4;H4}	Destination[1]	K7	320	Reaction mix
Source[1]	384PP_AQ_GP3	{G4;H4}	Destination[1]	L7	240	Reaction mix
Source[1]	384PP_AQ_GP3	{G4;H4}	Destination[1]	M7	260	Reaction mix
Source[1]	384PP_AQ_GP3	{G4;H4}	Destination[1]	N7	280	Reaction mix
Source[1]	384PP_AQ_GP3	{G4;H4}	Destination[1]	O7	260	Reaction mix
Source[1]	384PP_AQ_GP3	{G4;H4}	Destination[1]	P7	200	Reaction mix
Source[1]	384PP_AQ_GP3	{G4;H4}	Destination[1]	A8	280	Reaction mix
Source[1]	384PP_AQ_GP3	{G4;H4}	Destination[1]	B8	280	Reaction mix
Source[1]	384PP_AQ_GP3	{G4;H4}	Destination[1]	C8	260	Reaction mix
Source[1]	384PP_AQ_GP3	{G4;H4}	Destination[1]	D8	200	Reaction mix
Source[1]	384PP_AQ_GP3	{G4;H4}	Destination[1]	E8	120	Reaction mix
Source[1]	384PP_AQ_GP3	{G4;H4}	Destination[1]	F8	220	Reaction mix
Source[1]	384PP_AQ_GP3	{G4;H4}	Destination[1]	G8	140	Reaction mix
Source[1]	384PP_AQ_GP3	{G4;H4}	Destination[1]	H8	140	Reaction mix
Source[1]	384PP_AQ_GP3	{G4;H4}	Destination[1]	I8	160	Reaction mix
Source[1]	384PP_AQ_GP3	{G4;H4}	Destination[1]	J8	100	Reaction mix
Source[1]	384PP_AQ_GP3	{G4;H4}	Destination[1]	K8	280	Reaction mix
Source[1]	384PP_AQ_GP3	{G4;H4}	Destination[1]	L8	200	Reaction mix
Source[1]	384PP_AQ_GP3	{G4;H4}	Destination[1]	M8	280	Reaction mix
Source[1]	384PP_AQ_GP3	{G4;H4}	Destination[1]	N8	280	Reaction mix
Source[1]	384PP_AQ_GP3	{G4;H4}	Destination[1]	O8	320	Reaction mix
Source[1]	384PP_AQ_GP3	{G4;H4}	Destination[1]	P8	300	Reaction mix
Source[1]	384PP_AQ_GP3	{G4;H4}	Destination[1]	A9	260	Reaction mix
Source[1]	384PP_AQ_GP3	{G4;H4}	Destination[1]	B9	220	Reaction mix
Source[1]	384PP_AQ_GP3	{G4;H4}	Destination[1]	C9	280	Reaction mix
Source[1]	384PP_AQ_GP3	{G4;H4}	Destination[1]	D9	300	Reaction mix
Source[1]	384PP_AQ_GP3	{G4;H4}	Destination[1]	E9	240	Reaction mix
Source[1]	384PP_AQ_GP3	{G4;H4}	Destination[1]	F9	340	Reaction mix
Source[1]	384PP_AQ_GP3	{G4;H4}	Destination[1]	G9	260	Reaction mix
Source[1]	384PP_AQ_GP3	{G4;H4}	Destination[1]	H9	360	Reaction mix
Source[1]	384PP_AQ_GP3	{G4;H4}	Destination[1]	I9	320	Reaction mix
Source[1]	384PP_AQ_GP3	{G4;H4}	Destination[1]	J9	220	Reaction mix
Source[1]	384PP_AQ_GP3	{G4;H4}	Destination[1]	K9	220	Reaction mix
Source[1]	384PP_AQ_GP3	{G4;H4}	Destination[1]	L9	280	Reaction mix
Source[1]	384PP_AQ_GP3	{G4;H4}	Destination[1]	M9	360	Reaction mix
Source[1]	384PP_AQ_GP3	{G4;H4}	Destination[1]	N9	260	Reaction mix
Source[1]	384PP_AQ_GP3	{G4;H4}	Destination[1]	O9	260	Reaction mix
Source[1]	384PP_AQ_GP3	{G4;H4}	Destination[1]	P9	220	Reaction mix
Source[1]	384PP_AQ_GP3	{G4;H4}	Destination[1]	A10	280	Reaction mix
Source[1]	384PP_AQ_GP3	{G4;H4}	Destination[1]	B10	220	Reaction mix
Source[1]	384PP_AQ_GP3	{G4;H4}	Destination[1]	C10	360	Reaction mix
Source[1]	384PP_AQ_GP3	{G4;H4}	Destination[1]	D10	320	Reaction mix
Source[1]	384PP_AQ_GP3	{G4;H4}	Destination[1]	E10	320	Reaction mix
Source[1]	384PP_AQ_GP3	{G4;H4}	Destination[1]	F10	360	Reaction mix
Source[1]	384PP_AQ_GP3	{G4;H4}	Destination[1]	G10	340	Reaction mix
Source[1]	384PP_AQ_GP3	{G4;H4}	Destination[1]	H10	280	Reaction mix
Source[1]	384PP_AQ_GP3	{G4;H4}	Destination[1]	I10	280	Reaction mix
Source[1]	384PP_AQ_GP3	{G4;H4}	Destination[1]	J10	260	Reaction mix
Source[1]	384PP_AQ_GP3	{G4;H4}	Destination[1]	K10	200	Reaction mix
Source[1]	384PP_AQ_GP3	{G4;H4}	Destination[1]	L10	260	Reaction mix
Source[1]	384PP_AQ_GP3	{G4;H4}	Destination[1]	M10	300	Reaction mix
Source[1]	384PP_AQ_GP3	{G4;H4}	Destination[1]	N10	220	Reaction mix
Source[1]	384PP_AQ_GP3	{G4;H4}	Destination[1]	O10	320	Reaction mix
Source[1]	384PP_AQ_GP3	{G4;H4}	Destination[1]	P10	300	Reaction mix
Source[1]	384PP_AQ_GP3	{G4;H4}	Destination[1]	A11	320	Reaction mix
Source[1]	384PP_AQ_GP3	{G4;H4}	Destination[1]	B11	280	Reaction mix
Source[1]	384PP_AQ_GP3	{G4;H4}	Destination[1]	C11	260	Reaction mix
Source[1]	384PP_AQ_GP3	{G4;H4}	Destination[1]	D11	280	Reaction mix
Source[1]	384PP_AQ_GP3	{G4;H4}	Destination[1]	E11	320	Reaction mix
Source[1]	384PP_AQ_GP3	{G4;H4}	Destination[1]	F11	320	Reaction mix
Source[1]	384PP_AQ_GP3	{G4;H4}	Destination[1]	G11	320	Reaction mix
Source[1]	384PP_AQ_GP3	{G4;H4}	Destination[1]	H11	240	Reaction mix
Source[1]	384PP_AQ_GP3	{G4;H4}	Destination[1]	I11	260	Reaction mix
Source[1]	384PP_AQ_GP3	{G4;H4}	Destination[1]	J11	280	Reaction mix
Source[1]	384PP_AQ_GP3	{G4;H4}	Destination[1]	K11	260	Reaction mix
Source[1]	384PP_AQ_GP3	{G4;H4}	Destination[1]	L11	200	Reaction mix
Source[1]	384PP_AQ_GP3	{G4;H4}	Destination[1]	M11	280	Reaction mix
Source[1]	384PP_AQ_GP3	{G4;H4}	Destination[1]	N11	280	Reaction mix
Source[1]	384PP_AQ_GP3	{G4;H4}	Destination[1]	O11	260	Reaction mix
Source[1]	384PP_AQ_GP3	{G4;H4}	Destination[1]	P11	200	Reaction mix
Source[1]	384PP_AQ_GP3	{G4;H4}	Destination[1]	A12	120	Reaction mix
Source[1]	384PP_AQ_GP3	{G4;H4}	Destination[1]	B12	220	Reaction mix
Source[1]	384PP_AQ_GP3	{G4;H4}	Destination[1]	C12	140	Reaction mix
Source[1]	384PP_AQ_GP3	{G4;H4}	Destination[1]	D12	140	Reaction mix
Source[1]	384PP_AQ_GP3	{G4;H4}	Destination[1]	E12	160	Reaction mix
Source[1]	384PP_AQ_GP3	{G4;H4}	Destination[1]	F12	100	Reaction mix
Source[1]	384PP_AQ_GP3	{G4;H4}	Destination[1]	G12	280	Reaction mix
Source[1]	384PP_AQ_GP3	{G4;H4}	Destination[1]	H12	200	Reaction mix
Source[1]	384PP_AQ_GP3	{G4;H4}	Destination[1]	I12	280	Reaction mix
Source[1]	384PP_AQ_GP3	{G4;H4}	Destination[1]	J12	280	Reaction mix
Source[1]	384PP_AQ_GP3	{G4;H4}	Destination[1]	K12	320	Reaction mix
Source[1]	384PP_AQ_GP3	{G4;H4}	Destination[1]	L12	300	Reaction mix
Source[1]	384PP_AQ_GP3	{G4;H4}	Destination[1]	M12	260	Reaction mix
Source[1]	384PP_AQ_GP3	{G4;H4}	Destination[1]	N12	220	Reaction mix
Source[1]	384PP_AQ_GP3	{G4;H4}	Destination[1]	O12	280	Reaction mix
Source[1]	384PP_AQ_GP3	{G4;H4}	Destination[1]	P12	300	Reaction mix
Source[1]	384PP_AQ_GP3	{G4;H4}	Destination[1]	A13	240	Reaction mix
Source[1]	384PP_AQ_GP3	{G4;H4}	Destination[1]	B13	340	Reaction mix
Source[1]	384PP_AQ_GP3	{G4;H4}	Destination[1]	C13	260	Reaction mix
Source[1]	384PP_AQ_GP3	{G4;H4}	Destination[1]	D13	360	Reaction mix
Source[1]	384PP_AQ_GP3	{G4;H4}	Destination[1]	E13	320	Reaction mix
Source[1]	384PP_AQ_GP3	{G4;H4}	Destination[1]	F13	220	Reaction mix
Source[1]	384PP_AQ_GP3	{G4;H4}	Destination[1]	G13	220	Reaction mix
Source[1]	384PP_AQ_GP3	{G4;H4}	Destination[1]	H13	280	Reaction mix
Source[1]	384PP_AQ_GP3	{G4;H4}	Destination[1]	I13	360	Reaction mix
Source[1]	384PP_AQ_GP3	{G4;H4}	Destination[1]	J13	260	Reaction mix
Source[1]	384PP_AQ_GP3	{G4;H4}	Destination[1]	K13	260	Reaction mix
Source[1]	384PP_AQ_GP3	{G4;H4}	Destination[1]	L13	220	Reaction mix
Source[1]	384PP_AQ_GP3	{G4;H4}	Destination[1]	M13	280	Reaction mix
Source[1]	384PP_AQ_GP3	{G4;H4}	Destination[1]	N13	220	Reaction mix
Source[1]	384PP_AQ_GP3	{G4;H4}	Destination[1]	O13	360	Reaction mix
Source[1]	384PP_AQ_GP3	{G4;H4}	Destination[1]	P13	320	Reaction mix
Source[1]	384PP_AQ_GP3	{G4;H4}	Destination[1]	A14	320	Reaction mix
Source[1]	384PP_AQ_GP3	{G4;H4}	Destination[1]	B14	360	Reaction mix
Source[1]	384PP_AQ_GP3	{G4;H4}	Destination[1]	C14	340	Reaction mix
Source[1]	384PP_AQ_GP3	{G4;H4}	Destination[1]	D14	280	Reaction mix
Source[1]	384PP_AQ_GP3	{G4;H4}	Destination[1]	E14	280	Reaction mix
Source[1]	384PP_AQ_GP3	{G4;H4}	Destination[1]	F14	260	Reaction mix
Source[1]	384PP_AQ_GP3	{G4;H4}	Destination[1]	G14	200	Reaction mix
Source[1]	384PP_AQ_GP3	{G4;H4}	Destination[1]	H14	260	Reaction mix
Source[1]	384PP_AQ_GP3	{G4;H4}	Destination[1]	I14	300	Reaction mix
Source[1]	384PP_AQ_GP3	{G4;H4}	Destination[1]	J14	220	Reaction mix
Source[1]	384PP_AQ_GP3	{G4;H4}	Destination[1]	K14	320	Reaction mix
Source[1]	384PP_AQ_GP3	{G4;H4}	Destination[1]	L14	300	Reaction mix
Source[1]	384PP_AQ_GP3	{G4;H4}	Destination[1]	M14	320	Reaction mix
Source[1]	384PP_AQ_GP3	{G4;H4}	Destination[1]	N14	280	Reaction mix
Source[1]	384PP_AQ_GP3	{G4;H4}	Destination[1]	O14	260	Reaction mix
Source[1]	384PP_AQ_GP3	{G4;H4}	Destination[1]	P14	280	Reaction mix
Source[1]	384PP_AQ_GP3	{G4;H4}	Destination[1]	A15	320	Reaction mix
Source[1]	384PP_AQ_GP3	{G4;H4}	Destination[1]	B15	320	Reaction mix
Source[1]	384PP_AQ_GP3	{G4;H4}	Destination[1]	C15	320	Reaction mix
Source[1]	384PP_AQ_GP3	{G4;H4}	Destination[1]	D15	240	Reaction mix
Source[1]	384PP_AQ_GP3	{G4;H4}	Destination[1]	E15	260	Reaction mix
Source[1]	384PP_AQ_GP3	{G4;H4}	Destination[1]	F15	280	Reaction mix
Source[1]	384PP_AQ_GP3	{G4;H4}	Destination[1]	G15	260	Reaction mix
Source[1]	384PP_AQ_GP3	{G4;H4}	Destination[1]	H15	200	Reaction mix
Source[1]	384PP_AQ_GP3	{G4;H4}	Destination[1]	I15	280	Reaction mix
Source[1]	384PP_AQ_GP3	{G4;H4}	Destination[1]	J15	280	Reaction mix
Source[1]	384PP_AQ_GP3	{G4;H4}	Destination[1]	K15	260	Reaction mix
Source[1]	384PP_AQ_GP3	{G4;H4}	Destination[1]	L15	200	Reaction mix
Source[1]	384PP_AQ_GP3	{G4;H4}	Destination[1]	M15	120	Reaction mix
Source[1]	384PP_AQ_GP3	{G4;H4}	Destination[1]	N15	220	Reaction mix
Source[1]	384PP_AQ_GP3	{G4;H4}	Destination[1]	O15	140	Reaction mix
Source[1]	384PP_AQ_GP3	{G4;H4}	Destination[1]	P15	140	Reaction mix
Source[1]	384PP_AQ_GP3	{G4;H4}	Destination[1]	A16	160	Reaction mix
Source[1]	384PP_AQ_GP3	{G4;H4}	Destination[1]	B16	100	Reaction mix
Source[1]	384PP_AQ_GP3	{G4;H4}	Destination[1]	C16	280	Reaction mix
Source[1]	384PP_AQ_GP3	{G4;H4}	Destination[1]	D16	200	Reaction mix
Source[1]	384PP_AQ_GP3	{G4;H4}	Destination[1]	E16	280	Reaction mix
Source[1]	384PP_AQ_GP3	{G4;H4}	Destination[1]	F16	280	Reaction mix
Source[1]	384PP_AQ_GP3	{G4;H4}	Destination[1]	G16	320	Reaction mix
Source[1]	384PP_AQ_GP3	{G4;H4}	Destination[1]	H16	300	Reaction mix
Source[1]	384PP_AQ_GP3	{G4;H4}	Destination[1]	I16	260	Reaction mix
Source[1]	384PP_AQ_GP3	{G4;H4}	Destination[1]	J16	220	Reaction mix
Source[1]	384PP_AQ_GP3	{G4;H4}	Destination[1]	K16	280	Reaction mix
Source[1]	384PP_AQ_GP3	{G4;H4}	Destination[1]	L16	300	Reaction mix
Source[1]	384PP_AQ_GP3	{G4;H4}	Destination[1]	M16	240	Reaction mix
Source[1]	384PP_AQ_GP3	{G4;H4}	Destination[1]	N16	340	Reaction mix
Source[1]	384PP_AQ_GP3	{G4;H4}	Destination[1]	O16	260	Reaction mix
Source[1]	384PP_AQ_GP3	{G4;H4}	Destination[1]	P16	360	Reaction mix
Source[1]	384PP_AQ_GP3	{G4;H4}	Destination[1]	A17	320	Reaction mix
Source[1]	384PP_AQ_GP3	{G4;H4}	Destination[1]	B17	220	Reaction mix
Source[1]	384PP_AQ_GP3	{G4;H4}	Destination[1]	C17	220	Reaction mix
Source[1]	384PP_AQ_GP3	{G4;H4}	Destination[1]	D17	280	Reaction mix
Source[1]	384PP_AQ_GP3	{G4;H4}	Destination[1]	E17	360	Reaction mix
Source[1]	384PP_AQ_GP3	{G4;H4}	Destination[1]	F17	260	Reaction mix
Source[1]	384PP_AQ_GP3	{G4;H4}	Destination[1]	G17	260	Reaction mix
Source[1]	384PP_AQ_GP3	{G4;H4}	Destination[1]	H17	220	Reaction mix
Source[1]	384PP_AQ_GP3	{G4;H4}	Destination[1]	I17	280	Reaction mix
Source[1]	384PP_AQ_GP3	{G4;H4}	Destination[1]	J17	220	Reaction mix
Source[1]	384PP_AQ_GP3	{G4;H4}	Destination[1]	K17	360	Reaction mix
Source[1]	384PP_AQ_GP3	{G4;H4}	Destination[1]	L17	320	Reaction mix
Source[1]	384PP_AQ_GP3	{G4;H4}	Destination[1]	M17	320	Reaction mix
Source[1]	384PP_AQ_GP3	{G4;H4}	Destination[1]	N17	360	Reaction mix
Source[1]	384PP_AQ_GP3	{G4;H4}	Destination[1]	O17	340	Reaction mix
Source[1]	384PP_AQ_GP3	{G4;H4}	Destination[1]	P17	280	Reaction mix
Source[1]	384PP_AQ_GP3	{G4;H4}	Destination[1]	A18	280	Reaction mix
Source[1]	384PP_AQ_GP3	{G4;H4}	Destination[1]	B18	260	Reaction mix
Source[1]	384PP_AQ_GP3	{G4;H4}	Destination[1]	C18	200	Reaction mix
Source[1]	384PP_AQ_GP3	{G4;H4}	Destination[1]	D18	260	Reaction mix
Source[1]	384PP_AQ_GP3	{G4;H4}	Destination[1]	E18	300	Reaction mix
Source[1]	384PP_AQ_GP3	{G4;H4}	Destination[1]	F18	220	Reaction mix
Source[1]	384PP_AQ_GP3	{G4;H4}	Destination[1]	G18	320	Reaction mix
Source[1]	384PP_AQ_GP3	{G4;H4}	Destination[1]	H18	300	Reaction mix
Source[1]	384PP_AQ_GP3	{G4;H4}	Destination[1]	I18	320	Reaction mix
Source[1]	384PP_AQ_GP3	{G4;H4}	Destination[1]	J18	280	Reaction mix
Source[1]	384PP_AQ_GP3	{G4;H4}	Destination[1]	K18	260	Reaction mix
Source[1]	384PP_AQ_GP3	{G4;H4}	Destination[1]	L18	280	Reaction mix
Source[1]	384PP_AQ_GP3	{G4;H4}	Destination[1]	M18	320	Reaction mix
Source[1]	384PP_AQ_GP3	{G4;H4}	Destination[1]	N18	320	Reaction mix
Source[1]	384PP_AQ_GP3	{G4;H4}	Destination[1]	O18	320	Reaction mix
Source[1]	384PP_AQ_GP3	{G4;H4}	Destination[1]	P18	240	Reaction mix
Source[1]	384PP_AQ_GP3	{G4;H4}	Destination[1]	A19	260	Reaction mix
Source[1]	384PP_AQ_GP3	{G4;H4}	Destination[1]	B19	280	Reaction mix
Source[1]	384PP_AQ_GP3	{G4;H4}	Destination[1]	C19	260	Reaction mix
Source[1]	384PP_AQ_GP3	{G4;H4}	Destination[1]	D19	200	Reaction mix
Source[1]	384PP_AQ_GP3	{G4;H4}	Destination[1]	E19	280	Reaction mix
Source[1]	384PP_AQ_GP3	{G4;H4}	Destination[1]	F19	280	Reaction mix
Source[1]	384PP_AQ_GP3	{G4;H4}	Destination[1]	G19	260	Reaction mix
Source[1]	384PP_AQ_GP3	{G4;H4}	Destination[1]	H19	200	Reaction mix
Source[1]	384PP_AQ_GP3	{G4;H4}	Destination[1]	I19	120	Reaction mix
Source[1]	384PP_AQ_GP3	{G4;H4}	Destination[1]	J19	220	Reaction mix
Source[1]	384PP_AQ_GP3	{G4;H4}	Destination[1]	K19	140	Reaction mix
Source[1]	384PP_AQ_GP3	{G4;H4}	Destination[1]	L19	140	Reaction mix
Source[1]	384PP_AQ_GP3	{G4;H4}	Destination[1]	M19	160	Reaction mix
Source[1]	384PP_AQ_GP3	{G4;H4}	Destination[1]	N19	100	Reaction mix
Source[1]	384PP_AQ_GP3	{G4;H4}	Destination[1]	O19	280	Reaction mix
Source[1]	384PP_AQ_GP3	{G4;H4}	Destination[1]	P19	200	Reaction mix
Source[1]	384PP_AQ_GP3	F4	Destination[1]	A5	140	Access prot
Source[1]	384PP_AQ_GP3	F4	Destination[1]	B5	120	Access prot
Source[1]	384PP_AQ_GP3	F4	Destination[1]	C5	160	Access prot
Source[1]	384PP_AQ_GP3	F4	Destination[1]	D5	120	Access prot
Source[1]	384PP_AQ_GP3	F4	Destination[1]	E5	160	Access prot
Source[1]	384PP_AQ_GP3	F4	Destination[1]	F5	160	Access prot
Source[1]	384PP_AQ_GP3	F4	Destination[1]	G5	100	Access prot
Source[1]	384PP_AQ_GP3	F4	Destination[1]	H5	160	Access prot
Source[1]	384PP_AQ_GP3	F4	Destination[1]	I5	120	Access prot
Source[1]	384PP_AQ_GP3	F4	Destination[1]	J5	120	Access prot
Source[1]	384PP_AQ_GP3	F4	Destination[1]	K5	180	Access prot
Source[1]	384PP_AQ_GP3	F4	Destination[1]	L5	120	Access prot
Source[1]	384PP_AQ_GP3	F4	Destination[1]	M5	160	Access prot
Source[1]	384PP_AQ_GP3	F4	Destination[1]	N5	180	Access prot
Source[1]	384PP_AQ_GP3	F4	Destination[1]	O5	160	Access prot
Source[1]	384PP_AQ_GP3	F4	Destination[1]	P5	180	Access prot
Source[1]	384PP_AQ_GP3	F4	Destination[1]	A6	160	Access prot
Source[1]	384PP_AQ_GP3	F4	Destination[1]	B6	160	Access prot
Source[1]	384PP_AQ_GP3	F4	Destination[1]	C6	100	Access prot
Source[1]	384PP_AQ_GP3	F4	Destination[1]	D6	140	Access prot
Source[1]	384PP_AQ_GP3	F4	Destination[1]	E6	140	Access prot
Source[1]	384PP_AQ_GP3	F4	Destination[1]	F6	100	Access prot
Source[1]	384PP_AQ_GP3	F4	Destination[1]	G6	160	Access prot
Source[1]	384PP_AQ_GP3	F4	Destination[1]	H6	80	Access prot
Source[1]	384PP_AQ_GP3	F4	Destination[1]	I6	100	Access prot
Source[1]	384PP_AQ_GP3	F4	Destination[1]	J6	100	Access prot
Source[1]	384PP_AQ_GP3	F4	Destination[1]	K6	180	Access prot
Source[1]	384PP_AQ_GP3	F4	Destination[1]	L6	180	Access prot
Source[1]	384PP_AQ_GP3	F4	Destination[1]	M6	80	Access prot
Source[1]	384PP_AQ_GP3	F4	Destination[1]	N6	180	Access prot
Source[1]	384PP_AQ_GP3	F4	Destination[1]	O6	140	Access prot
Source[1]	384PP_AQ_GP3	F4	Destination[1]	P6	100	Access prot
Source[1]	384PP_AQ_GP3	F4	Destination[1]	A7	140	Access prot
Source[1]	384PP_AQ_GP3	F4	Destination[1]	B7	180	Access prot
Source[1]	384PP_AQ_GP3	F4	Destination[1]	C7	100	Access prot
Source[1]	384PP_AQ_GP3	F4	Destination[1]	D7	140	Access prot
Source[1]	384PP_AQ_GP3	F4	Destination[1]	E7	120	Access prot
Source[1]	384PP_AQ_GP3	F4	Destination[1]	F7	120	Access prot
Source[1]	384PP_AQ_GP3	F4	Destination[1]	G7	140	Access prot
Source[1]	384PP_AQ_GP3	F4	Destination[1]	H7	160	Access prot
Source[1]	384PP_AQ_GP3	F4	Destination[1]	I7	120	Access prot
Source[1]	384PP_AQ_GP3	F4	Destination[1]	J7	160	Access prot
Source[1]	384PP_AQ_GP3	F4	Destination[1]	K7	140	Access prot
Source[1]	384PP_AQ_GP3	F4	Destination[1]	L7	120	Access prot
Source[1]	384PP_AQ_GP3	F4	Destination[1]	M7	160	Access prot
Source[1]	384PP_AQ_GP3	F4	Destination[1]	N7	140	Access prot
Source[1]	384PP_AQ_GP3	F4	Destination[1]	O7	200	Access prot
Source[1]	384PP_AQ_GP3	F4	Destination[1]	P7	100	Access prot
Source[1]	384PP_AQ_GP3	F4	Destination[1]	A8	200	Access prot
Source[1]	384PP_AQ_GP3	F4	Destination[1]	B8	180	Access prot
Source[1]	384PP_AQ_GP3	F4	Destination[1]	C8	160	Access prot
Source[1]	384PP_AQ_GP3	F4	Destination[1]	D8	100	Access prot
Source[1]	384PP_AQ_GP3	F4	Destination[1]	E8	180	Access prot
Source[1]	384PP_AQ_GP3	F4	Destination[1]	F8	60	Access prot
Source[1]	384PP_AQ_GP3	F4	Destination[1]	G8	160	Access prot
Source[1]	384PP_AQ_GP3	F4	Destination[1]	H8	60	Access prot
Source[1]	384PP_AQ_GP3	F4	Destination[1]	I8	20	Access prot
Source[1]	384PP_AQ_GP3	F4	Destination[1]	J8	60	Access prot
Source[1]	384PP_AQ_GP3	F4	Destination[1]	K8	120	Access prot
Source[1]	384PP_AQ_GP3	F4	Destination[1]	L8	100	Access prot
Source[1]	384PP_AQ_GP3	F4	Destination[1]	M8	140	Access prot
Source[1]	384PP_AQ_GP3	F4	Destination[1]	N8	120	Access prot
Source[1]	384PP_AQ_GP3	F4	Destination[1]	O8	160	Access prot
Source[1]	384PP_AQ_GP3	F4	Destination[1]	P8	120	Access prot
Source[1]	384PP_AQ_GP3	F4	Destination[1]	A9	160	Access prot
Source[1]	384PP_AQ_GP3	F4	Destination[1]	B9	160	Access prot
Source[1]	384PP_AQ_GP3	F4	Destination[1]	C9	100	Access prot
Source[1]	384PP_AQ_GP3	F4	Destination[1]	D9	160	Access prot
Source[1]	384PP_AQ_GP3	F4	Destination[1]	E9	120	Access prot
Source[1]	384PP_AQ_GP3	F4	Destination[1]	F9	120	Access prot
Source[1]	384PP_AQ_GP3	F4	Destination[1]	G9	180	Access prot
Source[1]	384PP_AQ_GP3	F4	Destination[1]	H9	120	Access prot
Source[1]	384PP_AQ_GP3	F4	Destination[1]	I9	160	Access prot
Source[1]	384PP_AQ_GP3	F4	Destination[1]	J9	180	Access prot
Source[1]	384PP_AQ_GP3	F4	Destination[1]	K9	160	Access prot
Source[1]	384PP_AQ_GP3	F4	Destination[1]	L9	180	Access prot
Source[1]	384PP_AQ_GP3	F4	Destination[1]	M9	160	Access prot
Source[1]	384PP_AQ_GP3	F4	Destination[1]	N9	160	Access prot
Source[1]	384PP_AQ_GP3	F4	Destination[1]	O9	100	Access prot
Source[1]	384PP_AQ_GP3	F4	Destination[1]	P9	140	Access prot
Source[1]	384PP_AQ_GP3	F4	Destination[1]	A10	140	Access prot
Source[1]	384PP_AQ_GP3	F4	Destination[1]	B10	100	Access prot
Source[1]	384PP_AQ_GP3	F4	Destination[1]	C10	160	Access prot
Source[1]	384PP_AQ_GP3	F4	Destination[1]	D10	80	Access prot
Source[1]	384PP_AQ_GP3	F4	Destination[1]	E10	100	Access prot
Source[1]	384PP_AQ_GP3	F4	Destination[1]	F10	100	Access prot
Source[1]	384PP_AQ_GP3	F4	Destination[1]	G10	180	Access prot
Source[1]	384PP_AQ_GP3	F4	Destination[1]	H10	180	Access prot
Source[1]	384PP_AQ_GP3	F4	Destination[1]	I10	80	Access prot
Source[1]	384PP_AQ_GP3	F4	Destination[1]	J10	180	Access prot
Source[1]	384PP_AQ_GP3	F4	Destination[1]	K10	140	Access prot
Source[1]	384PP_AQ_GP3	F4	Destination[1]	L10	100	Access prot
Source[1]	384PP_AQ_GP3	F4	Destination[1]	M10	140	Access prot
Source[1]	384PP_AQ_GP3	F4	Destination[1]	N10	180	Access prot
Source[1]	384PP_AQ_GP3	F4	Destination[1]	O10	100	Access prot
Source[1]	384PP_AQ_GP3	F4	Destination[1]	P10	140	Access prot
Source[1]	384PP_AQ_GP3	F4	Destination[1]	A11	120	Access prot
Source[1]	384PP_AQ_GP3	F4	Destination[1]	B11	120	Access prot
Source[1]	384PP_AQ_GP3	F4	Destination[1]	C11	140	Access prot
Source[1]	384PP_AQ_GP3	F4	Destination[1]	D11	160	Access prot
Source[1]	384PP_AQ_GP3	F4	Destination[1]	E11	120	Access prot
Source[1]	384PP_AQ_GP3	F4	Destination[1]	F11	160	Access prot
Source[1]	384PP_AQ_GP3	F4	Destination[1]	G11	140	Access prot
Source[1]	384PP_AQ_GP3	F4	Destination[1]	H11	120	Access prot
Source[1]	384PP_AQ_GP3	F4	Destination[1]	I11	160	Access prot
Source[1]	384PP_AQ_GP3	F4	Destination[1]	J11	140	Access prot
Source[1]	384PP_AQ_GP3	F4	Destination[1]	K11	200	Access prot
Source[1]	384PP_AQ_GP3	F4	Destination[1]	L11	100	Access prot
Source[1]	384PP_AQ_GP3	F4	Destination[1]	M11	200	Access prot
Source[1]	384PP_AQ_GP3	F4	Destination[1]	N11	180	Access prot
Source[1]	384PP_AQ_GP3	F4	Destination[1]	O11	160	Access prot
Source[1]	384PP_AQ_GP3	F4	Destination[1]	P11	100	Access prot
Source[1]	384PP_AQ_GP3	F4	Destination[1]	A12	180	Access prot
Source[1]	384PP_AQ_GP3	F4	Destination[1]	B12	60	Access prot
Source[1]	384PP_AQ_GP3	F4	Destination[1]	C12	160	Access prot
Source[1]	384PP_AQ_GP3	F4	Destination[1]	D12	60	Access prot
Source[1]	384PP_AQ_GP3	F4	Destination[1]	E12	20	Access prot
Source[1]	384PP_AQ_GP3	F4	Destination[1]	F12	60	Access prot
Source[1]	384PP_AQ_GP3	F4	Destination[1]	G12	120	Access prot
Source[1]	384PP_AQ_GP3	F4	Destination[1]	H12	100	Access prot
Source[1]	384PP_AQ_GP3	F4	Destination[1]	I12	140	Access prot
Source[1]	384PP_AQ_GP3	F4	Destination[1]	J12	120	Access prot
Source[1]	384PP_AQ_GP3	F4	Destination[1]	K12	160	Access prot
Source[1]	384PP_AQ_GP3	F4	Destination[1]	L12	120	Access prot
Source[1]	384PP_AQ_GP3	F4	Destination[1]	M12	160	Access prot
Source[1]	384PP_AQ_GP3	F4	Destination[1]	N12	160	Access prot
Source[1]	384PP_AQ_GP3	F4	Destination[1]	O12	100	Access prot
Source[1]	384PP_AQ_GP3	F4	Destination[1]	P12	160	Access prot
Source[1]	384PP_AQ_GP3	F4	Destination[1]	A13	120	Access prot
Source[1]	384PP_AQ_GP3	F4	Destination[1]	B13	120	Access prot
Source[1]	384PP_AQ_GP3	F4	Destination[1]	C13	180	Access prot
Source[1]	384PP_AQ_GP3	F4	Destination[1]	D13	120	Access prot
Source[1]	384PP_AQ_GP3	F4	Destination[1]	E13	160	Access prot
Source[1]	384PP_AQ_GP3	F4	Destination[1]	F13	180	Access prot
Source[1]	384PP_AQ_GP3	F4	Destination[1]	G13	160	Access prot
Source[1]	384PP_AQ_GP3	F4	Destination[1]	H13	180	Access prot
Source[1]	384PP_AQ_GP3	F4	Destination[1]	I13	160	Access prot
Source[1]	384PP_AQ_GP3	F4	Destination[1]	J13	160	Access prot
Source[1]	384PP_AQ_GP3	F4	Destination[1]	K13	100	Access prot
Source[1]	384PP_AQ_GP3	F4	Destination[1]	L13	140	Access prot
Source[1]	384PP_AQ_GP3	F4	Destination[1]	M13	140	Access prot
Source[1]	384PP_AQ_GP3	F4	Destination[1]	N13	100	Access prot
Source[1]	384PP_AQ_GP3	F4	Destination[1]	O13	160	Access prot
Source[1]	384PP_AQ_GP3	F4	Destination[1]	P13	80	Access prot
Source[1]	384PP_AQ_GP3	F4	Destination[1]	A14	100	Access prot
Source[1]	384PP_AQ_GP3	F4	Destination[1]	B14	100	Access prot
Source[1]	384PP_AQ_GP3	F4	Destination[1]	C14	180	Access prot
Source[1]	384PP_AQ_GP3	F4	Destination[1]	D14	180	Access prot
Source[1]	384PP_AQ_GP3	F4	Destination[1]	E14	80	Access prot
Source[1]	384PP_AQ_GP3	F4	Destination[1]	F14	180	Access prot
Source[1]	384PP_AQ_GP3	F4	Destination[1]	G14	140	Access prot
Source[1]	384PP_AQ_GP3	F4	Destination[1]	H14	100	Access prot
Source[1]	384PP_AQ_GP3	F4	Destination[1]	I14	140	Access prot
Source[1]	384PP_AQ_GP3	F4	Destination[1]	J14	180	Access prot
Source[1]	384PP_AQ_GP3	F4	Destination[1]	K14	100	Access prot
Source[1]	384PP_AQ_GP3	F4	Destination[1]	L14	140	Access prot
Source[1]	384PP_AQ_GP3	F4	Destination[1]	M14	120	Access prot
Source[1]	384PP_AQ_GP3	F4	Destination[1]	N14	120	Access prot
Source[1]	384PP_AQ_GP3	F4	Destination[1]	O14	140	Access prot
Source[1]	384PP_AQ_GP3	F4	Destination[1]	P14	160	Access prot
Source[1]	384PP_AQ_GP3	F4	Destination[1]	A15	120	Access prot
Source[1]	384PP_AQ_GP3	F4	Destination[1]	B15	160	Access prot
Source[1]	384PP_AQ_GP3	F4	Destination[1]	C15	140	Access prot
Source[1]	384PP_AQ_GP3	F4	Destination[1]	D15	120	Access prot
Source[1]	384PP_AQ_GP3	F4	Destination[1]	E15	160	Access prot
Source[1]	384PP_AQ_GP3	F4	Destination[1]	F15	140	Access prot
Source[1]	384PP_AQ_GP3	F4	Destination[1]	G15	200	Access prot
Source[1]	384PP_AQ_GP3	F4	Destination[1]	H15	100	Access prot
Source[1]	384PP_AQ_GP3	F4	Destination[1]	I15	200	Access prot
Source[1]	384PP_AQ_GP3	F4	Destination[1]	J15	180	Access prot
Source[1]	384PP_AQ_GP3	F4	Destination[1]	K15	160	Access prot
Source[1]	384PP_AQ_GP3	F4	Destination[1]	L15	100	Access prot
Source[1]	384PP_AQ_GP3	F4	Destination[1]	M15	180	Access prot
Source[1]	384PP_AQ_GP3	F4	Destination[1]	N15	60	Access prot
Source[1]	384PP_AQ_GP3	F4	Destination[1]	O15	160	Access prot
Source[1]	384PP_AQ_GP3	F4	Destination[1]	P15	60	Access prot
Source[1]	384PP_AQ_GP3	F4	Destination[1]	A16	20	Access prot
Source[1]	384PP_AQ_GP3	F4	Destination[1]	B16	60	Access prot
Source[1]	384PP_AQ_GP3	F4	Destination[1]	C16	120	Access prot
Source[1]	384PP_AQ_GP3	F4	Destination[1]	D16	100	Access prot
Source[1]	384PP_AQ_GP3	F4	Destination[1]	E16	140	Access prot
Source[1]	384PP_AQ_GP3	F4	Destination[1]	F16	120	Access prot
Source[1]	384PP_AQ_GP3	F4	Destination[1]	G16	160	Access prot
Source[1]	384PP_AQ_GP3	F4	Destination[1]	H16	120	Access prot
Source[1]	384PP_AQ_GP3	F4	Destination[1]	I16	160	Access prot
Source[1]	384PP_AQ_GP3	F4	Destination[1]	J16	160	Access prot
Source[1]	384PP_AQ_GP3	F4	Destination[1]	K16	100	Access prot
Source[1]	384PP_AQ_GP3	F4	Destination[1]	L16	160	Access prot
Source[1]	384PP_AQ_GP3	F4	Destination[1]	M16	120	Access prot
Source[1]	384PP_AQ_GP3	F4	Destination[1]	N16	120	Access prot
Source[1]	384PP_AQ_GP3	F4	Destination[1]	O16	180	Access prot
Source[1]	384PP_AQ_GP3	F4	Destination[1]	P16	120	Access prot
Source[1]	384PP_AQ_GP3	F4	Destination[1]	A17	160	Access prot
Source[1]	384PP_AQ_GP3	F4	Destination[1]	B17	180	Access prot
Source[1]	384PP_AQ_GP3	F4	Destination[1]	C17	160	Access prot
Source[1]	384PP_AQ_GP3	F4	Destination[1]	D17	180	Access prot
Source[1]	384PP_AQ_GP3	F4	Destination[1]	E17	160	Access prot
Source[1]	384PP_AQ_GP3	F4	Destination[1]	F17	160	Access prot
Source[1]	384PP_AQ_GP3	F4	Destination[1]	G17	100	Access prot
Source[1]	384PP_AQ_GP3	F4	Destination[1]	H17	140	Access prot
Source[1]	384PP_AQ_GP3	F4	Destination[1]	I17	140	Access prot
Source[1]	384PP_AQ_GP3	F4	Destination[1]	J17	100	Access prot
Source[1]	384PP_AQ_GP3	F4	Destination[1]	K17	160	Access prot
Source[1]	384PP_AQ_GP3	F4	Destination[1]	L17	80	Access prot
Source[1]	384PP_AQ_GP3	F4	Destination[1]	M17	100	Access prot
Source[1]	384PP_AQ_GP3	F4	Destination[1]	N17	100	Access prot
Source[1]	384PP_AQ_GP3	F4	Destination[1]	O17	180	Access prot
Source[1]	384PP_AQ_GP3	F4	Destination[1]	P17	180	Access prot
Source[1]	384PP_AQ_GP3	F4	Destination[1]	A18	80	Access prot
Source[1]	384PP_AQ_GP3	F4	Destination[1]	B18	180	Access prot
Source[1]	384PP_AQ_GP3	F4	Destination[1]	C18	140	Access prot
Source[1]	384PP_AQ_GP3	F4	Destination[1]	D18	100	Access prot
Source[1]	384PP_AQ_GP3	F4	Destination[1]	E18	140	Access prot
Source[1]	384PP_AQ_GP3	F4	Destination[1]	F18	180	Access prot
Source[1]	384PP_AQ_GP3	F4	Destination[1]	G18	100	Access prot
Source[1]	384PP_AQ_GP3	F4	Destination[1]	H18	140	Access prot
Source[1]	384PP_AQ_GP3	F4	Destination[1]	I18	120	Access prot
Source[1]	384PP_AQ_GP3	F4	Destination[1]	J18	120	Access prot
Source[1]	384PP_AQ_GP3	F4	Destination[1]	K18	140	Access prot
Source[1]	384PP_AQ_GP3	F4	Destination[1]	L18	160	Access prot
Source[1]	384PP_AQ_GP3	F4	Destination[1]	M18	120	Access prot
Source[1]	384PP_AQ_GP3	F4	Destination[1]	N18	160	Access prot
Source[1]	384PP_AQ_GP3	F4	Destination[1]	O18	140	Access prot
Source[1]	384PP_AQ_GP3	F4	Destination[1]	P18	120	Access prot
Source[1]	384PP_AQ_GP3	F4	Destination[1]	A19	160	Access prot
Source[1]	384PP_AQ_GP3	F4	Destination[1]	B19	140	Access prot
Source[1]	384PP_AQ_GP3	F4	Destination[1]	C19	200	Access prot
Source[1]	384PP_AQ_GP3	F4	Destination[1]	D19	100	Access prot
Source[1]	384PP_AQ_GP3	F4	Destination[1]	E19	200	Access prot
Source[1]	384PP_AQ_GP3	F4	Destination[1]	F19	180	Access prot
Source[1]	384PP_AQ_GP3	F4	Destination[1]	G19	160	Access prot
Source[1]	384PP_AQ_GP3	F4	Destination[1]	H19	100	Access prot
Source[1]	384PP_AQ_GP3	F4	Destination[1]	I19	180	Access prot
Source[1]	384PP_AQ_GP3	F4	Destination[1]	J19	60	Access prot
Source[1]	384PP_AQ_GP3	F4	Destination[1]	K19	160	Access prot
Source[1]	384PP_AQ_GP3	F4	Destination[1]	L19	60	Access prot
Source[1]	384PP_AQ_GP3	F4	Destination[1]	M19	20	Access prot
Source[1]	384PP_AQ_GP3	F4	Destination[1]	N19	60	Access prot
Source[1]	384PP_AQ_GP3	F4	Destination[1]	O19	120	Access prot
Source[1]	384PP_AQ_GP3	F4	Destination[1]	P19	100	Access prot
