# Supplementary material for: An AI-driven workflow for the accelerated optimization of cell-free protein synthesis
Source: iScience. 2025 Sep 19;28(10):113599. doi: 10.1016/j.isci.2025.113599 (PMC12529354; doi:10.1016/j.isci.2025.113599)
Supplement: Document S2. Data S1–S14 and Table S5 [file mmc2.zip › Supplemental Data/Data S10.csv]

Well	Access prot	DNA ColM	Hela lysate	Reaction mix	Water
A4	0.0	0.0	60000.0	0.0	0.0
B4	0.0	0.0	60000.0	0.0	0.0
C4	0.0	0.0	60000.0	0.0	0.0
D4	0.0	0.0	60000.0	0.0	0.0
E4	0.0	0.0	29840.0	0.0	0.0
F4	52320.0	0.0	0.0	0.0	0.0
G4	0.0	0.0	0.0	60000.0	0.0
H4	0.0	0.0	0.0	43680.0	0.0
I4	0.0	60000.0	0.0	0.0	0.0
J4	0.0	47922.0	0.0	0.0	0.0
K4	0.0	0.0	0.0	0.0	60000.0
L4	0.0	0.0	0.0	0.0	60000.0
M4	0.0	0.0	0.0	0.0	60000.0
N4	0.0	0.0	0.0	0.0	46238.0
