# Supplementary material for: An AI-driven workflow for the accelerated optimization of cell-free protein synthesis
Source: iScience. 2025 Sep 19;28(10):113599. doi: 10.1016/j.isci.2025.113599 (PMC12529354; doi:10.1016/j.isci.2025.113599)
Supplement: Document S2. Data S1–S14 and Table S5 [file mmc2.zip › Supplemental Data/Data S11.csv]

Well	Hela lysate	Access prot	Reaction mix	DNA ColM	Water
A5	760.0	140.0	280.0	340.0	480.0
B5	840.0	120.0	280.0	360.0	400.0
C5	740.0	160.0	320.0	220.0	560.0
D5	700.0	120.0	300.0	220.0	660.0
E5	680.0	160.0	260.0	220.0	680.0
F5	740.0	160.0	220.0	360.0	520.0
G5	760.0	100.0	280.0	320.0	540.0
H5	880.0	160.0	300.0	240.0	420.0
I5	640.0	120.0	240.0	240.0	760.0
J5	660.0	120.0	340.0	220.0	660.0
K5	620.0	180.0	260.0	220.0	720.0
L5	780.0	120.0	360.0	340.0	400.0
M5	560.0	160.0	320.0	360.0	600.0
N5	900.0	180.0	220.0	360.0	340.0
O5	620.0	160.0	220.0	380.0	620.0
P5	840.0	180.0	280.0	380.0	320.0
A6	860.0	160.0	360.0	280.0	340.0
B6	520.0	160.0	260.0	280.0	780.0
C6	740.0	100.0	260.0	200.0	700.0
D6	880.0	140.0	220.0	240.0	520.0
E6	620.0	140.0	280.0	440.0	520.0
F6	640.0	100.0	220.0	300.0	740.0
G6	900.0	160.0	360.0	160.0	420.0
H6	820.0	80.0	320.0	280.0	500.0
I6	540.0	100.0	320.0	280.0	760.0
J6	860.0	100.0	360.0	360.0	320.0
K6	660.0	180.0	340.0	100.0	720.0
L6	500.0	180.0	280.0	260.0	780.0
M6	780.0	80.0	280.0	240.0	620.0
N6	780.0	180.0	260.0	120.0	660.0
O6	860.0	140.0	200.0	360.0	440.0
P6	700.0	100.0	260.0	240.0	700.0
A7	760.0	140.0	300.0	260.0	540.0
B7	800.0	180.0	220.0	320.0	480.0
C7	700.0	100.0	320.0	200.0	680.0
D7	700.0	140.0	300.0	340.0	520.0
E7	700.0	120.0	320.0	140.0	720.0
F7	720.0	120.0	280.0	260.0	620.0
G7	820.0	140.0	260.0	280.0	500.0
H7	660.0	160.0	280.0	260.0	640.0
I7	800.0	120.0	320.0	240.0	520.0
J7	700.0	160.0	320.0	320.0	500.0
K7	880.0	140.0	320.0	280.0	380.0
L7	760.0	120.0	240.0	320.0	560.0
M7	760.0	160.0	260.0	220.0	600.0
N7	700.0	140.0	280.0	362.5	517.5
O7	940.0	200.0	260.0	340.0	260.0
P7	500.0	100.0	200.0	200.0	1000.0
A8	500.0	200.0	280.0	280.0	740.0
B8	840.0	180.0	280.0	360.0	340.0
C8	460.0	160.0	260.0	300.0	820.0
D8	500.0	100.0	200.0	258.0	942.0
E8	760.0	180.0	120.0	460.0	480.0
F8	760.0	60.0	220.0	480.0	480.0
G8	680.0	160.0	140.0	240.0	780.0
H8	600.0	60.0	140.0	300.0	900.0
I8	500.0	20.0	160.0	460.0	860.0
J8	860.0	60.0	100.0	300.0	680.0
K8	220.0	120.0	280.0	280.0	1100.0
L8	500.0	100.0	200.0	0.0	1200.0
M8	760.0	140.0	280.0	340.0	480.0
N8	840.0	120.0	280.0	360.0	400.0
O8	740.0	160.0	320.0	220.0	560.0
P8	700.0	120.0	300.0	220.0	660.0
A9	680.0	160.0	260.0	220.0	680.0
B9	740.0	160.0	220.0	360.0	520.0
C9	760.0	100.0	280.0	320.0	540.0
D9	880.0	160.0	300.0	240.0	420.0
E9	640.0	120.0	240.0	240.0	760.0
F9	660.0	120.0	340.0	220.0	660.0
G9	620.0	180.0	260.0	220.0	720.0
H9	780.0	120.0	360.0	340.0	400.0
I9	560.0	160.0	320.0	360.0	600.0
J9	900.0	180.0	220.0	360.0	340.0
K9	620.0	160.0	220.0	380.0	620.0
L9	840.0	180.0	280.0	380.0	320.0
M9	860.0	160.0	360.0	280.0	340.0
N9	520.0	160.0	260.0	280.0	780.0
O9	740.0	100.0	260.0	200.0	700.0
P9	880.0	140.0	220.0	240.0	520.0
A10	620.0	140.0	280.0	440.0	520.0
B10	640.0	100.0	220.0	300.0	740.0
C10	900.0	160.0	360.0	160.0	420.0
D10	820.0	80.0	320.0	280.0	500.0
E10	540.0	100.0	320.0	280.0	760.0
F10	860.0	100.0	360.0	360.0	320.0
G10	660.0	180.0	340.0	100.0	720.0
H10	500.0	180.0	280.0	260.0	780.0
I10	780.0	80.0	280.0	240.0	620.0
J10	780.0	180.0	260.0	120.0	660.0
K10	860.0	140.0	200.0	360.0	440.0
L10	700.0	100.0	260.0	240.0	700.0
M10	760.0	140.0	300.0	260.0	540.0
N10	800.0	180.0	220.0	320.0	480.0
O10	700.0	100.0	320.0	200.0	680.0
P10	700.0	140.0	300.0	340.0	520.0
A11	700.0	120.0	320.0	140.0	720.0
B11	720.0	120.0	280.0	260.0	620.0
C11	820.0	140.0	260.0	280.0	500.0
D11	660.0	160.0	280.0	260.0	640.0
E11	800.0	120.0	320.0	240.0	520.0
F11	700.0	160.0	320.0	320.0	500.0
G11	880.0	140.0	320.0	280.0	380.0
H11	760.0	120.0	240.0	320.0	560.0
I11	760.0	160.0	260.0	220.0	600.0
J11	700.0	140.0	280.0	362.5	517.5
K11	940.0	200.0	260.0	340.0	260.0
L11	500.0	100.0	200.0	200.0	1000.0
M11	500.0	200.0	280.0	280.0	740.0
N11	840.0	180.0	280.0	360.0	340.0
O11	460.0	160.0	260.0	300.0	820.0
P11	500.0	100.0	200.0	258.0	942.0
A12	760.0	180.0	120.0	460.0	480.0
B12	760.0	60.0	220.0	480.0	480.0
C12	680.0	160.0	140.0	240.0	780.0
D12	600.0	60.0	140.0	300.0	900.0
E12	500.0	20.0	160.0	460.0	860.0
F12	860.0	60.0	100.0	300.0	680.0
G12	220.0	120.0	280.0	280.0	1100.0
H12	500.0	100.0	200.0	0.0	1200.0
I12	760.0	140.0	280.0	340.0	480.0
J12	840.0	120.0	280.0	360.0	400.0
K12	740.0	160.0	320.0	220.0	560.0
L12	700.0	120.0	300.0	220.0	660.0
M12	680.0	160.0	260.0	220.0	680.0
N12	740.0	160.0	220.0	360.0	520.0
O12	760.0	100.0	280.0	320.0	540.0
P12	880.0	160.0	300.0	240.0	420.0
A13	640.0	120.0	240.0	240.0	760.0
B13	660.0	120.0	340.0	220.0	660.0
C13	620.0	180.0	260.0	220.0	720.0
D13	780.0	120.0	360.0	340.0	400.0
E13	560.0	160.0	320.0	360.0	600.0
F13	900.0	180.0	220.0	360.0	340.0
G13	620.0	160.0	220.0	380.0	620.0
H13	840.0	180.0	280.0	380.0	320.0
I13	860.0	160.0	360.0	280.0	340.0
J13	520.0	160.0	260.0	280.0	780.0
K13	740.0	100.0	260.0	200.0	700.0
L13	880.0	140.0	220.0	240.0	520.0
M13	620.0	140.0	280.0	440.0	520.0
N13	640.0	100.0	220.0	300.0	740.0
O13	900.0	160.0	360.0	160.0	420.0
P13	820.0	80.0	320.0	280.0	500.0
A14	540.0	100.0	320.0	280.0	760.0
B14	860.0	100.0	360.0	360.0	320.0
C14	660.0	180.0	340.0	100.0	720.0
D14	500.0	180.0	280.0	260.0	780.0
E14	780.0	80.0	280.0	240.0	620.0
F14	780.0	180.0	260.0	120.0	660.0
G14	860.0	140.0	200.0	360.0	440.0
H14	700.0	100.0	260.0	240.0	700.0
I14	760.0	140.0	300.0	260.0	540.0
J14	800.0	180.0	220.0	320.0	480.0
K14	700.0	100.0	320.0	200.0	680.0
L14	700.0	140.0	300.0	340.0	520.0
M14	700.0	120.0	320.0	140.0	720.0
N14	720.0	120.0	280.0	260.0	620.0
O14	820.0	140.0	260.0	280.0	500.0
P14	660.0	160.0	280.0	260.0	640.0
A15	800.0	120.0	320.0	240.0	520.0
B15	700.0	160.0	320.0	320.0	500.0
C15	880.0	140.0	320.0	280.0	380.0
D15	760.0	120.0	240.0	320.0	560.0
E15	760.0	160.0	260.0	220.0	600.0
F15	700.0	140.0	280.0	362.5	517.5
G15	940.0	200.0	260.0	340.0	260.0
H15	500.0	100.0	200.0	200.0	1000.0
I15	500.0	200.0	280.0	280.0	740.0
J15	840.0	180.0	280.0	360.0	340.0
K15	460.0	160.0	260.0	300.0	820.0
L15	500.0	100.0	200.0	258.0	942.0
M15	760.0	180.0	120.0	460.0	480.0
N15	760.0	60.0	220.0	480.0	480.0
O15	680.0	160.0	140.0	240.0	780.0
P15	600.0	60.0	140.0	300.0	900.0
A16	500.0	20.0	160.0	460.0	860.0
B16	860.0	60.0	100.0	300.0	680.0
C16	220.0	120.0	280.0	280.0	1100.0
D16	500.0	100.0	200.0	0.0	1200.0
E16	760.0	140.0	280.0	340.0	480.0
F16	840.0	120.0	280.0	360.0	400.0
G16	740.0	160.0	320.0	220.0	560.0
H16	700.0	120.0	300.0	220.0	660.0
I16	680.0	160.0	260.0	220.0	680.0
J16	740.0	160.0	220.0	360.0	520.0
K16	760.0	100.0	280.0	320.0	540.0
L16	880.0	160.0	300.0	240.0	420.0
M16	640.0	120.0	240.0	240.0	760.0
N16	660.0	120.0	340.0	220.0	660.0
O16	620.0	180.0	260.0	220.0	720.0
P16	780.0	120.0	360.0	340.0	400.0
A17	560.0	160.0	320.0	360.0	600.0
B17	900.0	180.0	220.0	360.0	340.0
C17	620.0	160.0	220.0	380.0	620.0
D17	840.0	180.0	280.0	380.0	320.0
E17	860.0	160.0	360.0	280.0	340.0
F17	520.0	160.0	260.0	280.0	780.0
G17	740.0	100.0	260.0	200.0	700.0
H17	880.0	140.0	220.0	240.0	520.0
I17	620.0	140.0	280.0	440.0	520.0
J17	640.0	100.0	220.0	300.0	740.0
K17	900.0	160.0	360.0	160.0	420.0
L17	820.0	80.0	320.0	280.0	500.0
M17	540.0	100.0	320.0	280.0	760.0
N17	860.0	100.0	360.0	360.0	320.0
O17	660.0	180.0	340.0	100.0	720.0
P17	500.0	180.0	280.0	260.0	780.0
A18	780.0	80.0	280.0	240.0	620.0
B18	780.0	180.0	260.0	120.0	660.0
C18	860.0	140.0	200.0	360.0	440.0
D18	700.0	100.0	260.0	240.0	700.0
E18	760.0	140.0	300.0	260.0	540.0
F18	800.0	180.0	220.0	320.0	480.0
G18	700.0	100.0	320.0	200.0	680.0
H18	700.0	140.0	300.0	340.0	520.0
I18	700.0	120.0	320.0	140.0	720.0
J18	720.0	120.0	280.0	260.0	620.0
K18	820.0	140.0	260.0	280.0	500.0
L18	660.0	160.0	280.0	260.0	640.0
M18	800.0	120.0	320.0	240.0	520.0
N18	700.0	160.0	320.0	320.0	500.0
O18	880.0	140.0	320.0	280.0	380.0
P18	760.0	120.0	240.0	320.0	560.0
A19	760.0	160.0	260.0	220.0	600.0
B19	700.0	140.0	280.0	362.5	517.5
C19	940.0	200.0	260.0	340.0	260.0
D19	500.0	100.0	200.0	200.0	1000.0
E19	500.0	200.0	280.0	280.0	740.0
F19	840.0	180.0	280.0	360.0	340.0
G19	460.0	160.0	260.0	300.0	820.0
H19	500.0	100.0	200.0	258.0	942.0
I19	760.0	180.0	120.0	460.0	480.0
J19	760.0	60.0	220.0	480.0	480.0
K19	680.0	160.0	140.0	240.0	780.0
L19	600.0	60.0	140.0	300.0	900.0
M19	500.0	20.0	160.0	460.0	860.0
N19	860.0	60.0	100.0	300.0	680.0
O19	220.0	120.0	280.0	280.0	1100.0
P19	500.0	100.0	200.0	0.0	1200.0
