# Supplementary material for: An AI-driven workflow for the accelerated optimization of cell-free protein synthesis
Source: iScience. 2025 Sep 19;28(10):113599. doi: 10.1016/j.isci.2025.113599 (PMC12529354; doi:10.1016/j.isci.2025.113599)
Supplement: Document S2. Data S1–S14 and Table S5 [file mmc2.zip › Supplemental Data/Table S5.xlsx]

## Sheet: Figure 2c ColM
blank	GFP 1-10 (Aisha, new) 1 nM	GFP 1-10 (Aisha, new) 6 nM	GFP 1-10 (Mahnaz) 1 nM	GFP 1-10 (Mahnaz) 6 nM	GFP 1-10 (Mostafa, old) 1 nM	GFP 1-10 (Mostafa, old) 6 nM	GFP 11- Col M 6 nM	GFP 1-10 (Aisha, new) 6 nM + GFP 11- Col M 6 nM	GFP 1-10 (Mahnaz) 6 nM + GFP 11- Col M 6 nM	GFP 1-10 (Mostafa, old) 6 nM + GFP 11- Col M 6 nM	Purified GFP 1-10 protein 6800 ug/ml	sfGFP	GFP1-10+GFP11 (From Aisha)	time	Sam1	Sam2	Sam3	Sam4	Sam5	Sam6	Sam7	Sam8	Sam9	Sam10	Sam11	Sam12	Sam13	Sam14	STDV1	STDV2	STDV3	STDV4	STDV5	STDV6	STDV7	STDV8	STDV9	STDV10	STDV11	STDV12	STDV13	STDV14
1004	992	992	1025.33	1021	1014	1003.33	988	1036.67	1004.33	988.667	21580	988.333	763.333	0.166667	-12	-12	21.3333	17	10	-0.666667	-16	32.6667	0.333333	-15.3333	20576	0	-15.6667	-240.667	7.2111	3.60555	19.0875	14	3.60555	16.6533	14.7986	23.7136	16.2583	10.2144	1093.85	9	11.3137	10.5987		29.2632
1023.33	1007	1021	996.667	1011.33	1013.33	1004	1014.33	1098	1049.33	1013.67	21052	1015	768	0.333333	-16.3333	-2.33333	-26.6667	-12	-10	-19.3333	-9	74.6667	26	-9.66667	20028.7	0	-8.33333	-255.333	9.16515	21.7945	6.65833	10.9697	17.8979	15.7162	22.1209	32.078	28.7286	15.8219	1047.41	4.16333	16.2635	72.808		25.3574
1063.67	1056	1054.33	1034.33	1061.67	1068	1062.33	1049.67	1167.67	1122	1071.67	20635	1095.33	1453.67	0.5	-7.66667	-9.33333	-29.3333	-2	4.33333	-1.33333	-14	104	58.3333	8	19571.3	0	31.6667	390	10.583	17.6163	13.3167	17.7858	15.6205	24.0069	21.362	37.2335	27.2213	6.65833	1244.76	7.63763	7.77817	160.217		27.0062
1061.67	1064	1056.33	1055.33	1080	1079	1075.33	1047.33	1223	1183.33	1117	20401	1134	2485	0.666667	2.33333	-5.33333	-6.33333	18.3333	17.3333	13.6667	-14.3333	161.333	121.667	55.3333	19339.3	0	72.3333	1423.33	6.245	14.7422	12.4231	15.3948	10.4403	24.0901	19.5021	37.47	31.0698	7	1218.14	8.0829	2.12132	199.497	blank 1 --> GFP 1-10 (Aisha, new) 1 nM 2 --> GFP 1-10 (Aisha, new) 6 nM 3--> GFP 1-10 (Mahnaz) 1 nM 4--> GFP 1-10 (Mahnaz) 6 nM 5 --> GFP 1-10 (Mostafa, old) 1 nM 6--> GFP 1-10 (Mostafa, old) 6 nM 7 --> GFP 11- Col M 6 nM 8 --> GFP 1-10 (Aisha, new) 6 nM + GFP 11- Col M 6 nM 9 --> GFP 1-10 (Mahnaz) 6 nM + GFP 11- Col M 6 nM 10 --> GFP 1-10 (Mostafa, old) 6 nM + GFP 11- Col M 6 nM 11--> Purified G…	36.9098
1070	1050	1051.67	1059.67	1093	1089	1078	1041.67	1293.67	1268	1179.33	20042.3	1182	3441.67	0.833333	-20	-18.3333	-10.3333	23	19	8	-28.3333	223.667	198	109.333	18972.3	0	112	2371.67	5.2915	18.5831	14.0475	17	8.66025	25.9808	25.8134	42.6185	30.5123	6.65833	1118	7.93725	4.24264	158.38		22.8546
1061.67	1049.67	1055	1066	1106.33	1103.33	1079.67	1043.33	1402.67	1387.67	1269.67	20005	1259.33	4157	1	-12	-6.66667	4.33333	44.6667	41.6667	18	-18.3333	341	326	208	18943.3	0	197.667	3095.33	9.29157	31.3209	21	26.0256	6.65833	34.8473	31.5331	47.648	39.3997	7.0946	1111.16	8.73689	2.12132	95.9114		33.2466
1077	1080	1085.33	1083.67	1114.67	1119	1099	1062	1554	1554.67	1379.67	19904.3	1356	4667	1.16667	3	8.33333	6.66667	37.6667	42	22	-15	477	477.667	302.667	18827.3	0	279	3590	15.3948	37.0045	31.6596	37.018	10.5357	34.3948	32	55.5608	42.6654	19.3993	1107.66	8.544	6.36396	62.554		25.4231
1121.67	1114	1109.33	1109.67	1147.33	1154.67	1132.33	1081	1697.67	1723	1522	19791.7	1478	5000	1.33333	-7.66667	-12.3333	-12	25.6667	33	10.6667	-40.6667	576	601.333	400.333	18670	0	356.333	3878.33	22.2711	29.2632	19.5533	19.6554	21.5019	38.8887	40	57.4224	39.0384	39.6611	1083.78	8.73689	6.36396	124.133		34.7707
1125	1154	1139	1130	1149.67	1158.33	1151	1109.67	1842.33	1881.33	1644.67	19690.3	1601	5197.67	1.5	29	14	5	24.6667	33.3333	26	-15.3333	717.333	756.333	519.667	18565.3	0	476	4072.67	22.5389	10.1489	19.4679	12.4231	28.6764	40.7308	29.1605	59.7188	41.7413	54.2433	1061.58	9.16515	13.435	126.437		39.3446
1124	1169.67	1145.33	1130.33	1151.33	1164	1162.33	1122.33	1959	2010.67	1751.33	19606.3	1721.67	5312.33	1.66667	45.6667	21.3333	6.33333	27.3333	40	38.3333	-1.66667	835	886.667	627.333	18482.3	0	597.667	4188.33	29.7041	8.5049	21.3854	11.2398	31.0483	45.5009	31.628	57.6888	48.3356	65.7597	1069.3	10.4403	25.4558	118.078		25.7747
1126	1173.33	1151	1137.67	1159	1170	1159.67	1113.33	2065.67	2138	1863	19556.3	1826.67	5363	1.83333	47.3333	25	11.6667	33	44	33.6667	-12.6667	939.667	1012	737	18430.3	0	700.667	4237	27.2274	9.53939	22.0303	10.1489	38	45.5448	31.8957	57.8302	49.3254	72.753	1070.3	12.49	31.8198	128.946		19.975
1119.33	1184	1149.33	1127	1153.33	1179.67	1172.67	1115	2161	2242	1943.67	19490.3	1939.33	5377.33	2	64.6667	30	7.66667	34	60.3333	53.3333	-4.33333	1041.67	1122.67	824.333	18371	0	820	4258	33.6452	11.5902	23.4307	10.2632	37.5544	47.543	33.4215	56.3205	53.563	80.9835	1069.23	10.0167	43.8406	143.57		28.931
1114.33	1195	1156.67	1138.67	1158.67	1185	1170.33	1107.33	2250	2347.33	2033.67	19491.7	2028	5423.67	2.16667	80.6667	42.3333	24.3333	44.3333	70.6667	56	-7	1135.67	1233	919.333	18377.3	0	913.667	4309.33	38	9.60902	24.4199	8.02081	45.0333	49.0544	32.0832	57.1664	57.2917	88.0928	1077.58	12.6623	51.6188	132.296		30.2875
1127.67	1204.67	1153.67	1130.67	1156	1201.33	1184.33	1114.33	2328	2437.33	2102.33	19455.3	2112.67	5434	2.33333	77	26	3	28.3333	73.6667	56.6667	-13.3333	1200.33	1309.67	974.667	18327.7	0	985	4306.33	43.9811	14.5717	23.4592	10	46.0145	50.0533	36.074	55.5608	67.1218	100.828	1066.21	10.6927	57.2756	158.3		25.2389
1124.33	1213.67	1162	1137.67	1164.67	1220.33	1194	1113.67	2401.33	2514	2167	19421	2183.67	5459.33	2.5	89.3333	37.6667	13.3333	40.3333	96	69.6667	-10.6667	1277	1389.67	1042.67	18296.7	0	1059.33	4335	47.9826	15.7162	25.9679	12.6623	55.6267	50.5668	39.2726	51.7333	70.5479	100.255	1066.18	10.0664	66.468	150.537		33.0454
1114	1236	1180.67	1148.33	1170	1229.33	1195.67	1104.67	2479.67	2592.33	2231	19377.3	2254	5482.33	2.66667	122	66.6667	34.3333	56	115.333	81.6667	-9.33333	1365.67	1478.33	1117	18263.3	0	1140	4368.33	49.4267	16.2583	27.5379	9	59.7523	56.0119	38.5011	51.3258	76.6572	108.296	1028.31	11	78.4889	143.796		31.9427
1114	1256	1192	1153.33	1174.33	1241.33	1205.67	1105.67	2543.33	2666.67	2295	19375	2322.67	5494.67	2.83333	142	78	39.3333	60.3333	127.333	91.6667	-8.33333	1429.33	1552.67	1181	18261	0	1208.67	4380.67	58.66	17.0587	29.8719	7.50555	66.7258	58.0115	38.0044	64.7019	79.689	109.891	1040.86	9.64365	82.0244	148.541		26.8887
1117.33	1269.67	1198	1155.67	1184	1264.33	1221	1108	2605.33	2730.33	2344.67	19321.7	2380	5518.67	3	152.333	80.6667	38.3333	66.6667	147	103.667	-9.33333	1488	1613	1227.33	18204.3	0	1262.67	4401.33	61.0273	19.2873	29.2973	11.1355	72.148	60.3987	42.0357	73.7044	83.9186	113.778	1048.53	10.0664	84.8528	147.001		33.1713
1114	1296.67	1212.67	1159.67	1182	1271	1229.67	1116.67	2682.67	2801.33	2391.67	19293.7	2440.67	5525.67	3.16667	182.667	98.6667	45.6667	68	157	115.667	2.66667	1568.67	1687.33	1277.67	18179.7	0	1326.67	4411.67	68.2373	17.9536	32.3471	11.1355	77.6209	63.5164	39.2088	83.008	82.282	118.12	1040.88	11.5326	98.9949	185.759		28.9194
1116	1316	1223.67	1163.33	1186.67	1291.33	1243	1117	2731	2872.67	2439.67	19278.7	2498.33	5535	3.33333	200	107.667	47.3333	70.6667	175.333	127	1	1615	1756.67	1323.67	18162.7	0	1382.33	4419	71.4213	23.029	34.4432	12.3423	79.0084	67.9485	39.9625	85.7146	106.453	125.866	1055.1	9.16515	98.2878	178.076		34.4287
1117	1338	1235.33	1168.67	1193	1311.33	1257.67	1120.67	2787.33	2933.33	2479	19254	2545.33	5594	3.5	221	118.333	51.6667	76	194.333	140.667	3.66667	1670.33	1816.33	1362	18137	0	1428.33	4477	79.3221	21.5716	33.3816	16.0935	83.1284	72.2934	43.3859	92.5761	110.546	122.479	1057.39	9	103.945	154.234		38.5919
1121	1358.67	1249	1174	1201.33	1330	1276.67	1126.33	2838	2986.33	2519	19278.3	2594.33	5596.33	3.66667	237.667	128	53	80.3333	209	155.667	5.33333	1717	1865.33	1398	18157.3	0	1473.33	4475.33	80.1644	21.9317	33.9559	15.9478	85.5044	74.4401	43.7531	101	119.358	127.738	1076.12	7.93725	106.066	174.872		36.074
1125.67	1377.67	1263.67	1184.33	1211.33	1349.33	1289.67	1124.33	2880.33	3037.33	2560	19244	2644.33	5614.67	3.83333	252	138	58.6667	85.6667	223.667	164	-1.33333	1754.67	1911.67	1434.33	18118.3	0	1518.67	4489	73.1186	24.9466	34.7898	16.5025	82.0081	76.5136	44.8367	115.093	126.777	131.685	1074.7	9.29157	113.137	146.364		41.2351
1124	1399.67	1281.33	1191	1220.33	1370.67	1302.67	1128.67	2934.33	3086	2595.67	19245.3	2682	5653.67	4	275.667	157.333	67	96.3333	246.667	178.667	4.66667	1810.33	1962	1471.67	18121.3	0	1558	4529.67	74.8086	27.0247	30.5123	13.3167	84.6778	79.6074	43.3859	118.98	129.569	139.608	1091.23	9.16515	119.501	171.786		42
1132	1413.33	1292.67	1200.33	1235.33	1396.33	1323.33	1125.67	2969.33	3126.67	2631.67	19239.7	2720	5672.33	4.16667	281.333	160.667	68.3333	103.333	264.333	191.333	-6.33333	1837.33	1994.67	1499.67	18107.7	0	1588	4540.33	76.8462	26.3122	29.5014	17.4738	84.1982	79.9396	44.7698	123.913	129.516	143.786	1086.74	9.64365	120.208	163.237		42.8525
1136.67	1435.67	1301.33	1203.33	1243.67	1419	1342	1133.33	3008.33	3162	2664.33	19255.3	2760.33	5668	4.33333	299	164.667	66.6667	107	282.333	205.333	-3.33333	1871.67	2025.33	1527.67	18118.7	0	1623.67	4531.33	79.6576	28.4488	28.9194	14.9778	85.44	84.6404	41.5251	130.512	129.677	146.377	1071.56	11.5902	123.037	200.132		38.3145
1142	1460.33	1311	1200	1243.67	1434.33	1360	1137.33	3059	3211	2694	19247	2805.67	5708.67	4.5	318.333	169	58	101.667	292.333	218	-4.66667	1917	2069	1552	18105	0	1663.67	4566.67	79.4754	27.2213	29.5466	17.6163	81.0021	87.6185	29.7041	138.091	132.578	148.321	1091.95	8.7178	130.108	176.732		42.4421
1149	1478.67	1323.67	1209.67	1250.33	1454.67	1372.33	1143.67	3104.67	3251.33	2723.67	19300.7	2840.33	5753.67	4.66667	329.667	174.667	60.6667	101.333	305.667	223.333	-5.33333	1955.67	2102.33	1574.67	18151.7	0	1691.33	4604.67	78.7676	25.5799	28.0238	18.7705	82.3792	88.6811	34.4287	147.297	138.976	150.64	1086.88	7	135.057	158.001		33.2616
1148	1499	1335.67	1214	1259	1475	1388.33	1145	3140.33	3288.33	2754	19334.3	2869.33	5779	4.83333	351	187.667	66	111	327	240.333	-3	1992.33	2140.33	1606	18186.3	0	1721.33	4631	75.9408	31.9427	28.3549	16.7033	79.0506	91.0622	32.909	153.324	138.911	151.812	1114	11.5326	134.35	158.237		39.1706
1150	1518.67	1350	1230.67	1275	1494.33	1395.67	1136.33	3165	3322.67	2791.67	19362.7	2897	5814	5	368.667	200	80.6667	125	344.333	245.667	-13.6667	2015	2172.67	1641.67	18212.7	0	1747	4664	76.7224	31.1929	27.7909	18.0278	78.0534	95.3432	31.6596	156.627	141.054	153.08	1116.87	12.49	137.886	154.282		43.4319
1153	1537	1357.33	1230.33	1281.67	1510.67	1411	1142	3202	3356.33	2816.67	19358	2938	5854	5.16667	384	204.333	77.3333	128.667	357.667	258	-11	2049	2203.33	1663.67	18205	0	1785	4701	77.9038	30.9892	26.4071	18.037	77.1125	95.974	34.0735	167.681	145.809	160.824	1125.97	11.7898	144.957	155.808		43.8634
1154	1555	1366.67	1238.33	1289.67	1529	1427	1151.67	3242	3390	2839.67	19365.3	2962.67	5879	5.33333	401	212.667	84.3333	135.667	375	273	-2.33333	2088	2236	1685.67	18211.3	0	1808.67	4725	74.96	33.2315	29.3995	20.2073	71.2671	100.374	37.0045	173.606	145.382	157.637	1130.69	9.53939	142.836	165.907		39.7157
1146	1575	1383.67	1245.67	1297	1539.33	1435.67	1149.67	3276.33	3422.33	2868.67	19375	2987.33	5904.67	5.5	429	237.667	99.6667	151	393.333	289.667	3.66667	2130.33	2276.33	1722.67	18229	0	1841.33	4758.67	70.4486	33.3816	27.3008	19.0788	73.1733	102.32	34.4432	175.047	146.483	156.673	1141.5	11.2694	149.2	160.936		41.4045
1149.67	1597	1398.67	1251.33	1296	1550	1442.67	1159.67	3324.67	3464.67	2903.33	19440.7	3019.67	5929.67	5.66667	447.333	249	101.667	146.333	400.333	293	10	2175	2315	1753.67	18291	0	1870	4780	70.739	34.1223	26.7644	20	69.347	105.044	36.2537	179.06	152.415	156.302	1146.8	13.4288	149.907	142.339		38.6307
1159	1601.67	1398.67	1255.67	1311.33	1571.67	1463	1162.33	3355.33	3490	2923.33	19455.3	3042.33	5978.67	5.83333	442.667	239.667	96.6667	152.333	412.667	304	3.33333	2196.33	2331	1764.33	18296.3	0	1883.33	4819.67	67.6782	35.8515	27.6104	21.3854	72.1549	104.36	37.5278	180.5	153.522	162.759	1160.64	12.49	156.978	142.837		42.4774
1156	1630.33	1412	1256.33	1307.33	1577.67	1469.67	1173	3392	3529.33	2952.33	19480.7	3078	6017.33	6	474.333	256	100.333	151.333	421.667	313.667	17	2236	2373.33	1796.33	18324.7	0	1922	4861.33	66.1539	33.0454	28.746	17.5024	65.2099	105.453	36.3868	185.518	155.388	165.292	1160.06	9.16515	153.442	139.919		28.9194
1158.67	1641	1416.33	1263.67	1324	1597.33	1482.33	1172.33	3414	3559.33	3003.67	19529.7	3100.67	6059	6.16667	482.333	257.667	105	165.333	438.667	323.667	13.6667	2255.33	2400.67	1845	18371	0	1942	4900.33	66.053	34.356	27.3008	18.3303	68.9227	108.394	40.3774	188.55	158.985	209.691	1153.74	9.81495	152.028	141.255		39.879
1165	1652.67	1424.33	1263.33	1331.33	1610.33	1494.67	1179.67	3443.33	3581.33	3060.33	19536.3	3121.33	6079.33	6.33333	487.667	259.333	98.3333	166.333	445.333	329.667	14.6667	2278.33	2416.33	1895.33	18371.3	0	1956.33	4914.33	62.9312	35.2751	27.7369	20.0333	69.2122	104.05	42.194	198.702	163.283	277.291	1172.57	12.49	153.442	173.117		38.4231
1163.67	1668.33	1440.67	1281.33	1339	1618	1492	1176.67	3478	3618.33	3095	19551.3	3133	6135.33	6.5	504.667	277	117.667	175.333	454.333	328.333	13	2314.33	2454.67	1931.33	18387.7	0	1969.33	4971.67	62.1798	34.1955	30.3535	17.5214	70.342	106.353	39.5517	192.78	166.95	282.799	1161.4	10.9697	156.978	140.557		28.3784
1168.33	1679.67	1445.33	1284.67	1346	1636	1510	1180.67	3496.33	3637.67	3121.33	19605	3156	6177.67	6.66667	511.333	277	116.333	177.667	467.667	341.667	12.3333	2328	2469.33	1953	18436.7	0	1987.67	5009.33	59.3408	37.9781	28.9194	22.6495	69.0869	108.78	41.4287	202.693	168.09	294.228	1186.32	11.3725	156.271	182.541		32.7414
1164.33	1699.33	1456	1284	1345	1637	1517.33	1190.67	3538.67	3671.67	3145	19607.3	3187.67	6207	6.83333	535	291.667	119.667	180.667	472.667	353	26.3333	2374.33	2507.33	1980.67	18443	0	2023.33	5042.67	57.8302	34.641	30.8058	22.0681	69.0869	110.337	37.899	206.52	172.077	294.444	1184.57	12.3423	166.17	173.491		36.8284
1167.67	1707	1455.67	1286.33	1352	1650	1531.33	1195.67	3562.33	3683.67	3158	19618.3	3201.67	6272.67	7	539.333	288	118.667	184.333	482.333	363.667	28	2394.67	2516	1990.33	18450.7	0	2034	5105	60.5062	36.6924	29.023	19.5192	72.519	111.384	41.3078	202.599	177.455	298.652	1193.06	10.5987	164.049	143.674		38.8887
1166.67	1728.67	1476	1297	1357	1657.33	1532.67	1201.33	3590	3720	3185.33	19654	3222.33	6294.33	7.16667	562	309.333	130.333	190.333	490.667	366	34.6667	2423.33	2553.33	2018.67	18487.3	0	2055.67	5127.67	62.0672	36.3868	31.4802	19.6723	72.92	110.604	37.5278	207.856	178.211	301.102	1196.07	11.5902	161.22	140.557		31.628
1177.67	1728.33	1471.67	1302.33	1373.33	1678.67	1545.33	1197.67	3607	3736	3215.67	19717.3	3237.67	6335	7.33333	550.667	294	124.667	195.667	501	367.667	20	2429.33	2558.33	2038	18539.7	0	2060	5157.33	60.4345	41.0041	29.1433	20.2073	77.7003	108.26	44.0606	218.351	176.315	304.306	1200.61	13.3167	156.978	165.756		26.2107
1169.67	1752	1488	1304.67	1370.67	1662.67	1546.33	1205.33	3649.67	3766.33	3238	19726.3	3260.67	6366	7.5	582.333	318.333	135	201	493	376.667	35.6667	2480	2596.67	2068.33	18556.7	0	2091	5196.33	58.2838	37.2424	30.8923	23.7136	84.4413	114.527	40.9919	207.659	184.221	304.537	1202.74	11.5902	157.685	176.009		35.5293
1174.33	1756.33	1494.67	1316	1387	1675	1553	1202	3670.67	3794.67	3263.67	19775	3269.33	6407.33	7.66667	582	320.333	141.667	212.667	500.667	378.667	27.6667	2496.33	2620.33	2089.33	18600.7	0	2095	5233	52.5484	37.581	29.8161	18.735	94.8736	113.767	44.3959	219.933	176.54	306.649	1208.38	14.4684	159.806	150.64		39.3573
1171.67	1769.33	1497.33	1310	1383	1686.33	1567.33	1211.67	3688	3808	3280	19784.7	3291.67	6458	7.83333	597.667	325.667	138.333	211.333	514.667	395.667	40	2516.33	2636.33	2108.33	18613	0	2120	5286.33	56.8712	37.899	27.8388	20.0749	94.2143	115.941	42.194	215.891	182.483	310.747	1197.47	12.6623	164.756	169.753		33.2916
1174.67	1780.67	1512.33	1321	1390.33	1690	1570	1215	3718	3842.33	3297.67	19831.3	3304.67	6432.67	8	606	337.667	146.333	215.667	515.333	395.333	40.3333	2543.33	2667.67	2123	18656.7	0	2130	5258	54.8847	39.0043	30.4467	20.9841	98.1478	112.067	41.6173	224.261	184.925	312.443	1215.93	16.7432	166.877	199.48		26.1024
1180.67	1785	1517	1332.33	1407.33	1706.67	1577.33	1213.33	3737	3862.67	3327.67	19860.3	3308.67	6488	8.16667	604.333	336.333	151.667	226.667	526	396.667	32.6667	2556.33	2682	2147	18679.7	0	2128	5307.33	51.9615	39.8497	27.0617	20.6478	100.585	114.806	43.8216	237.312	189.69	317.916	1212.74	14.2244	165.463	154.211		28.746
1189.67	1792	1517.33	1336.67	1412.33	1717.67	1592.67	1218.67	3771	3885.67	3348	19915.3	3331.67	6507.67	8.33333	602.333	327.667	147	222.667	528	403	29	2581.33	2696	2158.33	18725.7	0	2142	5318	54.7449	41.2836	27.6104	25.8134	100.55	113.178	43.89	228.908	183.364	315.747	1209.52	12.4231	171.12	181.109		28.4781
1189.33	1811.33	1525.67	1335	1415	1730.33	1604	1228	3799.67	3913.33	3370.33	19987.3	3365.33	6551	8.5	622	336.333	145.667	225.667	541	414.667	38.6667	2610.33	2724	2181	18798	0	2176	5361.67	56.8888	38.4231	28.8444	22.1133	105.292	114.765	53.0189	238.29	194.31	320.675	1221.22	10.4083	168.999	165.43		31.7962
1197.33	1825	1547.67	1356.67	1432	1742.33	1608.67	1231.33	3853	3964.67	3413.67	20123	3389.33	6558	8.66667	627.667	350.333	159.333	234.667	545	411.333	34	2655.67	2767.33	2216.33	18925.7	0	2192	5360.67	48.7545	42.7356	28.9885	22.7156	104.582	120.168	42.8291	241.261	194.693	327.924	1230.43	13.5769	173.241	183.033		29.8385
1171.33	1814.67	1534.67	1340.33	1414.33	1725.67	1595.67	1225.67	3853	3946	3402.67	19730	3375	6552	9.33333	643.333	363.333	169	243	554.333	424.333	54.3333	2681.67	2774.67	2231.33	18558.7	0	2203.67	5380.67	48.7579	42.7356	26.7644	25.9294	115.001	113.289	33.8575	243.555	196.604	324.386	1204.13	10.2144	183.848	208.583		34.5977
1168.33	1819	1534.33	1333.67	1412	1722.67	1591.67	1225.33	3846.33	3948.33	3400.67	19656	3372	6615.33	9.5	650.667	366	165.333	243.667	554.333	423.333	57	2678	2780	2232.33	18487.7	0	2203.67	5447	49.6689	42.1584	27.6104	27.074	112.055	115.63	36.7469	245.398	198.619	328.731	1202.03	13.0512	186.676	183.241		28.006
1175.67	1806.67	1527	1333.67	1419	1732.67	1596.33	1220	3851	3949.67	3404.67	19633.3	3368.67	6590	9.66667	631	351.333	158	243.333	557	420.667	44.3333	2675.33	2774	2229	18457.7	0	2193	5414.33	50.4612	45.9021	23.5443	26.8887	116.027	117.687	38.3145	250.45	201.505	326.933	1194.78	12.4231	185.262	213.951		30.8923
1179.33	1813.33	1528.33	1332	1419.33	1739.67	1600.67	1223.67	3862	3959	3414.33	19634	3386.33	6625.67	9.83333	634	349	152.667	240	560.333	421.333	44.3333	2682.67	2779.67	2235	18454.7	0	2207	5446.33	50.0833	39.5517	23.6432	28.4488	117.649	116.723	36.2537	253.075	205.297	328.911	1184.36	11.0151	187.383	170.579		35
1169	1821	1544	1340.67	1419.33	1732.67	1598	1231.67	3888.33	3991.33	3425.33	19639	3392.33	6624.33	10	652	375	171.667	250.333	563.667	429	62.6667	2719.33	2822.33	2256.33	18470	0	2223.33	5455.33	46.8722	38.9744	21.5484	26.7644	117.649	118.621	32.0052	246.869	213.43	329.038	1186.95	16.4621	171.827	184.828		32.9697
1173.33	1829.33	1547	1344.33	1422.67	1740	1599.67	1228.33	3903.67	4004.67	3444.67	19668.7	3420.33	6632.33	10.1667	656	373.667	171	249.333	566.667	426.333	55	2730.33	2831.33	2271.33	18495.3	0	2247	5459	47.4377	39.8372	23.7978	30.2379	118.899	119.835	29.023	255.606	212.886	334.709	1191.72	10.2144	210.011	206.302		33.6204
1181.33	1828.33	1538	1340.33	1427	1750.33	1613.33	1227.67	3922.67	4013	3450.67	19690	3430.67	6663.67	10.3333	647	356.667	159	245.667	569	432	46.3333	2741.33	2831.67	2269.33	18508.7	0	2249.33	5482.33	50.0633	41.5812	19.6044	30.4138	117.823	117.24	29.3655	249.348	219.11	329.515	1195.53	10.116	211.425	192.599		38.397
1173.33	1840.33	1547.33	1340.67	1425	1754.33	1621	1234.33	3932.33	4029	3463	19711.7	3449.67	6660	10.5	667	374	167.333	251.667	581	447.667	61	2759	2855.67	2289.67	18538.3	0	2276.33	5486.67	49.9733	39.6274	24.7049	38	119.341	121.577	31.1823	262.264	216.654	331.887	1190.57	10.6927	222.032	229.993		44.3058
1178.67	1845.67	1559.33	1354	1429.33	1751.67	1612.67	1241.67	3961	4051	3476	19716.3	3459.67	6713	10.6667	667	380.667	175.333	250.667	573	434	63	2782.33	2872.33	2297.33	18537.7	0	2281	5534.33	47.2476	44.8144	25.5343	38.1095	120.708	121.27	29.1947	261.157	219.201	336.929	1186.19	14.2244	225.567	197.545		55.4346
1186.33	1845.33	1554.67	1349	1439.33	1766.67	1629.33	1246.33	3966.67	4055	3490	19757.7	3481	6682.67	10.8333	659	368.333	162.667	253	580.333	443	60	2780.33	2868.67	2303.67	18571.3	0	2294.67	5496.33	49.3694	45.3468	25.0599	37.8726	121.858	122.137	32.3471	265.877	220.905	337.898	1200.01	9.71253	229.103	231.035		44.8813
1186.33	1852	1568.33	1360.67	1445	1760.67	1623.33	1247.67	3992.33	4086	3511.67	19778	3491.33	6728.33	11	665.667	382	174.333	258.667	574.333	437	61.3333	2806	2899.67	2325.33	18591.7	0	2305	5542	48.8774	44.7474	24.9867	37.6431	122.659	117.07	30.4357	259.733	220.882	335.442	1194.69	12.741	241.831	211.77		46.4794
1186.33	1853.33	1567.67	1362.67	1448.33	1776.67	1631.67	1249.67	3995	4086.67	3520.67	19795.7	3505.33	6714.33	11.1667	667	381.333	176.333	262	590.333	445.333	63.3333	2808.67	2900.33	2334.33	18609.3	0	2319	5528	50.0233	46.1988	25.5408	33.946	127.634	115.036	31.8957	262.389	223.173	335.621	1183.82	11.8462	244.659	201.1		40.2036
1191.33	1858.33	1573.67	1370	1454.33	1771.33	1633.33	1255	4025.67	4115.67	3540.33	19823.3	3527.67	6731.33	11.3333	667	382.333	178.667	263	580	442	63.6667	2834.33	2924.33	2349	18632	0	2336.33	5540	46.3717	44.456	24.6374	36.2951	126.295	116.07	31.749	260.769	224.193	338.327	1201.23	13.6504	251.73	199.405		43.1432
1185.67	1870	1579.33	1368.67	1451.67	1775.33	1638.67	1260.67	4042.33	4129	3548.67	19830	3542	6728.33	11.5	684.333	393.667	183	266	589.667	453	75	2856.67	2943.33	2363	18644.3	0	2356.33	5542.67	49.8698	41.2836	22.3681	33.2466	128.103	116.723	33.0807	264.532	229.654	340.643	1197.89	12.6623	253.144	210.545		47.8435
1187.33	1876.67	1585.33	1368.33	1454.33	1786	1640.33	1264.33	4061.67	4142.33	3561.33	19861.7	3562.33	6761	11.6667	689.333	398	181	267	598.667	453	77	2874.33	2955	2374	18674.3	0	2375	5573.67	50.3322	46.5009	23.4592	33.946	117.911	118.141	34.4287	266.541	222.194	337.506	1199.74	11.1505	260.922	190.89		45.3468
1193.67	1870.33	1581.33	1375	1466.67	1800	1646.67	1258.67	4065.33	4148.33	3570.67	19863.3	3565	6740.33	11.8333	676.667	387.667	181.333	273	606.333	453	65	2871.67	2954.67	2377	18669.7	0	2371.33	5546.67	46.0688	44.7698	24.2487	31.8957	114.896	117.036	31.7228	262.214	225.615	341.506	1194.27	12.5033	267.286	240.841		49.0748
1200	1875.67	1585.33	1375	1470.33	1804	1653.33	1266.33	4087	4170	3589.67	19899.7	3590.33	6777	12	675.667	385.333	175	270.333	604	453.333	66.3333	2887	2970	2389.67	18699.7	0	2390.33	5577	51.5493	46.5009	19.5192	33.6056	122.992	117.001	34.0783	269.702	229.785	341.521	1199.68	12.2882	267.286	188.364		43.589
1202.67	1878.67	1587.33	1375.33	1477.33	1811.67	1660.67	1276.33	4095.33	4174.33	3596.67	19930.3	3604.67	6775.33	12.1667	676	384.667	172.667	274.667	609	458	73.6667	2892.67	2971.67	2394	18727.7	0	2402	5572.67	50.3322	44.8144	22.5019	34.3123	125.049	115.001	37.1663	267.081	230.847	346.708	1191.43	14.3643	272.943	224.369		42.9224
1197.33	1893	1596.67	1377.33	1470.67	1813	1666.33	1287.67	4124.67	4193.33	3607.33	19952	3623	6798	12.3333	695.667	399.333	180	273.333	615.667	469	90.3333	2927.33	2996	2410	18754.7	0	2425.67	5600.67	53.7029	42.9108	21.5948	34.4867	117.656	122.067	38.2797	273.513	228.318	341.791	1201.26	12.6623	273.65	201.799		40.8412
1206.33	1888	1602.67	1388	1487	1822.67	1666	1281	4130.67	4209.33	3632	20006	3633	6808.33	12.5	681.667	396.333	181.667	280.667	616.333	459.667	74.6667	2924.33	3003	2425.67	18799.7	0	2426.67	5602	50.8626	45.5448	19.5192	38.7427	120.338	118.503	36.3731	270.5	223.18	345.573	1194.2	14.5717	277.893	243.65		43.4856
1200.67	1903.67	1609	1384.67	1480.67	1824	1679.33	1290	4145	4221	3638.67	20030	3657.67	6786.67	12.6667	703	408.333	184	280	623.333	478.667	89.3333	2944.33	3020.33	2438	18829.3	0	2457	5586	50.5997	44.5084	22.8108	36.6379	120.403	118.559	38.7427	280.487	233.476	344.976	1196.36	14.1539	280.721	211.462		47.3849
1213	1900.33	1610.33	1390.33	1493.67	1834	1678.67	1285.67	4163.67	4242	3656.33	20065	3669	6810.67	12.8333	687.333	397.333	177.333	280.667	621	465.667	72.6667	2950.67	3029	2443.33	18852	0	2456	5597.67	58.7566	48.2321	17.1561	41.4045	122.784	117.543	37.5011	276.002	235.14	344.52	1194.63	12.2882	283.55	205.427		47.9305
1215	1905.33	1611	1389	1493	1836.67	1688	1301.33	4184	4251.67	3658	20072	3681.33	6813.33	13	690.333	396	174	278	621.667	473	86.3333	2969	3036.67	2443	18857	0	2466.33	5598.33	51.2087	45.0444	20.5183	40.7308	120.865	115.503	40.0042	282.533	233.988	347.294	1202.66	13.0767	287.085	202.471		49.4267
1220.33	1908.33	1622.33	1400.33	1503.67	1842	1685.67	1298.67	4197.67	4267.67	3680.67	20109	3698	6805	13.1667	688	402	180	283.333	621.667	465.333	78.3333	2977.33	3047.33	2460.33	18888.7	0	2477.67	5584.67	52.7857	50.0033	22.723	42.194	122.992	119.509	37.5011	274.981	232.199	349.303	1224.12	12.3423	287.085	240.502		46.8615
1216.67	1919.33	1625	1394.33	1497.67	1843.33	1700	1312.33	4221.33	4285.33	3686	20123.7	3720.67	6842.33	13.3333	702.667	408.333	177.667	281	626.667	483.333	95.6667	3004.67	3068.67	2469.33	18907	0	2504	5625.67	51.0816	47.697	22.0076	39.0683	122.533	117.529	37.5544	288.403	238.223	348.142	1205.35	12.2202	292.742	213.589		47.5114
1216	1929.33	1637	1404	1505.67	1843.33	1695	1308.67	4229	4298	3705.33	20155.3	3734	6819.33	13.5	713.333	421	188	289.667	627.333	479	92.6667	3013	3082	2489.33	18939.3	0	2518	5603.33	50.0833	47.655	22	41.1987	121.78	122.049	36.0185	278.376	235.344	348.72	1209.45	14.1774	289.914	206.268		36.9504
1218.33	1932.67	1639	1400	1506	1856.33	1706.33	1317	4242	4302.67	3715.33	20166.3	3748.67	6813.33	13.6667	714.333	420.667	181.667	287.667	638	488	98.6667	3023.67	3084.33	2497	18948	0	2530.33	5595	56.5892	48.7545	23.516	41.5812	125.739	116.092	40.5093	293.126	239.888	349.589	1198.81	14.2945	287.792	247.583		44.4335
1228	1927.67	1637	1412.33	1518.67	1857.67	1706.33	1315.33	4254.33	4326	3734	20200	3764.33	6842	13.8333	699.667	409	184.333	290.667	629.667	478.333	87.3333	3026.33	3098	2506	18972	0	2536.33	5614	58.1406	47.7598	21.3854	41.065	123.306	119.718	42.548	295.002	236.324	352.575	1214.82	14.7986	292.742	208.761		45.0037
1225.33	1936	1642.33	1406.33	1511.67	1864.67	1712.33	1328.67	4276.33	4328.67	3730.33	20215.3	3779	6866.33	14	710.667	417	181	286.333	639.333	487	103.333	3051	3103.33	2505	18990	0	2553.67	5641	56.8243	51.7333	21.0792	41.6213	123.452	117.036	41.5251	287.823	237.353	347.024	1209.18	14.9778	296.278	218.672		45.7092
1224	1943.67	1655	1412.67	1514.67	1860	1689.67	1333.33	4296.67	4349.67	3747	20245	3787.33	6854.67	14.1667	719.667	431	188.667	290.667	636	465.667	109.333	3072.67	3125.67	2523	19021	0	2563.33	5630.67	52.3195	52.9434	23.1589	41.501	124.591	85.3307	43.8444	284.869	240.519	353.374	1205.69	17.5784	297.692	207.606		32.1403
1227.33	1942.33	1657.67	1423.33	1530.33	1874	1689	1329.67	4296.33	4384	3768.33	20289	3797.33	6864.33	14.3333	715	430.333	196	303	646.667	461.667	102.333	3069	3156.67	2541	19061.7	0	2570	5637	55.1936	52.2717	22.3681	44.5009	125.968	75.6241	41.0041	281.646	270.057	354.791	1218.97	18.0093	298.399	204.101		39.2301
1227.33	1951	1661.67	1420.67	1522.67	1865	1685	1328.67	4302	4453.67	3771.33	20255.7	3806.67	6868	14.5	723.667	434.333	193.333	295.333	637.667	457.667	101.333	3074.67	3226.33	2544	19028.3	0	2579.33	5640.67	56.5597	53.2009	21.0079	46.0145	123.382	81.5537	42.6654	278.016	359.878	353.11	1199.53	15.3731	299.106	216.723		39.5095
1231.67	1947	1654.67	1415	1523.67	1874.67	1694	1342.67	4310.67	4454.67	3766	20251.7	3821	6842	14.6667	715.333	423	183.333	292	643	462.333	111	3079	3223	2534.33	19020	0	2589.33	5610.33	59.808	54.1695	23.0651	45.5009	125.049	76.6877	46.9184	287.267	358.341	352.49	1206.36	15.0444	291.328	261.929		44.1928
1237	1952.67	1660.33	1420.33	1534.33	1883.67	1703	1341.67	4321.33	4478	3790.33	20311.7	3838.67	6870.67	14.8333	715.667	423.333	183.333	297.333	646.667	466	104.667	3084.33	3241	2553.33	19074.7	0	2601.67	5633.67	58.2866	55.2479	22.723	42.5245	124.444	74.6458	46.9716	289.932	357.605	346.993	1221.14	15.7162	296.985	207.606		43.3474
1239.33	1961	1669.33	1423.67	1532.67	1884.33	1707	1354.33	4351	4499	3802.67	20331	3859	6886.67	15	721.667	430	184.333	293.333	645	467.667	115	3111.67	3259.67	2563.33	19091.7	0	2619.67	5647.33	60.6548	56.0119	20.5264	45.5448	130.094	73.7767	45.0037	286.545	360.958	351.234	1203.39	13.3167	295.571	210.405		46.1303
1238	1969	1681.33	1429.67	1536.67	1888.67	1706.33	1360.67	4367	4518.67	3808.33	20374	3868.67	6876.67	15.1667	731	443.333	191.667	298.667	650.667	468.333	122.667	3129	3280.67	2570.33	19136	0	2630.67	5638.67	57.1052	55.4106	21.2211	44.658	128.415	73.9211	50.1232	274.694	363.386	356.615	1211.98	17.5784	299.813	224.567		43.8216
1243.67	1976.67	1687.33	1436	1544.67	1891.67	1711.67	1365.33	4378	4541.33	3836	20417.3	3884.67	6868.33	15.3333	733	443.667	192.333	301	648	468	121.667	3134.33	3297.67	2592.33	19173.7	0	2641	5624.67	59.5175	55.3203	21.6564	46.2313	125.906	68.3691	47.4271	286.822	372.716	357.887	1209.02	17.0098	303.349	236.115		42.7707
1249.67	1978	1696.33	1442	1552	1898	1715.33	1371.67	4394.67	4554.67	3843.33	20461	3896.67	6900.67	15.5	728.333	446.667	192.333	302.333	648.333	465.667	122	3145	3305	2593.67	19211.3	0	2647	5651	58.0259	56.0119	22.6495	47.4658	127.754	71.4726	50.6491	283.932	371.839	350.522	1214.76	19.5021	294.156	215.862		47.085
1253	1991.33	1696.67	1446	1555.33	1903.67	1720.33	1372	4413.33	4569	3863.67	20485	3919.67	6904.67	15.6667	738.333	443.667	193	302.333	650.667	467.333	119	3160.33	3316	2610.67	19232	0	2666.67	5651.67	60.5007	55.7165	25.2389	46.9716	129.408	68.8501	54.9454	291.438	378.397	357.192	1225.83	15.8745	296.985	216.505		40.6325
1260	1989.33	1702.67	1454	1566.67	1910.33	1721.67	1378.33	4427.33	4586.67	3875.33	20552	3928.67	6917.33	15.8333	729.333	442.667	194	306.667	650.333	461.667	118.333	3167.33	3326.67	2615.33	19292	0	2668.67	5657.33	59.5007	60.0777	25.2389	47.4271	129.701	70.2662	52.2047	291.432	374.914	352.424	1224.72	16.6433	300.52	226.893		45.0444
1261	1999.33	1706.33	1448.67	1565	1914.33	1727	1391.67	4442	4593.33	3886.33	20549.3	3945.33	6888.33	16	738.333	445.333	187.667	304	653.333	466	130.667	3181	3332.33	2625.33	19288.3	0	2684.33	5627.33	60.0111	55.2479	24.4404	48.2804	135.042	66.8132	55.7524	290.718	380.881	353.206	1228.48	15.7162	297.692	199.58		48.0139
1278.67	2003	1716	1466	1586.67	1937	1742.33	1395.67	4475.67	4643.33	3924.33	20725	3976	6894.33	16.1667	724.333	437.333	187.333	308	658.333	463.667	117	3197	3364.67	2645.67	19446.3	0	2697.33	5615.67	60.5062	61.5386	25.3574	53.2572	130.158	69.8665	50.8462	290.001	381.052	355.788	1235.88	17.2143	293.449	218.976		45.5009
1250.33	1975.67	1695.33	1437.33	1554	1906.67	1703.67	1392.67	4410.33	4571	3864	20122.3	3923.67	6869.33	17.6667	725.333	445	187	303.667	656.333	453.333	142.333	3160	3320.67	2613.67	18872	0	2673.33	5619	61.5007	64.8563	23.7136	52.3068	125.085	59.7523	50.9346	276.815	375.461	344.923	1200.27	21.9393	289.914	249.524		46.2637
1257	1970.67	1693	1442.67	1562.33	1917.33	1706.67	1389	4403.33	4565	3873.67	20131.7	3938.33	6900.67	17.8333	713.667	436	185.667	305.333	660.333	449.667	132	3146.33	3308	2616.67	18874.7	0	2681.33	5643.67	60.0444	64.9692	21.9393	52.5484	125.021	58.5349	52.1153	277.749	372.457	338.394	1203.05	21.7945	288.5	235.339		47.4377
1254	1978.67	1690	1430.33	1551.67	1919.67	1714.67	1399.33	4417	4562.33	3869	20096	3938	6904.33	18	724.667	436	176.333	297.667	665.667	460.667	145.333	3163	3308.33	2615	18842	0	2684	5650.33	59.2818	61.5061	24.9867	46.9184	130.155	59.5343	50.3024	275.469	368.957	343.274	1206.76	21.3776	282.136	214.412		35.9212

## Sheet: Figure 2c ColE1
1	2	3	4	5	6	7	8	9	10	11	12	13		time	Sam1	Sam2	Sam3	Sam4	Sam5	Sam6	Sam7	Sam8	Sam9	Sam10	Sam11	Sam12	Sam13		STDV1	STDV2	STDV3	STDV4	STDV5	STDV6	STDV7	STDV8	STDV9	STDV10	STDV11	STDV12	STDV13
1739	1632	1620.67	1641	1657.67	1622.33	1146	1134.67	1561.67	1729.72	1674.37	1839.55	763.333		0.166667	107	0	-11.3333	9	25.6667	-9.66667	-486	-497.333	-70.3333	97.7167	42.3667	207.55	-868.667		23.0651	105.788	13.7961	52.7352	31.5331	35.5715	9.89949	10.9697	19.5533	31.8157	87.174	127.616	10.5987
2065.67	1742	1755.33	1745	1735.33	1734.67	1144.5	1252	1514.67	1680.23	1622.85	1807.65	768		0.333333	323.667	0	13.3333	3	-6.66667	-7.33333	-597.5	-490	-227.333	-61.7667	-119.15	65.65	-974		47.9618	129.108	23.4592	65.3376	34.5591	44.658	9.19239	76.7072	13.0512	85.3579	37.9462	82.9177	72.808
2585	1740.33	1835	1771.67	1736	1750.33	1132	1572.33	1550	1862.73	1723.63	1877.8	1453.67		0.5	844.667	0	94.6667	31.3333	-4.33333	10	-608.333	-168	-190.333	122.4	-16.7	137.467	-286.667		81.5537	129.361	27.6225	66.2294	35	52.2047	4.24264	253.922	5	111.6	97.572	75.4453	160.217
3439.67	1767	1960.33	1804.33	1754.67	1769.67	1130	2104.67	1665.67	2290.18	1855.83	2023.22	2485		0.666667	1672.67	0	193.333	37.3333	-12.3333	2.66667	-637	337.667	-101.333	523.183	88.8333	256.217	718		145.211	135.37	39.3234	71.7101	32.0208	50.3322	0	477.003	15.5671	55.4477	99.298	60.397	199.497
4667.67	1801.67	2097	1840	1778.33	1785.33	1140	2812.67	1899.33	2798.08	2103.58	2356.47	3441.67		0.833333	2866	0	295.333	38.3333	-23.3333	-16.3333	-661.667	1011	97.6667	996.417	301.917	554.8	1640		214.442	143.932	50.7445	80.206	32.8684	53.9011	5.65685	744.034	19.7569	158.387	119.24	155.296	158.38
6169	1832	2252.67	1854.67	1787.33	1795	1191	3682	2267	3536.57	2485.53	2904.8	4157		1	4337	0	420.667	22.6667	-44.6667	-37	-641	1850	435	1704.57	653.533	1072.8	2325		287.36	157.293	64.4851	81.0021	35.3034	47.3181	29.6985	1044.09	32.9697	142.876	151.195	257.93	95.9114
7735.67	1860.33	2405.67	1871	1794.33	1794.67	1259.5	4691	2892.67	4365.77	2939.82	3573.52	4667		1.16667	5875.33	0	545.333	10.6667	-66	-65.6667	-600.833	2830.67	1032.33	2505.43	1079.48	1713.18	2806.67		351.657	174.248	76.2714	84.5044	38.2797	45.9384	44.5477	1403	43.6616	240.831	204.498	364.968	62.554
9226.67	1877.33	2550.33	1898	1789.67	1796.67	1361	5785.33	3708	5414.62	3576.12	4427.75	5000		1.33333	7349.33	0	673	20.6667	-87.6667	-80.6667	-516.333	3908	1830.67	3537.28	1698.78	2550.42	3122.67		388.17	188.506	83.2606	87.2296	45.2806	46.1122	70.7107	1803.64	63.5531	260.01	265.926	481.037	124.133
10605.7	1890.33	2687.33	1918.33	1791.33	1796.67	1487.5	6947.67	4482.67	6692.38	4333.63	5553.2	5197.67		1.5	8715.33	0	797	28	-99	-93.6667	-402.833	5057.33	2592.33	4802.05	2443.3	3662.87	3307.33		421.07	199.603	99.9617	88.5457	45.4459	47.1204	109.602	2235.38	84.8901	162.519	319.221	794.083	126.437
11898	1902.67	2808	1940	1801	1802	1661	8141.33	5609.33	8019.03	5186.47	6831.65	5312.33		1.66667	9995.33	0	905.333	37.3333	-101.667	-100.667	-241.667	6238.67	3706.67	6116.37	3283.8	4928.98	3409.67		448.933	204.662	106.071	89.0674	46.1844	45.1331	142.836	2679.62	61.403	261.655	412.086	1140.88	118.078
13114	1905.67	2916.67	1964.67	1792.67	1801.33	1871	9327.67	6911.67	9595.12	6212.68	8287.02	5363		1.83333	11208.3	0	1011	59	-113	-104.333	-34.6667	7422	5006	7689.45	4307.02	6381.35	3457.33		483.228	207.852	114.422	93.179	49.2375	50.964	165.463	3117.1	97.7974	162.009	460.487	1506.7	128.946
14238.3	1907.67	3031.67	2000.67	1803	1803.67	2123	10489.3	8362	11250.2	7352.85	10032.2	5377.33		2	12330.7	0	1124	93	-104.667	-104	215.333	8581.67	6454.33	9342.53	5445.18	8124.57	3469.67		513.523	207.852	121.397	93.0878	48.5386	50.5206	206.475	3548.43	149.943	123.727	533.802	1983.15	143.57
15276.3	1917.67	3124.67	2047.33	1799.33	1812	2408.5	11614.7	9991.67	13045	8660.45	11961.3	5423.67		2.16667	13358.7	0	1207	129.667	-118.333	-105.667	490.833	9697	8074	11127.3	6742.78	10043.6	3506		522.155	213.013	136.515	96.111	49.8029	49.4874	224.153	3979.02	210.97	127.502	581.962	2550.3	132.296
16277.7	1929.67	3216.33	2084	1805.33	1807	2748.5	12724.3	11946	14831.3	10153	13963	5434		2.33333	14348	0	1286.67	154.333	-124.333	-122.667	818.833	10794.7	10016.3	12901.6	8223.37	12033.3	3504.33		535.02	210.491	142.584	101.946	50.2925	47.697	232.638	4389.5	235.695	158.309	588.474	3087.09	158.3
17207.3	1931	3293	2123	1802	1811.33	3125.5	13785.7	13854.7	16764.4	11662.8	16157.7	5459.33		2.5	15276.3	0	1362	192	-129	-119.667	1194.5	11854.7	11923.7	14833.4	9731.77	14226.7	3528.33		544.27	216.224	153.039	102.679	52.6023	48.3356	236.881	4801.53	246.271	435.881	657.605	3699.85	150.537	1	Combined GFP-ColE1	with Energy Mix
18139.3	1937.33	3367.67	2169	1804	1805.67	3542	14857	15766.7	18590	13305.9	18430.2	5482.33		2.66667	16202	0	1430.33	231.667	-133.333	-131.667	1604.67	12919.7	13829.3	16652.6	11368.5	16492.9	3545		542.955	218.756	156.577	108.586	50.4777	47.9618	226.274	5257.19	321.547	520.754	660.252	4374.37	143.796	2	No DNA	with Energy Mix
19056.3	1951.33	3441.67	2226	1800.67	1804	4006.5	15928	17777.7	20516.5	14976.6	20734.5	5494.67		2.83333	17105	0	1490.33	274.667	-150.667	-147.333	2055.17	13976.7	15826.3	18565.2	13025.3	18783.1	3543.33		532.771	222.075	165.059	113.331	53.2572	47.655	197.283	5724.88	401.007	771.436	668.769	4995.17	148.541	3	sfGFP	with Energy Mix
19947.7	1954.67	3513	2273	1795	1796.33	4476.5	16984	19420.7	22369.6	16611.5	23048.4	5518.67		3	17993	0	1558.33	318.333	-159.667	-158.333	2521.83	15029.3	17466	20415	14656.9	21093.8	3564		528.388	223.688	168.288	120.752	52.8488	49.085	183.141	6210.58	480.943	909.041	706.854	5519.14	147.001	4	GFP1-10	with Energy Mix
20830.3	1957.33	3584.67	2330	1795	1795.33	4976.5	18029.7	21400.3	24292.6	18345.9	25551.9	5525.67		3.16667	18873	0	1627.33	372.667	-162.333	-162	3019.17	16072.3	19443	22335.2	16388.5	23594.5	3568.33		537.636	222.994	174.6	126.107	52.4214	49.9433	157.685	6696.51	603.272	1148.32	683.173	6090.71	185.759	5	GFP11-ColE1	with Energy Mix
21714	1963.67	3639.67	2377	1792	1793.33	5496	19040.7	23571.3	26181.1	20131.6	27994	5535		3.33333	19750.3	0	1676	413.333	-171.667	-170.333	3532.33	17077	21607.7	24217.4	18168	26030.3	3571.33		486.291	217.371	183.413	129.734	51.7397	50.8068	142.836	7146.86	763.566	1242.69	651.545	6490.61	178.076	6	ColE1	with Energy Mix
22624.3	1980.67	3705.67	2427.67	1794.33	1794.67	6025	20019	25689	28148.1	21861.9	30571.4	5594		3.5	20643.7	0	1725	447	-186.333	-186	4044.33	18038.3	23708.3	26167.4	19881.3	28590.7	3613.33		496.5	224.255	190.34	134.664	50.3422	47.9305	131.522	7570.87	646.932	1444.68	650.856	6946.07	154.234	7	Jove+ of Plate 0	with Creat Pho
23512.7	1986	3777	2484	1797.67	1803.67	6554.5	20961.3	26884	30077.3	23497.1	33201.7	5596.33		3.66667	21526.7	0	1791	498	-188.333	-182.333	4568.5	18975.3	24898	28091.3	21511.1	31215.7	3610.33		486.091	225.182	196.726	136.099	49.2172	52.2717	101.116	7968.33	932.014	1554.54	650.566	7360.81	174.872	8	Plate 0 highest yield	with Creat Pho
24409.7	1986.33	3847	2527.33	1795	1788.67	7095.5	21885	27836.7	32044.7	25224	35777.2	5614.67		3.83333	22423.3	0	1860.67	541	-191.333	-197.667	5109.17	19898.7	25850.3	30058.4	23237.7	33790.9	3628.33		475.679	225.633	214.525	138.226	48.775	49.7427	95.4594	8319.63	1039.5	1728.2	671.201	7768.85	146.364	9	Plate 1 highest yield	with Creat Pho
25285.7	1991.33	3916.33	2563.67	1794.67	1792.67	7614	22758.3	29519.7	34029.5	26895	38432.4	5653.67		4	23294.3	0	1925	572.333	-196.667	-198.667	5622.67	20767	27528.3	32038.2	24903.7	36441.1	3662.33		463.903	230.678	219.012	149.286	46.9184	46.2313	79.196	8644.25	1156.35	1863.49	662.821	8320.88	171.786	10	Plate 2 highest yield	with Creat Pho
26124.7	2001.67	3991.33	2605	1802.33	1791.33	8126	23644.3	31051.7	36029.5	28549	41071.3	5672.33		4.16667	24123	0	1989.67	603.333	-199.333	-210.333	6124.33	21642.7	29050	34027.8	26547.4	39069.6	3670.67		476.416	226.719	224.487	149.161	46.2313	49.2375	72.1249	8978.47	1273.84	2144.01	721.468	8858.59	163.237	11	Plate 3 highest yield	with Creat Pho
26926.7	2002	4061	2656	1808.67	1796	8646	24465.7	32634.3	37894	30096.6	43674.2	5668		4.33333	24924.7	0	2059	654	-193.333	-206	6644	22463.7	30632.3	35892	28094.6	41672.2	3666		459.115	226.55	233.352	153.052	47.606	51.0979	57.9828	9292.42	1422.5	2326.21	769.567	9436.83	200.132	12	Plate 4 highest yield	with Creat Pho
27700.7	2003.33	4126.33	2679.67	1812.33	1795	9145	25250.7	34092	39801.8	31662.7	46180.5	5708.67		4.5	25697.3	0	2123	676.333	-191	-208.333	7141.67	23247.3	32088.7	37798.4	29659.4	44177.1	3705.33		505.467	231.483	230.079	157.272	43.501	52.2015	49.4975	9580.69	1488.83	2599.44	862.659	9989.15	176.732	13	GFP1-10+GFP11	From Aisha's data that she gave to Baptiste
28441.3	2006	4192.33	2711.33	1819	1796	9645.5	26010.3	35645	41739.6	33183.4	48686.3	5753.67		4.66667	26435.3	0	2186.33	705.333	-187	-210	7639.5	24004.3	33639	39733.6	31177.4	46680.3	3747.67		475.719	232.308	238.739	148.884	47.8853	55.9732	54.4472	9822.89	1664.47	2916.39	1046.99	10649.6	158.001
29137	2015.67	4258	2747.67	1813.67	1786.33	10118	26742.7	37099.7	43485.7	34697.9	51145.6	5779		4.83333	27121.3	0	2242.33	732	-202	-229.333	8102.33	24727	35084	41470	32682.2	49129.9	3763.33		542.108	234.807	241.286	150.733	43.7759	72.5971	33.9411	10051.1	1808.34	3129.97	1158.29	11273.3	158.237
29743.7	2021.33	4322.33	2776.33	1824	1784.67	10583.5	27420.3	38572.7	45301.7	36081.6	53524.1	5814		5	27722.3	0	2301	755	-197.333	-236.667	8562.17	25399	36551.3	43280.3	34060.2	51502.8	3792.67		486.317	227.236	241.426	151.011	40.7308	76.6572	34.6482	10266.8	1943.57	3408.48	1214.55	11829.3	154.282
30305.3	2028	4384.67	2816.33	1828.67	1786	11042.5	28108.3	40004.7	46973.7	37436.9	55793.8	5854		5.16667	28277.3	0	2356.67	788.333	-199.333	-242	9014.5	26080.3	37976.7	44945.7	35408.9	53765.8	3826		558.94	232.979	229.89	154.571	39.1067	76.6225	41.7193	10454.9	2128.27	3634.82	1337.58	12400.4	155.808
30930	2020.67	4437	2839.67	1827	1788	11497.5	28742.7	41313.7	48702.5	38803.5	58095.4	5879		5.33333	28909.3	0	2416.33	819	-193.667	-232.667	9476.83	26722	39293	46681.8	36782.8	56074.8	3858.33		583.208	236.764	231.515	157.246	41.7253	77.5435	40.3051	10644.4	2297.77	3912.65	1508.62	12971.6	165.907
31378	2027	4499.67	2871.33	1840	1796	11936	29360.3	42435.3	50289.1	40139.1	60289.3	5904.67		5.5	29351	0	2472.67	844.333	-187	-231	9909	27333.3	40408.3	48262.1	38112.1	58262.3	3877.67		562.389	235.618	219.368	160.668	39.6611	77.0195	12.7279	10795.5	2361.79	4177.4	1676.4	13607.4	160.936
31898	2037.33	4517.67	2891	1834.33	1794	12358	29946	43840.7	51930	41454.4	62475.5	5929.67		5.66667	29860.7	0	2480.33	853.667	-203	-243.333	10320.7	27908.7	41803.3	49892.7	39417	60438.1	3892.33		540.4	233.432	212.024	160.586	44.1852	77.6209	22.6274	10942.5	2419.61	4415.85	1827.27	14166.3	142.339
32288.7	2037.33	4564.33	2921	1834	1792.67	12766.5	30507	45297	53479.6	42673.2	64560.6	5978.67		5.83333	30251.3	0	2527	883.667	-203.333	-244.667	10729.2	28469.7	43259.7	51442.3	40635.9	62523.2	3941.33		539.075	231.595	205.967	166.676	40.5956	76.0351	3.53553	11047.7	2580.19	4721.84	1926.91	14699.9	142.837
32722.7	2044.67	4598.33	2933.67	1844.67	1805	13182.5	31030.7	46713	54955.5	43955.7	66527	6017.33		6	30678	0	2553.67	889	-200	-239.667	11137.8	28986	44668.3	52910.8	41911	64482.3	3972.67		542.463	235.611	196.638	164.257	42.6654	75.1798	9.19239	11157.9	2681.87	4929.48	2013.5	15301.3	139.919
33090	2045	4629	2956.67	1837.33	1797.33	13575.5	31581.7	48230.7	56357.6	45273	68430.8	6059		6.16667	31045	0	2584	911.667	-207.667	-247.667	11530.5	29536.7	46185.7	54312.6	43228	66385.8	4014		618.108	238.937	193.814	158.689	40.5257	72.5971	9.19239	11291.8	2912.22	5186.49	2158.25	15798.4	141.255
33379.7	2046	4666.67	2979.67	1850.33	1799	13968	32036.7	49653.3	57801.3	46579	70325.6	6079.33		6.33333	31333.7	0	2620.67	933.667	-195.667	-247	11922	29990.7	47607.3	55755.3	44533	68279.6	4033.33		600.741	235.268	192.928	166.079	42.395	74.5453	21.2132	11353.8	3047.51	5490.15	2294.97	16451.5	173.117
33686.3	2043.67	4696.33	2992	1847	1795.67	14350.5	32520.7	51252.3	59078.1	47824.2	72170.5	6135.33		6.5	31642.7	0	2652.67	948.333	-196.667	-248	12306.8	30477	49208.7	57034.4	45780.6	70126.8	4091.67		685.706	236.918	205.918	162.73	39.9625	73.5686	10.6066	11462.7	3274.64	5685.7	2322.62	16992.3	140.557
33954	2047	4712	3018.33	1845.33	1792	14721.5	32918	52576	60371.7	49142.7	73853.2	6177.67		6.66667	31907	0	2665	971.333	-201.667	-255	12674.5	30871	50529	58324.7	47095.7	71806.2	4130.67		763.841	235.268	194.908	158.336	40.7717	70.6329	23.3345	11504.5	3388.46	5917.89	2369.96	17506.5	182.541
34271.3	2048	4748	3036.33	1852.67	1803.67	15082.5	33328	53940.3	61645.5	50478.6	75517.9	6207		6.83333	32223.3	0	2700	988.333	-195.333	-244.333	13034.5	31280	51892.3	59597.5	48430.6	73469.9	4159		610.258	232.858	205.307	163.555	41.8609	72.037	27.5772	11553.2	3462.59	6186.92	2539.54	17983.7	173.491
34585	2042.67	4783.33	3052.33	1840	1798	15432.5	33722	55078.3	62758.2	51796	77105.5	6272.67		7	32542.3	0	2740.67	1009.67	-202.667	-244.667	13389.8	31679.3	53035.7	60715.5	49753.3	75062.8	4230		672.226	234.125	200.011	160.954	43.8634	70.6329	41.7193	11603.4	3551.83	6362.88	2664.61	18488.6	143.674
34895.7	2044.33	4808.33	3084	1839.67	1798.33	15788	34105.7	56822.7	63952.4	53071.7	78674.7	6294.33		7.16667	32851.3	0	2764	1039.67	-204.667	-246	13743.7	32061.3	54778.3	61908	51027.3	76630.4	4250		782.267	236.758	207.823	164.329	41.2593	67.5302	50.9117	11675	3854.32	6666.03	2835.78	18934	140.557
35114	2049.67	4830	3096	1837.67	1787	16142.5	34458.7	58370	65043.5	54474.9	80180.1	6335		7.33333	33064.3	0	2780.33	1046.33	-212	-262.667	14092.8	32409	56320.3	62993.9	52425.2	78130.4	4285.33		734.523	236.644	196.191	163.789	38.8501	71.1899	61.5183	11706.4	3942.62	6872.02	3001.24	19470.1	165.756
35311.3	2044	4860.33	3124	1843.33	1796.67	16489	34775.3	59718	66034.9	55738.1	81521.3	6366		7.5	33267.3	0	2816.33	1080	-200.667	-247.333	14445	32731.3	57674	63990.9	53694.1	79477.3	4322		739.261	236.989	203.053	162.73	41.0406	62.1316	76.3675	11732	4085.96	7067.71	3048.98	19888.4	176.009
35510.3	2044	4881	3140.33	1830.67	1789	16831.5	35099.7	61029.7	67045.7	57037.2	82957.8	6407.33		7.66667	33466.3	0	2837	1096.33	-213.333	-255	14787.5	33055.7	58985.7	65001.7	54993.2	80913.8	4363.33		794.895	233.437	218.543	166.212	46.7369	66.0227	119.501	11764.6	4117.38	7349.37	3163.68	20377.8	150.64
35653.3	2048.33	4899.33	3161.67	1832	1788.67	17177	35407.7	62413	68004.4	58340	84226.4	6458		7.83333	33605	0	2851	1113.33	-216.333	-259.667	15128.7	33359.3	60364.7	65956	56291.6	82178.1	4409.67		793.703	229.875	210.605	165.025	43.9659	69.515	115.966	11791.7	4241.13	7551.4	3485.78	20857.6	169.753
35820.3	2047.67	4931	3191.33	1835.33	1782.67	17515.5	35705	63767	68895.4	59617.4	85439.5	6432.67		8	33772.7	0	2883.33	1143.67	-212.333	-265	15467.8	33657.3	61719.3	66847.7	57569.7	83391.8	4385		728.068	234.585	220.515	166.136	45.7967	65.5769	127.986	11808.8	4426.63	7780.54	3573.8	21321	199.48
35934	2051	4948	3211.33	1830.33	1785.33	17837.5	35938.3	65050.3	69708.9	60804	86627.1	6488		8.16667	33883	0	2897	1160.33	-220.667	-265.667	15786.5	33887.3	62999.3	67657.9	58753	84576.1	4437		845.858	236.299	216.693	168.506	46.6083	64.5316	135.057	11798.5	4531.38	7943.32	3650.9	21641.7	154.211
36075.7	2048	4962.67	3213	1831.33	1783	18188.5	36188.7	66269.3	70620.2	62081.4	87836.4	6507.67		8.33333	34027.7	0	2914.67	1165	-216.667	-265	16140.5	34140.7	64221.3	68572.2	60033.4	85788.4	4459.67		855.684	237.691	212.138	170.537	46.7155	62.506	163.342	11821.9	4575.96	8206.57	3788.05	22136.3	181.109
36275.7	2053	4987	3245.67	1829.33	1781	18496	36433	67510.3	71358.4	63231.8	88894.9	6551		8.5	34222.7	0	2934	1192.67	-223.667	-272	16443	34380	65457.3	69305.4	61178.8	86841.9	4498		697.732	239.414	224.555	170.518	43.1432	59.0254	178.191	11821.1	4647.32	8426.79	4028.7	22532.4	165.43
36388.3	2047	5003	3254	1829.33	1777	18832.5	36646	68705	72120.6	64377.9	89981.6	6558		8.66667	34341.3	0	2956	1207	-217.667	-270	16785.5	34599	66658	70073.6	62330.9	87934.6	4511		788.456	237.59	213.422	172.462	43.6616	61.6523	197.283	11814.1	4682.46	8669.27	3977.66	22961	183.033
36531.3	2047.33	5021.33	3273.33	1821.67	1773.33	19142.5	36865.7	69909	72815.5	65516.4	91067.9	6552		8.83333	34484	0	2974	1226	-225.667	-274	17095.2	34818.3	67861.7	70768.2	63469.1	89020.5	4504.67		755.665	239.988	225.764	176.415	47.0779	61.6144	221.324	11810.1	4766.59	8867.46	4151.67	23472.2	208.583
36606.3	2047.33	5043.67	3286.67	1817.67	1774.67	19441	37066.7	71179.7	73481.8	66658.6	91964.8	6615.33		9	34559	0	2996.33	1239.33	-229.667	-272.667	17393.7	35019.3	69132.3	71434.5	64611.2	89917.4	4568		845.53	238.884	220.645	175.944	48.1906	59.5847	231.931	11840.3	5153.04	9066.57	4344.45	23765.2	183.241
36630.3	2035.33	5051	3301	1811	1759	19752.5	37260.7	72341.3	74108.8	67691.7	92865.3	6590		9.16667	34595	0	3015.67	1265.67	-224.333	-276.333	17717.2	35225.3	70306	72073.5	65656.4	90830	4554.67		784.226	234.526	228.213	174.62	49.7896	59.5567	232.638	11822.4	4938.71	9290.83	4369.9	24051.1	213.951
36778.7	2045.67	5067.67	3312	1804	1758.67	20043.5	37431	73811	74687.5	68734.7	93732.6	6625.67		9.33333	34733	0	3022	1266.33	-241.667	-287	17997.8	35385.3	71765.3	72641.9	66689	91686.9	4580		764.428	236.104	236.585	178.211	47.8435	56.7127	252.437	11837.9	5279.5	9491.99	4550.36	24485	170.579
36914	2035	5079.33	3329.67	1804	1757.67	20339.5	37609.3	74374.3	75257	69710.8	94591.8	6624.33		9.5	34879	0	3044.33	1294.67	-231	-277.333	18304.5	35574.3	72339.3	73222	67675.8	92556.8	4589.33		778.308	233.951	247.906	180.506	41.3884	56.2968	263.751	11825.8	5136.58	9652.53	4616.96	24890.5	184.828
37052.3	2032.33	5088.33	3334	1797.67	1761.33	20613.5	37756	75598	75792.5	70782.8	95361.3	6632.33		9.66667	35020	0	3056	1301.67	-234.667	-271	18581.2	35723.7	73565.7	73760.2	68750.5	93329	4600		800.785	234.12	249.901	184.502	46.0036	59.3408	293.449	11796.5	5240.28	9817.32	4713.37	25196.4	206.302
37120.3	2037.33	5108	3345.33	1792.67	1749.67	20887	37884	76820	76298.6	71702.4	96041.1	6663.67		9.83333	35083	0	3070.67	1308	-244.667	-287.667	18849.7	35846.7	74782.7	74261.3	69665.1	94003.8	4626.33		910.389	238.479	253.679	182.248	44.8813	55.3022	313.955	11804	5198.79	10033.9	4788.98	25467.9	192.599
37194	2038.33	5112.33	3343.33	1795.33	1749.67	21147.5	38024	80532.3	76739.3	72644.6	96811.3	6660		10	35155.7	0	3074	1305	-243	-288.667	19109.2	35985.7	78494	74700.9	70606.3	94772.9	4621.67		744.954	234.82	244.79	186.979	43.2936	54.151	334.462	11822	5983.77	10183.6	4825.47	25867.3	229.993
37234	2034	5129.33	3364.67	1784.67	1741.33	21402.5	38163.7	78509.7	77272	73552.9	97529.8	6713		10.1667	35200	0	3095.33	1330.67	-249.333	-292.667	19368.5	36129.7	76475.7	75238	71518.9	95495.8	4679		719.73	236.778	256.691	188.945	44.9704	50.4017	324.562	11796.5	5376.63	10427.5	4874.16	26229.5	197.545
37267	2029	5126.33	3372.33	1789.67	1745	21679	38267.3	83860.3	77696	74376.9	98137.5	6682.67		10.3333	35238	0	3097.33	1343.33	-239.333	-284	19650	36238.3	81831.3	75667	72347.9	96108.5	4653.67		797.512	240.763	261.16	184.451	44.8144	49.4874	347.897	11809.2	7979.66	10553.8	4954.56	26453.5	231.035
37464.3	2029.67	5119.33	3363	1780.33	1740.67	21899	38376	79330	78061.1	75230.7	98718.4	6728.33		10.5	35434.7	0	3089.67	1333.33	-249.333	-289	19869.3	36346.3	77300.3	76031.4	73201	96688.8	4698.67		844.385	241.183	259.088	195.394	47.8156	51.5978	347.897	11804.2	5180.01	10699.3	5130.04	26785.2	211.77
37455.3	2023	5122.33	3377	1766.33	1729.67	22116	38458	80210.7	78488.5	76094.3	99308.8	6714.33		10.6667	35432.3	0	3099.33	1354	-256.667	-293.333	20093	36435	78187.7	76465.5	74071.3	97285.8	4691.33		768.455	238.309	255.727	194.648	47.5009	49.339	367.696	11763.9	5388.77	10971.7	5239.8	27058.2	201.1
37489.7	2020	5136.33	3380.33	1764	1728.33	22356.5	38542.3	80838.3	78812.7	76970.3	99879.8	6731.33		10.8333	35469.7	0	3116.33	1360.33	-256	-291.667	20336.5	36522.3	78818.3	76792.7	74950.3	97859.8	4711.33		756.635	235.968	253.922	199.174	42.9302	48.4183	378.302	11731.2	5248.84	11068.8	5188.43	27255.7	199.405
37601.7	2027	5141.33	3397.33	1765	1721.33	22577.5	38609.3	81708	79181.9	77680.9	100417	6728.33		11	35574.7	0	3114.33	1370.33	-262	-305.667	20550.5	36582.3	79681	77154.9	75653.9	98389.7	4701.33		758.354	237.59	262.451	202.688	44.1701	47.1628	400.93	11716.1	5425.42	11304	5195.01	27549.4	210.545
37681	2018	5148	3391.33	1759.67	1718	22790.5	38720	82375	79455.1	78415.7	100856	6761		11.1667	35663	0	3130	1373.33	-258.333	-300	20772.5	36702	80357	77437.1	76397.7	98838	4743		897.328	235.866	260.19	202.584	46.4794	46.4866	393.858	11716.1	5296.15	11471.6	5270.55	27713.7	190.89
37685.7	2016.33	5143	3391	1755.67	1712.33	22995	38773.3	83310	79780.2	79119.5	101359	6740.33		11.3333	35669.3	0	3126.67	1374.67	-260.667	-304	20978.7	36757	81293.7	77763.8	77103.1	99342.9	4724		753.812	238.068	271.177	204.382	44.2869	43.8216	387.495	11712.5	5653.79	11629.5	5336.45	28027.5	240.841
37820.7	2014.33	5098.67	3409	1743.67	1704.67	23202	38848.7	83843.7	79979.8	79748	101841	6777		11.5	35806.3	0	3084.33	1394.67	-270.667	-309.667	21187.7	36834.3	81829.3	77965.5	77733.7	99826.8	4762.67		881.888	239.529	253.863	206.124	43.0852	42.6654	420.021	11665.1	5337.4	11731.4	5434.92	28299.7	188.364
37738.3	2020	5093.67	3402	1745.67	1703.67	23391.5	38913	84616	80223	80695.9	102223	6775.33		11.6667	35718.3	0	3073.67	1382	-274.333	-316.333	21371.5	36893	82596	78203	78675.9	100203	4755.33		871.193	242.576	251.588	207.868	50.8167	39.3997	434.871	11685.5	5472.55	11831.1	5298.63	28474.9	224.369
37821	2007	5086.33	3402.67	1735	1701.67	23581.5	38984	85440.7	80499.9	81316.2	102648	6798		11.8333	35814	0	3079.33	1395.67	-272	-305.333	21574.5	36977	83433.7	78492.9	79309.2	100641	4791		907.719	242.576	252.659	210.849	51.1175	40.0541	433.456	11665.2	5310.47	11965.1	5314.88	28713.3	201.799
37798.3	2008	5086.33	3406	1734.33	1699	23744	39035.3	85911.7	80747	81903.1	103032	6808.33		12	35790.3	0	3078.33	1398	-273.667	-309	21736	37027.3	83903.7	78739	79895.1	101024	4800.33		907.056	241.758	252.032	208.813	47.184	40.3609	445.477	11670	5564.2	12165	5396.89	28886.4	243.65
37921.7	2000.67	5096	3404.33	1734.33	1693.67	23937	39106.7	86619.3	80990.8	82579	103332	6786.67		12.1667	35921	0	3095.33	1403.67	-266.333	-307	21936.3	37106	84618.7	78990.1	80578.3	101332	4786		948.507	243.64	248.538	210.393	47.184	40.0666	465.276	11643.5	5817.05	12325.6	5414.34	29028	211.462
37964.3	2000	5090.67	3410	1721.33	1676.67	24095.5	39127.3	87096	81161.8	83128.7	103592	6810.67		12.3333	35964.3	0	3090.67	1410	-278.667	-323.333	22095.5	37127.3	85096	79161.8	81128.7	101592	4810.67		828.472	246.684	246.196	207.42	46.1988	36.7741	467.398	11615.7	5604.7	12460.2	5464.91	29213.5	205.427
37993.3	1994.67	5072	3403.67	1723.33	1675	24292.5	39214	87702.3	81301.3	83715.7	103869	6813.33		12.5	35998.7	0	3077.33	1409	-271.333	-319.667	22297.8	37219.3	85707.7	79306.6	81721	101874	4818.67		855.286	249.562	268.676	205.184	47.9305	33.1512	491.439	11631.9	5587.15	12478.4	5476	29285.8	202.471
37968.7	1990.67	5081.33	3406	1718.33	1672.67	24444	39249.3	88495.3	81479.6	84152.3	104226	6805		12.6667	35978	0	3090.67	1415.33	-272.333	-318	22453.3	37258.7	86504.7	79488.9	82161.6	102236	4814.33		929.823	250.316	275.05	213.801	49.6521	34.5881	499.217	11606.2	5984.23	12590.6	5387.72	29571.1	240.502
38063	1991	5012	3406.33	1714	1669.33	24578.5	39268.7	88937.3	81691.8	84664.7	104479	6842.33		12.8333	36072	0	3021	1415.33	-277	-321.667	22587.5	37277.7	86946.3	79700.8	82673.7	102488	4851.33		844.446	249.393	392.534	214.854	48.4974	32.1455	478.711	11602.7	5628.17	12768.3	5474.04	29717.1	213.589
38013.7	1987.33	5003.33	3402.33	1708.33	1652	24734.5	39298.3	89557.3	81799.5	85156.1	104794	6819.33		13	36026.3	0	3016	1415	-279	-335.333	22747.2	37311	87570	79812.2	83168.8	102807	4832		826.753	251.695	372.632	217.295	48.8092	31.1769	485.782	11579.9	5952.91	12817.5	5450.01	29857.6	206.268
38125.7	1975.67	5012.33	3396	1697.33	1649	24856	39293	89933.3	81946.2	85590.9	105009	6813.33		13.1667	36150	0	3036.67	1420.33	-278.333	-326.667	22880.3	37317.3	87957.7	79970.6	83615.3	103033	4837.67		821.864	253.918	379.353	216.673	42.0991	27.8747	516.188	11527.1	5794.26	12927	5469.13	29979.7	247.583
38120.3	1962	4995.67	3387	1700	1642.33	24991.5	39310.7	89360	82057	86138.6	105180	6842		13.3333	36158.3	0	3033.67	1425	-262	-319.667	23029.5	37348.7	87398	80095	84176.6	103218	4880		856.026	252.024	376.091	219.991	48.5077	28.3078	548.008	11547.4	7053.5	13020.4	5548.77	30017.4	208.761
38085.3	1966.33	4986.33	3380	1687.67	1633	25112.5	39333	89863.2	82274.2	86452.6	105360	6866.33		13.5	36119	0	3020	1413.67	-278.667	-333.333	23146.2	37366.7	87896.8	80307.9	84486.3	103394	4900		873.318	256.796	375.347	218.904	48.4183	30.348	528.209	11541.9	6998.03	13169.5	5521.64	30230	218.672
38203.7	1950	4990.67	3375	1678.33	1615.67	25227	39333	90756	82336.1	86928.5	105588	6854.67		13.6667	36253.7	0	3040.67	1425	-271.667	-334.333	23277	37383	88806	80386.1	84978.5	103638	4904.67		785.753	256.01	359.188	218.287	47.9201	22.942	514.774	11520.2	7395.18	13168.3	5443.79	30302.6	207.606
38233.3	1949.67	4983.67	3366.33	1680	1615.33	25307.5	39289.3	90762.4	82453.5	87349.3	105692	6864.33		13.8333	36283.7	0	3034	1416.67	-269.667	-334.333	23357.8	37339.7	88812.8	80503.8	85399.7	103743	4914.67		900.323	260.826	375.527	219.377	42.5088	24.7857	514.067	11491.4	7049.44	13271.1	5470.74	30327.9	204.101
38245	1941.67	4973.33	3356.67	1665	1601.33	25413.5	39283.3	91177.8	82611.7	87742.5	105964	6868		14	36303.3	0	3031.67	1415	-276.667	-340.333	23471.8	37341.7	89236.1	80670.1	85800.8	104023	4926.33		995.504	260.558	363.189	227.45	44.1928	20.7926	539.522	11453.2	7153.28	13473.7	5523.65	30531.5	216.723
38225.7	1931	4976	3351	1661.67	1594	25519	39277.3	91455	82665.3	87982.8	106005	6842		14.1667	36294.7	0	3045	1420	-269.333	-337	23588	37346.3	89524	80734.3	86051.8	104074	4911		886.902	260.24	380.249	228.291	43.89	19	548.715	11431.9	7248.4	13461.5	5590.78	30582.6	261.929
38282.7	1922.67	4971.33	3342.67	1659	1585.67	25627.5	39287.7	92186.9	82779.4	88411.1	106087	6870.67		14.3333	36360	0	3048.67	1420	-263.667	-337	23704.8	37365	90264.2	80856.8	86488.4	104164	4948		852.298	262.413	375.567	229.618	47.655	18.1475	552.25	11412.8	7156.13	13554	5534.45	30579.2	207.606
38299.7	1906.67	4960.33	3338.33	1647.67	1575.33	25720	39280	92491.6	82885.8	88648.9	106246	6886.67		14.5	36393	0	3053.67	1431.67	-259	-331.333	23813.3	37373.3	90584.9	80979.2	86742.3	104340	4980		852.018	262.968	362.285	232.743	48.2113	14.5029	552.958	11397.1	7406.46	13659.2	5440.09	30694	210.405
38291.7	1899	4951.67	3322	1640.33	1559.67	25831	39262.3	92837.4	82950.8	89004.1	106369	6876.67		14.6667	36392.7	0	3052.67	1423	-258.667	-339.333	23932	37363.3	90938.4	81051.8	87105.1	104470	4977.67		927.33	260.927	377.399	233.425	45.5448	15.6312	551.543	11384.9	7258.28	13681.5	5584.4	30786.5	224.567
38340.3	1885	4949.67	3308	1635.33	1548	25906.5	39265	93131	83032.2	89263.1	106509	6868.33		14.8333	36455.3	0	3064.67	1423	-249.667	-337	24021.5	37380	91246	81147.2	87378.1	104624	4983.33		912.885	260.133	385.726	232.502	49.521	13	555.079	11395.5	7336.67	13797.2	5536.05	30839.4	236.115
38179.3	1881	4958.67	3312	1633.67	1548	25979	39219.3	93736.9	83039.2	89531.5	106542	6900.67		15	36298.3	0	3077.67	1431	-247.333	-333	24098	37338.3	91855.9	81158.2	87650.5	104661	5019.67		835.379	263.462	387.816	235.313	45.7092	12.49	544.472	11373.9	7631.08	13760.3	5511.16	30909.1	215.862
38248	1859.67	4963.67	3298.67	1620.67	1522.67	26054.5	39196.3	94035.2	83149.6	89855.8	106797	6904.67		15.1667	36388.3	0	3104	1439	-239	-337	24194.8	37336.7	92175.5	81289.9	87996.1	104937	5045		972.503	263.016	389.288	237.748	52.7289	14.1539	550.836	11360.4	7398.78	13888.7	5485.58	30963.1	216.505
38377	1857.67	4950	3285.67	1609.67	1503.67	26116	39191.7	94584.1	83230.1	90162.8	106819	6917.33		15.3333	36519.3	0	3092.33	1428	-248	-354	24258.3	37334	92726.4	81372.4	88305.1	104961	5059.67		900.96	266.429	387.883	238.297	51.4328	23.3524	585.484	11340.5	7512.05	13950.4	5534.83	31043.5	226.893
38361	1845	4941.33	3258	1609.33	1498.67	26184	39153.3	95179	83214.1	90453.3	106891	6888.33		15.5	36516	0	3096.33	1413	-235.667	-346.333	24339	37308.3	93334	81369.1	88608.3	105046	5043.33		788.383	267.052	392.083	255.288	51.4036	26.839	588.313	11306.2	7602.09	13933	5435.17	31128.2	199.58
38366.3	1827	4933.33	3246.67	1589	1495.67	26248.5	39164	95667.2	83266.3	90497.2	107036	6894.33		15.6667	36539.3	0	3106.33	1419.67	-238	-331.333	24421.5	37337	93840.2	81439.3	88670.2	105209	5067.33		778.887	272.875	399.415	252.702	55.2178	17.4738	583.363	11329.7	7802.77	13965.4	5419.69	31224.4	218.976
38331.3	1801	4920.33	3250.33	1580	1496	26336	39173	96173.5	83363.7	90901.1	107101	6904.33		15.8333	36530.3	0	3119.33	1449.33	-221	-305	24535	37372	94372.5	81562.7	89100.1	105300	5103.33		986.267	284.401	386.531	248.81	63.1506	13	619.426	11313.5	7598.76	14067.5	5469.14	31276	274.449
38399.7	1777.67	4916.33	3236	1576.33	1494	26429.5	39218	99454	83393.6	91088.6	107102	6869.33		16	36622	0	3138.67	1458.33	-201.333	-283.667	24651.8	37440.3	97676.3	81615.9	89310.9	105324	5091.67		904.198	281.811	390.367	241.504	62.7482	11.5326	613.062	11339.2	7296.52	14136.9	5429.19	31288.9	249.524
38432.7	1760	4895.67	3218.33	1561	1483	26511.5	39203	97598.6	83404.6	91190.8	107134	6900.67		16.1667	36672.7	0	3135.67	1458.33	-199	-277	24751.5	37443	95838.6	81644.6	89430.8	105374	5140.67		789.784	288.917	386.954	236.035	65.9621	14.7986	613.062	11330	7569.5	14133.5	5442.35	31258.4	235.339
38417.3	1745.67	4903	3213	1560	1484.33	26548	39168.3	95351.5	83466.8	91350.4	107145	6904.33		16.3333	36671.7	0	3157.33	1467.33	-185.667	-261.333	24802.3	37422.7	93605.8	81721.2	89604.8	105399	5158.67		891.969	269.847	387.604	228.421	64.6297	10.9697	599.627	11358.4	7236.55	14144.6	5341.35	31288	214.412
38466	1705.67	4891	3205	1541.33	1473	26613.5	39157.7	95723.7	83452.8	91533.8	107214	6913		16.5	36760.3	0	3185.33	1499.33	-164.333	-232.667	24907.8	37452	94018.1	81747.2	89828.2	105508	5207.33		889.449	205.887	382.914	222.785	65.493	12.1244	642.76	11331.5	7776.08	14164.8	5321.9	31383.8	216.693
38236	1697.67	4887.33	3193.33	1523.33	1471.33	26655.5	39162	95932.3	83445.8	91752.1	107149	6891		16.6667	36538.3	0	3189.67	1495.67	-174.333	-226.333	24957.8	37464.3	94234.6	81748.2	90054.4	105451	5193.33		797.506	190.707	399.044	219.402	74.7685	15.3731	617.304	11354.2	7694.23	14159	5543.06	31219.5	256.679
38315.3	1691	4871.33	3187.33	1514.33	1474	26699.5	39105.7	96161.7	83555.2	91968.2	107149	6879.67		16.8333	36624.3	0	3180.33	1496.33	-176.667	-217	25008.5	37414.7	94470.7	81864.2	90277.2	105458	5188.67		887.861	178.3	383.95	210.101	78.9958	14	641.346	11309.2	7706.09	14286	5453.97	31362.6	267.414
38379.7	1690.67	4874.33	3181.33	1508	1480	26761	39097.3	96785.3	83565.2	92057.1	107252	6927.67		17	36689	0	3183.67	1490.67	-182.667	-210.667	25070.3	37406.7	95094.6	81874.5	90366.4	105561	5237		890.157	161.113	394.411	202.389	78.4793	14	642.053	11311	8188.62	14291	5451.38	31406.7	226.452
38393.3	1668	4848.67	3164.33	1489.33	1472.33	26812.5	39094.7	98160.8	83575.1	92212.6	107278	6914.67		17.1667	36725.3	0	3180.67	1496.33	-178.667	-195.667	25144.5	37426.7	96492.8	81907.1	90544.6	105610	5246.67		911.369	153.157	391.296	195.832	75.699	14.5717	648.417	11317	8102.22	14377.8	5437.67	31356.9	213.963
38371	1665.67	4848.33	3157.33	1479.67	1477.67	26888.5	39113	95282.2	83590.7	92301	107241	6917.33		17.3333	36705.3	0	3182.67	1491.67	-186	-188	25222.8	37447.3	93616.5	81925.1	90635.3	105576	5251.67		949.863	135.471	389.155	190.164	74.036	16.2583	607.405	11313.8	8027.42	14364	5401.51	31372.4	259.032
38336	1651	4824	3147.33	1478	1474	26982	39190.7	95199.1	83645.6	92397.8	107188	6927.33		17.5	36685	0	3173	1496.33	-173	-177	25331	37539.7	93548.1	81994.6	90746.8	105537	5276.33		839.266	124.688	394.387	188.089	71.5472	14.7986	639.225	11359.6	7943.81	14426.6	5475.85	31334	218.5
38331	1645.67	4795.67	3129.33	1473.67	1470	27012	39177	95110.4	83611.4	92613.6	107281	6948		17.6667	36685.3	0	3150	1483.67	-172	-175.667	25366.3	37531.3	93464.8	81965.7	90967.9	105636	5302.33		844.604	114.221	388.631	174.575	69.1183	14.9332	640.639	11337.2	7960.32	14355.9	5408.46	31382.4	234.578
38431	1635.33	4793.67	3107.33	1474	1479	27087	39181.3	96896.9	83633.3	92748.5	107239	6926		17.8333	36795.7	0	3158.33	1472	-161.333	-156.333	25451.7	37546	95261.6	81997.9	91113.2	105604	5290.67		770.033	100.585	388.073	143.465	67.55	17.3494	625.082	11351.2	7578.67	14407.5	5371.97	31353.4	226.839
38408	1631.67	4800.67	3105	1473	1478	27148	39194	96562.1	83699.1	92800.5	107240	6936		18	36776.3	0	3169	1473.33	-158.667	-153.667	25516.3	37562.3	94930.4	82067.4	91168.8	105608	5304.33		926.557	84.6778	386.963	138.827	58	12.1655	649.124	11351.9	7995.46	14516.9	5292.39	31384.9	213.361
38356.3	1615.33	4802	3095	1460.67	1476	27228.5	39243.7	96714.3	83696.1	92887.9	107290	6906.67		18.1667	36741	0	3186.67	1479.67	-154.667	-139.333	25613.2	37628.3	95098.9	82080.8	91272.6	105675	5291.33		888.249	48.0139	374.533	134.28	53.5381	19.0788	641.346	11360.3	7730.42	14490.2	5430.06	31430.8	259.889

## Sheet: Figure 2d
Protein recombinant range : fluorescence / luminescence
Luminescence (10µL lecture)
0 à 10ng	0	1	2	3	4	5	6	7	8	9	10
	0	109068	287739	281008	366520	502052	604472	716185	845091	1089425	1068754
	116	78476	196870	258762	393004	515502	697640	763417	968475	1068390	1121372
	16	90986	200949	280490	400962	605613	714680	677030	738204	1047157	1049743
Moyenne	44	84731	198910	273420	386829	541056	672264	718877	850590	1068324	1095063
SD	62.8649	15380.3	51326.3	12696.8	18032.3	56311.3	59324.6	43256.4	115234	21134.1	37105.2
0 à 1ng	0	0.1	0.2	0.3	0.4	0.5	0.6	0.7	0.8	0.9	1
	0	6218	12806	20482	29369	38005	48199	63485	73247	88398	90925
	16	6278	12085	17455	30875	42548	43834	64755		93130	109129
	0	7059	13206	22407	31276	43774	34529	56916	69917	79142	72137
Moyenne	5.33333	6248	12699	18968.5	30506.7	41442.3	46016.5	64120	71582	86890	90730.3
SD	9.2376	469.191	568.108	2496.35	1005.44	3039.28	6982.18	898.026	2354.67	3346.03	18496.8
Fluoresence (10µL lecture)
0 à 10ng	0	1	2	3	4	5	6	7	8	9	10
	2096	6407	13041	12444	16941	22373	26773	31857	36133	44860	42947
	2396	4829	8169	11800	17585	22511	30914	32128	39773	41795	43390
	2558	5793	8547	12600	17772	24466	27983	30001	32913	38980	39513
Moyenne	2350	5311	8358	12281.3	17432.7	23116.7	28556.7	31328.7	36273	41878.3	43168.5
SD	234.41	681.651	267.286	424.082	435.941	1170.59	2129.27	1157.75	3432.14	2940.89	2122.1
0 à 1ng	0	0.1	0.2	0.3	0.4	0.5	0.6	0.7	0.8	0.9	1
	2943	2612	2607	2573	2812	3107	3230	3096	3695	4205	4920
	3486	4485	3513	4801	3114	2848	3169	3663	4283	5190	4743
	2648	2725	2650	26988	2731	3200	2897	3331	10929	3919	3775
Moyenne	3025.67	2668.5	2923.33	3687	2885.67	3051.67	3098.67	3363.33	3989	4438	4479.33
SD	425.072	1050.28	511.119	1575.43	201.847	182.407	177.292	284.88	415.779	666.766	616.357

## Sheet: Figure 3 (b,d,f)
	Col M in proCFPS
	time	yield1	yield2	yield3	std1	std2	std3
	8	-0.00696598	0.485281	3.33325	0.00810078	0.192044	0.65581
	24	0	1	9.2213	0.0126201	0.325998	1.67903
	Col E1 in proCFPS
	time	yield1	yield2	yield3	std1	std2	std3
	8	-0.000890869	0.522494	2.54133	0	0.0798459	0.318078
	24	-0.00172235	1	2.99653	0	0.121058	0.34915
	Col M euCFPS
	time	yield1	yield2	yield3	std1	std2	std3
	4	-0.000438172	1	2.24342	0.00102466	0.36665	0.269347

## Sheet: Fig 4 pro1,5,10
	No Protein		5															1			10 ul
	No bacteria	No protein	GFP	Colicin M	Colicin E1		SD LB	SD cells	SD GFP 5 µL	SD Colicin M 5 µL	SD Colicin E1 5 µL							GFP 1	Colicin-M 1	Colicin-E1 1	GFP	Colicin-M	Colicin-E1		SD GFP 1 µL	SD GFP10 µL	SD Colicin M 1 µL	SD Colicin M10 µL	SD Colicin E1 1 µL	SD Colicin E110 µL
0.166667	0.0908889	0.105333	0.118333	0.124667	0.148667		0.00472875	0.0256856	0.00568624	0.0170978	0.0270617						0.166667	0.108667	0.109667	0.0996667	0.146667	0.171667	0.154333		0.0161658	0.00702377	0.0315013	0.0070946	0.020306	0.0250067
0.333333	0.0888889	0.0983333	0.116333	0.123	0.131667		0.00321887	0.0188414	0.00472582	0.0165227	0.0366788						0.333333	0.106333	0.103667	0.0936667	0.145333	0.169	0.140333		0.0150111	0.00776745	0.0236925	0.00655744	0.0117189	0.00450925
0.5	0.0885556	0.0942222	0.116	0.123333	0.128667		0.00304594	0.0153442	0.0043589	0.0159478	0.038553						0.5	0.104667	0.101	0.091	0.144667	0.168333	0.14		0.0135769	0.00832666	0.0190788	0.00602771	0.0072111	0.004
0.666667	0.0883333	0.0918889	0.116	0.123333	0.129		0.00304138	0.012604	0.0043589	0.0159478	0.039128						0.666667	0.103667	0.099	0.0903333	0.145333	0.168667	0.140667		0.0127017	0.0085049	0.0164621	0.0061101	0.00550757	0.00404145
0.833333	0.0882222	0.0907778	0.116	0.123333	0.129		0.00294863	0.011541	0.00458258	0.0159478	0.039128						0.833333	0.103333	0.0983333	0.0896667	0.146	0.169333	0.141667		0.0124231	0.00888819	0.0144684	0.00503322	0.00450925	0.00404145
1	0.0881111	0.0897778	0.116333	0.123333	0.129333		0.00305959	0.0104735	0.00472582	0.0159478	0.0388887						1	0.103333	0.098	0.0896667	0.146667	0.170333	0.142333		0.0124231	0.00907377	0.0138924	0.00503322	0.00321455	0.00351188
1.16667	0.0885556	0.0892222	0.117333	0.124333	0.129667		0.0032059	0.00978235	0.00472582	0.0159478	0.038553						1.16667	0.104333	0.0983333	0.0896667	0.147333	0.171333	0.143667		0.0115902	0.00945163	0.0128582	0.00503322	0.00321455	0.00404145
1.33333	0.0891111	0.0895556	0.118	0.124667	0.130333		0.00378961	0.00976103	0.0043589	0.0162891	0.0379781						1.33333	0.105333	0.099	0.0903333	0.148333	0.172333	0.145333		0.0107858	0.00945163	0.0122882	0.00503322	0.00404145	0.00351188
1.5	0.0891111	0.0894444	0.118667	0.125333	0.131333		0.00467559	0.00936898	0.00416333	0.0159478	0.0387986						1.5	0.106	0.099	0.09	0.149	0.173	0.146		0.010583	0.00888819	0.0122882	0.00458258	0.004	0.00360555
1.66667	0.089	0.0897778	0.120333	0.126667	0.133333		0.0053619	0.00937787	0.00378594	0.0155027	0.037899						1.66667	0.106	0.099	0.09	0.145667	0.174333	0.147667		0.010583	0.00251661	0.0122882	0.00503322	0.00458258	0.00404145
1.83333	0.0891111	0.0896667	0.121667	0.127	0.136		0.00584047	0.00930054	0.00416333	0.0149332	0.0363868						1.83333	0.106667	0.0993333	0.0896667	0.147	0.175333	0.148667		0.0102144	0.00264575	0.0119304	0.00503322	0.00404145	0.00404145
2	0.0893333	0.0901111	0.123667	0.128667	0.139333		0.00638357	0.00880972	0.00404145	0.0145717	0.0369639						2	0.107667	0.099	0.0896667	0.148667	0.176667	0.150333		0.0104083	0.00251661	0.0113578	0.00450925	0.00472582	0.00416333
2.16667	0.0894444	0.0907778	0.127	0.130667	0.142333		0.00680278	0.00871461	0.00360555	0.0130512	0.0370045						2.16667	0.109	0.0986667	0.0896667	0.150333	0.178333	0.151667		0.010583	0.00305505	0.0117189	0.00503322	0.00472582	0.00404145
2.33333	0.09	0.0918889	0.133	0.132667	0.146		0.00689202	0.0084179	0.003	0.0120968	0.0365923						2.33333	0.110667	0.0993333	0.09	0.152333	0.179667	0.153667		0.0102144	0.00305505	0.0111505	0.0051316	0.0052915	0.00404145
2.5	0.0902222	0.093	0.140667	0.134333	0.148667		0.00699603	0.00829156	0.00288675	0.0119304	0.037072						2.5	0.112333	0.099	0.0896667	0.154667	0.181333	0.156		0.0100167	0.00351188	0.0113578	0.00503322	0.00550757	0.004
2.66667	0.091	0.0948889	0.149	0.136333	0.150667		0.00710634	0.00783333	0.0034641	0.0126623	0.0380044						2.66667	0.115333	0.0986667	0.0896667	0.158	0.183	0.159333		0.0100167	0.003	0.0107858	0.00556776	0.00550757	0.00351188
2.83333	0.0906667	0.097	0.156333	0.138333	0.158		0.0076974	0.00820061	0.00404145	0.0134288	0.0480729						2.83333	0.119667	0.099	0.0896667	0.162333	0.185	0.162333		0.0104083	0.00305505	0.010583	0.005	0.00550757	0.00321455
3	0.0905556	0.100333	0.162	0.140667	0.159333		0.0075351	0.00788987	0.0043589	0.0144684	0.0487887						3	0.125333	0.099	0.09	0.167333	0.187333	0.166333		0.0109697	0.00305505	0.010583	0.00503322	0.0052915	0.00321455
3.16667	0.0914444	0.105222	0.167667	0.144	0.160667		0.00790745	0.0075627	0.00493288	0.0164621	0.047648						3.16667	0.133	0.0993333	0.0903333	0.174	0.189333	0.170667		0.00984886	0.003	0.0113725	0.00503322	0.0051316	0.00305505
3.33333	0.0916667	0.112222	0.174	0.149	0.161		0.00827647	0.00722457	0.0043589	0.0147309	0.0474447						3.33333	0.142333	0.0996667	0.091	0.181333	0.191333	0.175333		0.00960902	0.00351188	0.0109697	0.00503322	0.00556776	0.00321455
3.5	0.0921111	0.12	0.180667	0.152333	0.162		0.00911653	0.00694622	0.00493288	0.0167432	0.0474447						3.5	0.152333	0.100333	0.091	0.188333	0.194	0.180667		0.0102632	0.00305505	0.0111505	0.00556776	0.00556776	0.00305505
3.66667	0.0926667	0.131111	0.188667	0.156	0.162333		0.00942072	0.00656591	0.00493288	0.0156205	0.0472476						3.66667	0.165667	0.1	0.0913333	0.197667	0.196667	0.186		0.0104083	0.00351188	0.010583	0.0051316	0.0051316	0.003
3.83333	0.0925556	0.143667	0.197667	0.153667	0.162667		0.00881917	0.00642262	0.0051316	0.0240069	0.0468757						3.83333	0.179667	0.0993333	0.0903333	0.207667	0.199667	0.192		0.0110151	0.00351188	0.00945163	0.00585947	0.00585947	0.003
4	0.0927778	0.159778	0.208	0.155333	0.163333		0.0092841	0.00649573	0.00458258	0.0246644	0.0463069						4	0.198333	0.0996667	0.0903333	0.218667	0.202667	0.198		0.0115902	0.00450925	0.0100167	0.00585947	0.00585947	0.003
4.16667	0.0928889	0.177667	0.220333	0.156667	0.163667		0.00910281	0.00634429	0.00503322	0.0258134	0.0468757						4.16667	0.217667	0.0996667	0.0906667	0.230333	0.206333	0.203333		0.0144338	0.00450925	0.00929157	0.0064291	0.00723418	0.00305505
4.33333	0.093	0.198889	0.234333	0.157667	0.163667		0.00924662	0.00650854	0.00550757	0.0266333	0.0461122						4.33333	0.241333	0.0996667	0.0906667	0.242333	0.209667	0.207333		0.0185023	0.00550757	0.00929157	0.00665833	0.00723418	0.00305505
4.5	0.0933333	0.219444	0.251	0.158667	0.164667		0.0095	0.00736735	0.00556776	0.0275379	0.0468757						4.5	0.268667	0.0993333	0.091	0.255	0.214667	0.210667		0.0242143	0.00655744	0.00873689	0.00665833	0.00781025	0.00321455
4.66667	0.0937778	0.237	0.269667	0.16	0.165		0.00995964	0.00708872	0.00665833	0.0277849	0.0466798						4.66667	0.298667	0.0996667	0.091	0.269	0.220667	0.214333		0.0295014	0.0072111	0.00929157	0.00750555	0.00781025	0.00288675
4.83333	0.0938889	0.259778	0.290667	0.160667	0.165		0.010179	0.00923008	0.00737111	0.0283608	0.0466798						4.83333	0.335333	0.0996667	0.091	0.284667	0.226333	0.216333		0.0366652	0.00832666	0.00929157	0.00723418	0.00781025	0.00288675
5	0.0941111	0.283667	0.315333	0.161667	0.166		0.0101912	0.0113027	0.00929157	0.0292632	0.0466798						5	0.373667	0.0996667	0.091	0.302667	0.231333	0.219333		0.0378462	0.00907377	0.00862168	0.00723418	0.00781025	0.00288675
5.16667	0.0942222	0.310889	0.341	0.162667	0.165667		0.0101338	0.0156959	0.0087178	0.0293655	0.0461122						5.16667	0.408333	0.0993333	0.091	0.322333	0.234667	0.222		0.0366652	0.0102144	0.00873689	0.00757188	0.00781025	0.0034641
5.33333	0.0947778	0.336556	0.367333	0.163667	0.166667		0.0103896	0.0183651	0.0085049	0.0302875	0.0470567						5.33333	0.442	0.0996667	0.0913333	0.342333	0.237	0.224667		0.0434051	0.0102144	0.00862168	0.00793725	0.0083865	0.00321455
5.5	0.0947778	0.360222	0.391333	0.164333	0.167		0.0103896	0.021259	0.00750555	0.0308599	0.0466798						5.5	0.47	0.0996667	0.0913333	0.361667	0.239333	0.227		0.0511175	0.0100167	0.00862168	0.00832666	0.0083865	0.00360555
5.66667	0.095	0.383444	0.413667	0.165	0.167		0.0107587	0.0235961	0.00550757	0.0314325	0.0466798						5.66667	0.502667	0.0996667	0.0913333	0.382333	0.241333	0.229333		0.0603352	0.00945163	0.00862168	0.00832666	0.0083865	0.00378594
5.83333	0.0952222	0.407778	0.435667	0.166	0.167333		0.0107909	0.0279811	0.00378594	0.0314325	0.0464901						5.83333	0.537333	0.0996667	0.0913333	0.404	0.243333	0.232333		0.0669801	0.00793725	0.00862168	0.00832666	0.0083865	0.00378594
6	0.0954444	0.436889	0.457	0.166333	0.168		0.0110013	0.0338727	0.00360555	0.0317857	0.0466798						6	0.561333	0.0996667	0.0913333	0.427333	0.245	0.236		0.0652712	0.00750555	0.00862168	0.00888819	0.0083865	0.00360555
6.16667	0.0956667	0.462556	0.475667	0.166667	0.168333		0.0113688	0.0378124	0.00152753	0.0320052	0.0472476						6.16667	0.583667	0.0996667	0.0913333	0.448667	0.247	0.238667		0.0665833	0.00568624	0.00862168	0.00888819	0.0083865	0.00416333
6.33333	0.0956667	0.483111	0.498333	0.167	0.168333		0.0113248	0.0425307	0.0011547	0.0323574	0.0464901						6.33333	0.605333	0.0996667	0.0913333	0.470333	0.249667	0.241333		0.0706918	0.00503322	0.00862168	0.00945163	0.0083865	0.00472582
6.5	0.0958889	0.503333	0.520667	0.167667	0.168667		0.0112299	0.0470611	0.00057735	0.0329292	0.0470567						6.5	0.63	0.0996667	0.092	0.492	0.252	0.243667		0.0754255	0.00519615	0.00862168	0.00984886	0.00866025	0.00416333
6.66667	0.0957778	0.522889	0.540333	0.168333	0.168667		0.0113113	0.0524081	0.00152753	0.0325781	0.0461122						6.66667	0.651333	0.0993333	0.0913333	0.510333	0.253	0.245		0.0801519	0.0046188	0.0080829	0.00984886	0.0083865	0.00458258
6.83333	0.096	0.542333	0.559667	0.169	0.169667		0.0113798	0.0573716	0.0011547	0.0331512	0.0470567						6.83333	0.672667	0.0996667	0.0923333	0.529667	0.255333	0.247333		0.0796513	0.00550757	0.00862168	0.0100167	0.0083865	0.00503322
7	0.0962222	0.559667	0.577667	0.169	0.169667		0.0116488	0.0613698	0.00450925	0.0331512	0.0470567						7	0.693	0.0996667	0.0923333	0.547333	0.258333	0.249		0.0834326	0.00650641	0.00862168	0.0100167	0.0083865	0.00556776
7.16667	0.0958889	0.576556	0.597667	0.169667	0.169667		0.0114831	0.0657421	0.00321455	0.0337244	0.0470567						7.16667	0.712	0.0996667	0.0923333	0.565	0.261667	0.25		0.0896047	0.0072111	0.00802081	0.0104083	0.0083865	0.00556776
7.33333	0.0961111	0.593333	0.615	0.170667	0.17		0.0116667	0.0698803	0.00519615	0.0337244	0.0476235						7.33333	0.732	0.0996667	0.0926667	0.584	0.264333	0.252		0.0904212	0.00984886	0.00802081	0.0109697	0.00814453	0.00556776
7.5	0.0968889	0.609778	0.635333	0.171	0.170333		0.0110843	0.0735234	0.0011547	0.0339559	0.0472476						7.5	0.749667	0.1	0.093	0.602	0.266667	0.253333		0.0927218	0.0117898	0.008544	0.0113725	0.00781025	0.00568624
7.66667	0.0974444	0.626	0.656333	0.171667	0.171		0.0111143	0.0778428	0.00351188	0.0345302	0.0476235						7.66667	0.768667	0.100333	0.0936667	0.622667	0.269333	0.254667		0.0987235	0.0136137	0.0080829	0.0122202	0.00723418	0.0061101
7.83333	0.0981111	0.641778	0.673667	0.172667	0.171		0.0113076	0.0805012	0.0011547	0.0344432	0.0476235						7.83333	0.787333	0.100667	0.0943333	0.643	0.271667	0.256333		0.100201	0.0144222	0.00763763	0.0123423	0.00680686	0.00665833
8	0.0984444	0.655889	0.691	0.173333	0.171333		0.011326	0.0839828	0.00173205	0.035019	0.0481906						8	0.803667	0.100667	0.0946667	0.661333	0.273333	0.257333		0.103006	0.0142945	0.00763763	0.0122202	0.00665833	0.00665833
8.16667	0.0984444	0.669111	0.706	0.173667	0.171333		0.011326	0.0861038	0.00173205	0.0352751	0.0481906						8.16667	0.816667	0.101	0.0953333	0.681	0.275333	0.258333		0.103905	0.0150997	0.00754983	0.012897	0.00650641	0.00665833
8.33333	0.0985556	0.681	0.721	0.174667	0.172		0.0113039	0.0872769	0.002	0.0361156	0.0476235						8.33333	0.83	0.101333	0.0966667	0.699667	0.277	0.259667		0.105958	0.0150444	0.0080829	0.0127671	0.0070946	0.0070946
8.5	0.0987778	0.693556	0.734333	0.175	0.171667		0.0116702	0.0883263	0.00152753	0.0363868	0.0478156						8.5	0.841667	0.101	0.0976667	0.717667	0.278667	0.260667		0.10826	0.0150444	0.00754983	0.0133167	0.00757188	0.0070946
8.66667	0.0987778	0.705778	0.748	0.175667	0.172333		0.0116702	0.0890432	0.001	0.0360879	0.0481906						8.66667	0.854	0.101	0.0993333	0.735333	0.279667	0.261667		0.108513	0.0138684	0.00754983	0.0133167	0.00907377	0.0070946
8.83333	0.0987778	0.717667	0.761333	0.176667	0.172333		0.0117662	0.0895237	0.00404145	0.0369504	0.0481906						8.83333	0.865667	0.101333	0.101667	0.751	0.281667	0.262667		0.106533	0.0151327	0.0080829	0.0133167	0.0120554	0.0070946
9	0.0988889	0.728889	0.772667	0.177	0.172333		0.011879	0.0897154	0.00472582	0.0372424	0.0481906						9	0.875667	0.101333	0.104	0.765667	0.282667	0.263667		0.106613	0.0153731	0.0080829	0.0133167	0.0155242	0.0070946
9.16667	0.0988889	0.739111	0.785	0.177333	0.172333		0.011879	0.0892713	0.0034641	0.0375411	0.0481906						9.16667	0.885333	0.101333	0.107333	0.78	0.284	0.264		0.106209	0.0156205	0.0070946	0.0137477	0.0208407	0.00754983
9.33333	0.099	0.748556	0.795667	0.178333	0.172667		0.0121244	0.0890591	0.00378594	0.0384231	0.0478156						9.33333	0.894667	0.101333	0.111	0.789667	0.285667	0.264667		0.103982	0.0161967	0.0070946	0.0133167	0.0269072	0.0070946
9.5	0.0991111	0.757889	0.805	0.178667	0.173		0.0122418	0.0888291	0.00360555	0.0387341	0.0476235						9.5	0.902667	0.101	0.115667	0.802667	0.287	0.265667		0.102256	0.0156312	0.00754983	0.0137477	0.0347755	0.0070946
9.66667	0.0993333	0.767333	0.815667	0.18	0.173		0.0122984	0.0880653	0.00305505	0.0390512	0.0476235						9.66667	0.91	0.101	0.121	0.813667	0.288	0.266		0.099955	0.0149778	0.00754983	0.0137477	0.0438634	0.00754983
9.83333	0.0994444	0.776222	0.823667	0.180667	0.173		0.0122179	0.0867608	0.00305505	0.0397031	0.0476235						9.83333	0.917333	0.101	0.127333	0.823667	0.289333	0.267		0.0993797	0.0166533	0.00754983	0.0132035	0.0547205	0.00754983
10	0.0996667	0.784111	0.832	0.181	0.173		0.0125797	0.0855489	0.0043589	0.0400375	0.0476235						10	0.924	0.101	0.134333	0.831333	0.290333	0.268		0.0973242	0.0161658	0.00754983	0.0132035	0.0667633	0.00754983
10.1667	0.0996667	0.791556	0.839667	0.181667	0.173		0.0125797	0.0844676	0.00378594	0.0407226	0.0476235						10.1667	0.929667	0.101	0.142	0.839333	0.291333	0.268		0.0944475	0.0195533	0.00754983	0.0132035	0.0799812	0.00754983
10.3333	0.0996667	0.798333	0.847	0.182333	0.173333		0.0125797	0.0833502	0.00360555	0.0414287	0.0474377						10.3333	0.936	0.101	0.150333	0.844667	0.293	0.269		0.0929677	0.0195021	0.00754983	0.0137477	0.0943681	0.00754983
10.5	0.0997778	0.804667	0.853667	0.183333	0.173667		0.0126765	0.0825833	0.00351188	0.0423596	0.0480035						10.5	0.940333	0.101333	0.158333	0.851333	0.294333	0.269667		0.0906661	0.0200083	0.0070946	0.0132035	0.107296	0.0080829
10.6667	0.0998889	0.810333	0.860333	0.184	0.173667		0.0129465	0.0815659	0.00351188	0.0430929	0.0470567						10.6667	0.944667	0.101	0.166	0.858	0.295333	0.27		0.0891871	0.0210713	0.00754983	0.0132035	0.121445	0.00754983
10.8333	0.1	0.815111	0.866	0.185	0.174		0.0130384	0.0803593	0.003	0.0442267	0.0476235						10.8333	0.948667	0.101	0.173	0.863667	0.296667	0.270333		0.0874605	0.0223681	0.00754983	0.0126623	0.133551	0.00802081
11	0.100222	0.819333	0.871667	0.186	0.174333		0.0132455	0.0788321	0.00351188	0.044441	0.0474377						11	0.953	0.101	0.179333	0.87	0.298333	0.271333		0.0859826	0.0235797	0.00754983	0.0132035	0.144507	0.00802081
11.1667	0.100222	0.822556	0.877	0.187	0.174333		0.0132455	0.0768295	0.0052915	0.0453982	0.0474377						11.1667	0.956333	0.101667	0.185333	0.875333	0.299667	0.272		0.0836799	0.0257941	0.00702377	0.0126623	0.154001	0.00754983
11.3333	0.100222	0.825556	0.881667	0.188	0.174		0.0132455	0.0752315	0.00585947	0.0466047	0.0468722						11.3333	0.959667	0.101333	0.190667	0.879333	0.301	0.272333		0.0813777	0.0262742	0.0070946	0.0121244	0.164117	0.00802081
11.5	0.1	0.828444	0.884667	0.188667	0.174333		0.0130767	0.0737023	0.00680686	0.0474271	0.0464901						11.5	0.962	0.101	0.196333	0.883333	0.302	0.273		0.0790759	0.0270247	0.00754983	0.0121244	0.173923	0.008544
11.6667	0.1	0.829556	0.889333	0.189333	0.174333		0.0130767	0.0718351	0.0064291	0.0482632	0.046694						11.6667	0.965	0.100667	0.202	0.887	0.303667	0.273333		0.0773499	0.0298664	0.00702377	0.0120554	0.183731	0.00802081
11.8333	0.100222	0.831667	0.893	0.190667	0.175		0.0130841	0.0701267	0.007	0.0496622	0.0468722						11.8333	0.966667	0.101667	0.208667	0.89	0.305333	0.274		0.0744737	0.0305123	0.00702377	0.0115902	0.194423	0.008544
12	0.100111	0.833111	0.896667	0.191667	0.175		0.0133271	0.068683	0.00680686	0.0509542	0.0461303						12	0.968333	0.101	0.213667	0.893	0.306667	0.274667		0.0725075	0.0314325	0.00754983	0.0110604	0.203043	0.0085049
12.1667	0.100222	0.834222	0.899667	0.192667	0.175		0.0134516	0.0674737	0.0070946	0.0522717	0.0461303						12.1667	0.970333	0.101333	0.218	0.897	0.308667	0.274667		0.0698737	0.0323574	0.0070946	0.0110604	0.210545	0.0085049
12.3333	0.100556	0.834889	0.904	0.193667	0.175		0.0133333	0.0660671	0.00793725	0.0536128	0.0461303						12.3333	0.971	0.101667	0.222	0.898667	0.31	0.275667		0.0688259	0.0327159	0.00702377	0.0105357	0.216619	0.0085049
12.5	0.100667	0.835778	0.907	0.195333	0.175333		0.0134629	0.0642744	0.0087178	0.0545191	0.0459601						12.5	0.972333	0.101667	0.225333	0.9	0.312	0.276		0.0665307	0.0331512	0.00702377	0.0105357	0.22239	0.008544
12.6667	0.100667	0.836	0.908333	0.196	0.175333		0.0138293	0.0629365	0.00986577	0.0554346	0.0459601						12.6667	0.973	0.101667	0.228	0.903333	0.313333	0.276667		0.0645833	0.0328075	0.00702377	0.0100167	0.227007	0.0085049
12.8333	0.101	0.836	0.911	0.197333	0.175667		0.0135185	0.0617454	0.0103923	0.0572917	0.0457967						12.8333	0.973333	0.101333	0.230333	0.904	0.315	0.277		0.0621718	0.0339559	0.00650641	0.00953939	0.231046	0.009
13	0.100778	0.836333	0.912	0.198667	0.175667		0.0137093	0.0602785	0.0112694	0.0591805	0.0450814						13	0.973667	0.101333	0.233333	0.907333	0.316667	0.277667		0.0598777	0.033546	0.00650641	0.00950438	0.23624	0.0085049
13.1667	0.101444	0.836667	0.915	0.200667	0.176667		0.0140188	0.0592938	0.0112694	0.0616144	0.0450814						13.1667	0.974	0.101667	0.235667	0.909333	0.318333	0.278333		0.0583866	0.0344432	0.00702377	0.0090185	0.24028	0.0090185
13.3333	0.101222	0.836444	0.915667	0.201333	0.176667		0.0138092	0.0582497	0.0118462	0.0625806	0.0450814						13.3333	0.973333	0.101333	0.237667	0.911	0.32	0.278667		0.0570117	0.0346987	0.00650641	0.009	0.243742	0.00950438
13.5	0.101222	0.836556	0.917667	0.202667	0.176667		0.014087	0.0570791	0.0118462	0.0645316	0.0443772						13.5	0.974	0.101333	0.239667	0.912667	0.321667	0.279		0.0557494	0.0349619	0.00650641	0.0085049	0.247205	0.009
13.6667	0.101333	0.836444	0.919	0.203667	0.177		0.0140535	0.0558415	0.0130767	0.0660101	0.044238						13.6667	0.973333	0.101333	0.241667	0.915333	0.324	0.279667		0.0543722	0.0352751	0.00650641	0.008	0.250668	0.00950438
13.8333	0.101444	0.836111	0.920333	0.204667	0.177		0.0141872	0.0544666	0.0142244	0.0675006	0.044238						13.8333	0.973333	0.101333	0.243333	0.917	0.325667	0.28		0.0535755	0.0355387	0.00650641	0.00750555	0.253553	0.009
14	0.101667	0.835333	0.921	0.206	0.177333		0.0145086	0.0539907	0.0138924	0.0685055	0.0441059						14	0.973333	0.101333	0.245333	0.918	0.327333	0.280333		0.0518588	0.0372693	0.00650641	0.00750555	0.257016	0.00950438
14.1667	0.101778	0.834889	0.922667	0.207333	0.177667		0.0143943	0.0530788	0.0145717	0.0700095	0.0439811						14.1667	0.973	0.101333	0.247333	0.919667	0.329333	0.281333		0.051643	0.0366924	0.00650641	0.00750555	0.260479	0.00950438
14.3333	0.101667	0.834333	0.923333	0.209	0.178333		0.0145086	0.0524714	0.0151438	0.0725465	0.0434319						14.3333	0.972667	0.101333	0.249	0.921	0.331	0.281333		0.0505008	0.0363868	0.00650641	0.007	0.263365	0.00950438
14.5	0.101667	0.833667	0.924667	0.211	0.18		0.0145086	0.0523474	0.0155027	0.0756241	0.0429302						14.5	0.972333	0.101333	0.250667	0.922333	0.333333	0.281667		0.0485833	0.0369639	0.00650641	0.00650641	0.266251	0.0100167
14.6667	0.101667	0.833	0.926	0.213667	0.182		0.0145086	0.051718	0.0149332	0.0797768	0.0420357						14.6667	0.972667	0.101333	0.252333	0.923667	0.335	0.282333		0.0480139	0.0375411	0.00650641	0.006	0.269136	0.00950438
14.8333	0.101667	0.831667	0.926	0.216	0.184667		0.0145086	0.051342	0.0149332	0.0828674	0.042548						14.8333	0.971667	0.101333	0.254	0.925333	0.337	0.282667		0.0480139	0.0369639	0.00650641	0.006	0.272022	0.0100167
15	0.101778	0.830778	0.926	0.218667	0.186667		0.0146439	0.0513074	0.0149332	0.0870881	0.0424774						15	0.970667	0.101333	0.256	0.926	0.339	0.283333		0.0472476	0.0372693	0.00650641	0.006	0.275485	0.0100664
15.1667	0.101889	0.83	0.927667	0.222	0.189333		0.0145297	0.0510319	0.015695	0.0924175	0.0434089						15.1667	0.970333	0.101333	0.257667	0.927	0.340667	0.283667		0.0468757	0.0381182	0.00650641	0.00602771	0.278371	0.0100167
15.3333	0.101889	0.829111	0.928	0.225	0.192667		0.0147262	0.0508046	0.0151327	0.0972574	0.0452143						15.3333	0.969333	0.101333	0.258667	0.928667	0.342667	0.284		0.0468757	0.0384231	0.00650641	0.00602771	0.280981	0.0105357
15.5	0.101889	0.828	0.928333	0.228667	0.196		0.0148866	0.0510955	0.0145717	0.10322	0.047634						15.5	0.968667	0.101333	0.26	0.929667	0.344333	0.284333		0.0464901	0.0384231	0.00650641	0.00550757	0.28329	0.0100664
15.6667	0.101889	0.826889	0.929667	0.233	0.199333		0.0147262	0.0510672	0.0147422	0.110322	0.0507182						15.6667	0.968667	0.101333	0.261667	0.931	0.346333	0.285		0.0455448	0.0381576	0.00650641	0.00550757	0.285297	0.0105357
15.8333	0.102	0.826	0.931	0.237333	0.204		0.0149666	0.0510833	0.0160935	0.116796	0.0546168						15.8333	0.969	0.101333	0.263333	0.932667	0.348333	0.286		0.0449778	0.0384231	0.00650641	0.00550757	0.288183	0.0105357
16	0.102111	0.825333	0.931333	0.242	0.205667		0.0148277	0.0514684	0.0158219	0.12356	0.0567656						16	0.968333	0.101333	0.264667	0.933667	0.350333	0.286		0.0436616	0.0393107	0.00650641	0.00550757	0.290492	0.0105357
16.1667	0.102	0.824778	0.932333	0.246333	0.207667		0.0146884	0.0516376	0.0141892	0.130784	0.0589435						16.1667	0.969333	0.101333	0.265667	0.935	0.352333	0.286333		0.0434665	0.0398873	0.00650641	0.00550757	0.292223	0.0110604
16.3333	0.102	0.823556	0.934333	0.252	0.21		0.0146884	0.0512667	0.0141892	0.140275	0.0621932						16.3333	0.97	0.101333	0.266667	0.936333	0.354333	0.287		0.0430929	0.0413078	0.00650641	0.00550757	0.293955	0.0115326
16.5	0.102222	0.822222	0.935	0.258333	0.213333		0.0150647	0.0512464	0.0147309	0.150204	0.0666433						16.5	0.968667	0.101667	0.267667	0.938	0.356333	0.287667		0.0430968	0.0398873	0.00602771	0.00550757	0.295686	0.0115902
16.6667	0.102444	0.821111	0.935	0.262	0.214333		0.0149592	0.0513869	0.0147309	0.157121	0.068413						16.6667	0.968	0.101667	0.268667	0.939	0.358333	0.287667		0.042332	0.0398873	0.00702377	0.00550757	0.297418	0.0115902
16.8333	0.102	0.819889	0.936	0.266333	0.215		0.0148661	0.051287	0.0153948	0.163711	0.069347						16.8333	0.968	0.101333	0.269333	0.941	0.360333	0.288333		0.042332	0.0398873	0.00650641	0.00550757	0.298572	0.0120554
17	0.102111	0.819333	0.937667	0.270667	0.216		0.0151033	0.051432	0.0149778	0.171051	0.0707602						17	0.967667	0.101333	0.27	0.942	0.362333	0.289		0.0411987	0.0407799	0.00650641	0.00550757	0.299727	0.0121244
17.1667	0.102111	0.818667	0.938333	0.275333	0.216667		0.0147516	0.051398	0.0148436	0.17897	0.0717101						17.1667	0.967667	0.101333	0.270333	0.944	0.364333	0.289		0.0411987	0.0407799	0.00650641	0.00550757	0.300304	0.0121244
17.3333	0.102222	0.818	0.939333	0.279333	0.217333		0.0147121	0.0515728	0.0148436	0.18577	0.0726659						17.3333	0.968	0.101333	0.271	0.945333	0.366333	0.29		0.0413884	0.040464	0.00650641	0.00550757	0.301458	0.0121244
17.5	0.101889	0.816889	0.939667	0.284333	0.218		0.0147262	0.0513236	0.0152753	0.192578	0.074081						17.5	0.967667	0.101667	0.271333	0.947667	0.368333	0.290333		0.0402534	0.0401539	0.00602771	0.00550757	0.302035	0.0126623
17.6667	0.101889	0.815889	0.941	0.287667	0.218667		0.0147262	0.0519578	0.0147309	0.198258	0.0750555						17.6667	0.967333	0.101667	0.271667	0.948667	0.370333	0.290667		0.0406489	0.0410406	0.00602771	0.00650641	0.302613	0.0132035
17.8333	0.101889	0.815111	0.942667	0.291	0.219667		0.0147262	0.0520131	0.0149778	0.203944	0.075527						17.8333	0.967	0.101333	0.271667	0.950333	0.372667	0.291333		0.0404475	0.0413078	0.00650641	0.00602771	0.302613	0.0136504
18	0.101889	0.814889	0.942333	0.294333	0.220667		0.0147262	0.0517408	0.0138684	0.209634	0.0775005						18	0.967	0.101667	0.272	0.952333	0.375	0.292		0.0413884	0.042194	0.00702377	0.00655744	0.30319	0.0137477
18.1667	0.101667	0.814556	0.943333	0.298	0.221667		0.0142566	0.0512423	0.0136137	0.215898	0.0785005						18.1667	0.966333	0.101333	0.272333	0.954	0.378	0.292333		0.0406489	0.0425088	0.00650641	0.00655744	0.303767	0.0142945
18.3333	0.101444	0.814	0.944	0.301	0.222333		0.0138032	0.0517373	0.0134536	0.221027	0.0795005						18.3333	0.966333	0.101667	0.272333	0.955667	0.38	0.292667		0.0414287	0.0419325	0.00602771	0.00655744	0.303767	0.0138684
18.5	0.101333	0.813333	0.944667	0.305	0.222667		0.0137113	0.0519567	0.0140119	0.227871	0.0805129						18.5	0.965667	0.101333	0.272667	0.957	0.382333	0.293333		0.0408575	0.0425088	0.00650641	0.00680686	0.304344	0.0142945
18.6667	0.101111	0.812889	0.945	0.308333	0.223		0.0133365	0.0516949	0.0134536	0.232797	0.0815414						18.6667	0.965667	0.102	0.272667	0.959	0.384667	0.293667		0.0416453	0.0425088	0.00655744	0.00665833	0.304344	0.0148436
18.8333	0.101	0.811889	0.946	0.311333	0.223667		0.0134629	0.0519024	0.0141774	0.237933	0.0825611						18.8333	0.965667	0.102	0.272667	0.960333	0.387	0.294333		0.0416453	0.0422532	0.00655744	0.0072111	0.304344	0.0159478
19	0.101111	0.811556	0.947	0.314	0.224333		0.0133365	0.0522616	0.0141774	0.242502	0.0835843						19	0.965333	0.102	0.273	0.961333	0.389667	0.295333		0.0412957	0.042194	0.00655744	0.00737111	0.304921	0.0159478
19.1667	0.100778	0.810556	0.946667	0.317333	0.224667		0.013405	0.0525669	0.0140119	0.248214	0.0840972						19.1667	0.964667	0.101333	0.272333	0.963	0.391667	0.295333		0.0415251	0.0425088	0.00650641	0.00737111	0.304645	0.0159478
19.3333	0.100889	0.810333	0.948333	0.319667	0.225333		0.0134949	0.0526854	0.0136137	0.252215	0.0851254						19.3333	0.965333	0.102	0.272667	0.964667	0.394	0.295667		0.0429108	0.0419325	0.00655744	0.00793725	0.304344	0.0165025
19.5	0.100556	0.809667	0.948	0.323	0.225667		0.0130299	0.0529906	0.0132288	0.257006	0.0856407						19.5	0.965	0.101333	0.272667	0.966333	0.396333	0.296333		0.0417612	0.0422532	0.00650641	0.0085049	0.304344	0.0166533
19.6667	0.100556	0.809889	0.949333	0.325667	0.226		0.0130299	0.0521786	0.0126623	0.261582	0.0867122						19.6667	0.964667	0.101667	0.272	0.967667	0.399	0.297333		0.042336	0.0419325	0.00702377	0.0087178	0.304067	0.0176163
19.8333	0.100556	0.809667	0.949667	0.328	0.226667		0.0130299	0.0523713	0.0130512	0.265588	0.0877515						19.8333	0.964	0.101667	0.272	0.969	0.401	0.297667		0.0425793	0.0425088	0.00702377	0.0087178	0.304067	0.0181751
20	0.100667	0.809889	0.950333	0.330667	0.226667		0.0132571	0.0528594	0.0126623	0.269374	0.0883195						20	0.964333	0.102	0.272667	0.971	0.403333	0.298333		0.0428291	0.0425088	0.00655744	0.00929157	0.30349	0.0192959
																		0.963667	0.102	0.272667	0.972667	0.406	0.3		0.0422532	0.0419325	0.00655744	0.00953939	0.30349	0.0204206
																		0.963667	0.102	0.272	0.974	0.408	0.300333		0.0422532	0.0416773	0.00655744	0.00953939	0.30319	0.0209841
																		0.963	0.102333	0.272	0.976	0.410333	0.301		0.0425088	0.0416773	0.00650641	0.010116	0.303214	0.0221133
																		0.963	0.102	0.272	0.977333	0.412333	0.302		0.0416173	0.0413562	0.00655744	0.0109697	0.302336	0.0228692

## Sheet: Fig 4 Hela
	GFP	Colicin M	Colicin E1		std 1	std 1	std 1		GFP	Colicin M	Colicin E1		std 2	std 2	std 2		GFP	Colicin M	Colicin E1		std 4	std 4	std 4		GFP	Colicin M	Colicin E1		std 8	std 8	std 8
0.133333	0.119277	0.118088	0.117818		0.00450925	0.0145717	0.00793725		0.120492	0.115954	0.124432		0.0138564	0.004	0.0092376		0.155489	0.176865	0.155254		0.00907377	0.0159478	0.0061101		0.29159	0.228848	0.221638		0.175095	0.0235867	0.0308058
0.3	0.11327	0.111698	0.111888		0.0046188	0.0101489	0.00608276		0.116351	0.112639	0.118182		0.0106927	0.00305505	0.00723418		0.150873	0.171825	0.150892		0.00754983	0.0164418	0.007		0.288211	0.226675	0.21503		0.169105	0.0260064	0.0296704
0.466667	0.110265	0.108827	0.108916		0.00472582	0.00754983	0.00519615		0.114744	0.111314	0.115536		0.00953939	0.00251661	0.00665833		0.149904	0.170477	0.149541		0.00655744	0.0166433	0.00750555		0.288295	0.227229	0.212731		0.164953	0.0275741	0.0291033
0.633333	0.109256	0.107535	0.106914		0.00503322	0.00650641	0.00519615		0.114092	0.110639	0.11389		0.0092376	0.00305505	0.00608276		0.149912	0.170477	0.149172		0.006245	0.0166433	0.0085049		0.291654	0.230538	0.214288		0.164263	0.0280951	0.0304357
0.8	0.109574	0.10722	0.106914		0.00550757	0.00602771	0.00519615		0.11444	0.110973	0.113564		0.00896289	0.003	0.00585947		0.151584	0.172076	0.14982		0.0061101	0.0177858	0.009		0.29643	0.235562	0.218859		0.162543	0.0280951	0.0317857
0.966667	0.109574	0.106902	0.106265		0.00550757	0.00556776	0.0046188		0.114789	0.110639	0.113564		0.00866025	0.00305505	0.00585947		0.152584	0.173088	0.151135		0.0061101	0.017673	0.00950438		0.300314	0.239916	0.22308		0.161397	0.0280535	0.0333067
1.13333	0.109924	0.106902	0.105939		0.005	0.00556776	0.0043589		0.115442	0.111297	0.113564		0.00896289	0.00351188	0.00585947		0.154586	0.174031	0.152092		0.0061101	0.0185831	0.010504		0.304455	0.243636	0.227298		0.159331	0.0275379	0.0348281
1.3	0.110892	0.10755	0.105939		0.006	0.0061101	0.0043589		0.117098	0.111639	0.113564		0.0092376	0.00305505	0.00585947		0.157238	0.17533	0.153761		0.00665833	0.0191572	0.0105357		0.307514	0.248024	0.231232		0.158641	0.0270555	0.0357911
1.46667	0.111893	0.10755	0.106265		0.006	0.0061101	0.0046188		0.1181	0.111639	0.113884		0.0092376	0.00305505	0.006245		0.158917	0.176334	0.154715		0.006245	0.0191572	0.0115326		0.310759	0.251334	0.234158		0.157151	0.0275741	0.036756
1.63333	0.113561	0.108551	0.105939		0.00602771	0.0061101	0.0043589		0.120103	0.111639	0.11421		0.0092376	0.00305505	0.0064291		0.161241	0.177686	0.155717		0.00665833	0.0189297	0.0115326		0.314437	0.254644	0.237181		0.153939	0.0280951	0.036756
1.8	0.116247	0.108551	0.106615		0.00550757	0.0061101	0.00404145		0.122454	0.111962	0.114565		0.00896289	0.00360555	0.00585947		0.164243	0.178986	0.156668		0.00665833	0.0195021	0.01253		0.318026	0.257914	0.240107		0.150841	0.0292062	0.0377227
1.96667	0.11923	0.108551	0.106615		0.0061101	0.0061101	0.00404145		0.125415	0.111962	0.114565		0.00986577	0.00360555	0.00585947		0.167592	0.179629	0.157309		0.0061101	0.0198578	0.0130128		0.32285	0.260556	0.242122		0.148321	0.0296704	0.0377227
2.13333	0.124234	0.108536	0.107288		0.0061101	0.00650641	0.00378594		0.129773	0.112303	0.115211		0.00953939	0.00321455	0.0064291		0.171924	0.180284	0.158312		0.006245	0.0200749	0.0130128		0.301389	0.262861	0.244385		0.160951	0.0301993	0.038553
2.3	0.130239	0.109537	0.107288		0.0061101	0.00650641	0.00378594		0.135434	0.112303	0.115211		0.00986577	0.00321455	0.0064291		0.177926	0.180938	0.158618		0.006245	0.020306	0.0135277		0.30915	0.265165	0.246336		0.157172	0.03073	0.0392471
2.46667	0.13958	0.109868	0.107962		0.00602771	0.00655744	0.0034641		0.143096	0.112639	0.115566		0.0102144	0.00305505	0.00585947		0.18695	0.182226	0.160341		0.0052915	0.021	0.0125831		0.31837	0.268178	0.249767		0.153004	0.03073	0.0384231
2.63333	0.149905	0.110892	0.108613		0.00655744	0.006	0.00416333		0.153032	0.113974	0.115566		0.0119304	0.003	0.00585947		0.196622	0.183523	0.160984		0.0051316	0.0215716	0.0130512		0.328705	0.256818	0.251461		0.148075	0.0117898	0.0381881
2.8	0.162257	0.111576	0.10896		0.0061101	0.00550757	0.00360555		0.164702	0.114306	0.116239		0.0122882	0.00305505	0.00568624		0.206969	0.184686	0.161678		0.0043589	0.0238607	0.01253		0.340432	0.257838	0.253378		0.144244	0.0111355	0.0391706
2.96667	0.175942	0.110558	0.108629		0.00556776	0.00602771	0.00351188		0.178374	0.114631	0.116559		0.0126623	0.00351188	0.0061101		0.220312	0.184527	0.161986		0.00378594	0.0215716	0.0130512		0.354555	0.25984	0.254727		0.140115	0.0111355	0.0390683
3.13333	0.191952	0.110558	0.108613		0.0052915	0.00602771	0.00416333		0.194427	0.113639	0.116559		0.0119304	0.00305505	0.0061101		0.235982	0.184527	0.162292		0.00360555	0.0215716	0.0135769		0.368906	0.26152	0.255734		0.13428	0.0106927	0.0390683
3.3	0.21128	0.110892	0.108941		0.00585947	0.006	0.0043589		0.214449	0.114297	0.116887		0.0119304	0.00351188	0.006245		0.254645	0.186042	0.162933		0.00404145	0.0236432	0.0140475		0.386191	0.263179	0.257026		0.128469	0.0109697	0.0396106
3.46667	0.23127	0.110892	0.108613		0.00665833	0.006	0.00416333		0.23713	0.113639	0.116559		0.0120554	0.00305505	0.0061101		0.276314	0.186116	0.162933		0.00404145	0.0227156	0.0140475		0.406282	0.264823	0.258274		0.121281	0.0117898	0.040501
3.63333	0.25258	0.110892	0.108613		0.00814453	0.006	0.00416333		0.262832	0.11464	0.117206		0.0115326	0.00305505	0.00665833		0.301639	0.186478	0.163237		0.00503322	0.0223681	0.0145717		0.428812	0.265502	0.259224		0.112291	0.0113725	0.041138
3.8	0.273231	0.111207	0.108963		0.0092376	0.00650641	0.0034641		0.287804	0.11464	0.11756		0.013	0.00305505	0.0061101		0.328303	0.18712	0.163935		0.00550757	0.0227156	0.0140475		0.454867	0.266852	0.260232		0.102893	0.0108167	0.041138
3.96667	0.297538	0.110892	0.108963		0.0107858	0.006	0.0034641		0.319156	0.11464	0.11756		0.0130128	0.00305505	0.0061101		0.359264	0.187482	0.164575		0.00862168	0.0223681	0.0145258		0.491941	0.26851	0.260855		0.108288	0.0111505	0.0415812
4.13333	0.322841	0.110892	0.108963		0.01249	0.006	0.0034641		0.348826	0.115304	0.117888		0.0135277	0.00321455	0.006245		0.39226	0.188416	0.164879		0.00929157	0.0232881	0.0150444		0.524792	0.271468	0.26176		0.0955528	0.0126623	0.0425676
4.3	0.344856	0.111224	0.108963		0.0122882	0.00602771	0.0034641		0.375159	0.114963	0.11756		0.0140475	0.00360555	0.0061101		0.425914	0.189294	0.164575		0.0104403	0.0249065	0.0145258		0.562006	0.271532	0.262646		0.0894781	0.0104083	0.0438634
4.46667	0.36782	0.111243	0.109289		0.0141774	0.00550757	0.00378594		0.40316	0.115304	0.11756		0.0145029	0.00321455	0.0061101		0.46225	0.189139	0.165214		0.0106927	0.0226053	0.0150111		0.603903	0.273507	0.263415		0.0860174	0.0113725	0.0430039
4.63333	0.390445	0.111576	0.109289		0.0161658	0.00550757	0.00378594		0.433505	0.115304	0.11756		0.0145029	0.00321455	0.0061101		0.497278	0.189431	0.165578		0.00907377	0.0231805	0.0145258		0.647184	0.275606	0.265048		0.0852467	0.0070946	0.0434319
4.8	0.414431	0.111893	0.109616		0.0171561	0.006	0.00404145		0.464827	0.11564	0.11823		0.0155242	0.00305505	0.00602771		0.531619	0.19015	0.166185		0.00873689	0.0225389	0.0155671		0.689533	0.275534	0.266399		0.0835045	0.0104083	0.0433167
4.96667	0.436663	0.111893	0.110289		0.021	0.006	0.00378594		0.495493	0.116304	0.118561		0.0160416	0.00321455	0.0061101		0.560649	0.190435	0.166217		0.00550757	0.0231805	0.0150111		0.728648	0.276535	0.267969		0.084113	0.0104083	0.044411
5.13333	0.458943	0.111893	0.109963		0.0231157	0.006	0.0034641		0.521489	0.116304	0.11823		0.0166233	0.00321455	0.00602771		0.586292	0.191016	0.166885		0.0085049	0.0243311	0.0150444		0.766161	0.277858	0.269192		0.0880019	0.0108167	0.0456326
5.3	0.477926	0.112577	0.110308		0.0241109	0.00550757	0.00288675		0.548464	0.116304	0.118912		0.01823	0.00321455	0.00556776		0.612615	0.192598	0.166885		0.00971253	0.025482	0.0150444		0.800257	0.279494	0.269536		0.0927739	0.0119304	0.0455082
5.46667	0.49717	0.112577	0.109963		0.0270617	0.00550757	0.0034641		0.57412	0.116304	0.118912		0.0191398	0.00321455	0.00556776		0.637959	0.192091	0.167219		0.00888819	0.0234307	0.0150111		0.834835	0.280495	0.272112		0.0958871	0.0119304	0.0466083
5.63333	0.515061	0.112894	0.110617		0.0303699	0.006	0.00404145		0.599115	0.116643	0.118912		0.0197569	0.00288675	0.00556776		0.66463	0.19447	0.168191		0.0085049	0.0271539	0.0155671		0.868005	0.281518	0.272347		0.0998749	0.0111505	0.0474658
5.8	0.532974	0.113244	0.110635		0.0330051	0.00550757	0.00321455		0.622123	0.117643	0.118912		0.0197569	0.00288675	0.00556776		0.690302	0.192382	0.168554		0.0080829	0.0240069	0.0150997		0.897666	0.282492	0.272456		0.101746	0.0120968	0.0464866
5.96667	0.550774	0.113577	0.110635		0.0380307	0.00550757	0.00321455		0.645447	0.117304	0.118912		0.0205994	0.00321455	0.00556776		0.71564	0.194615	0.16889		0.00750555	0.0254231	0.0150444		0.926103	0.283164	0.273956		0.10224	0.0119304	0.0450814
6.13333	0.567253	0.114227	0.110961		0.0424421	0.00602771	0.00360555		0.665733	0.117643	0.118912		0.0230651	0.00288675	0.00556776		0.739966	0.194395	0.168916		0.0087178	0.0239653	0.0146401		0.951811	0.283842	0.274643		0.103365	0.0115326	0.0480139
6.3	0.584098	0.114578	0.11129		0.0460471	0.00550757	0.00378594		0.686743	0.117643	0.119231		0.023	0.00288675	0.00602771		0.762965	0.195041	0.16916		0.00888819	0.0242693	0.0161658		0.97523	0.284815	0.274366		0.103783	0.01249	0.0474658
6.46667	0.600226	0.114896	0.11129		0.0502925	0.006	0.00378594		0.705417	0.117966	0.119582		0.0230072	0.0034641	0.00550757		0.78495	0.195041	0.170163		0.0108167	0.0242693	0.0161658		0.996667	0.285487	0.275052		0.103549	0.0123423	0.0472476
6.63333	0.616662	0.115579	0.11129		0.0549303	0.00550757	0.00378594		0.722752	0.118627	0.119582		0.0232594	0.00378594	0.00550757		0.804939	0.195396	0.171063		0.0121244	0.0240069	0.0177858		1.01836	0.286166	0.276339		0.104542	0.0119304	0.0477912
6.8	0.631183	0.116247	0.11129		0.0578878	0.00550757	0.00378594		0.740409	0.118627	0.120232		0.0240069	0.00378594	0.00602771		0.82593	0.195755	0.171361		0.0131149	0.0236925	0.0183303		1.04207	0.286837	0.276681		0.105458	0.0117898	0.04769
6.96667	0.644002	0.116563	0.11129		0.0612617	0.00602771	0.00378594		0.757421	0.119288	0.120232		0.0237136	0.00404145	0.00602771		0.844582	0.198779	0.171128		0.0146401	0.0277308	0.0168028		1.06319	0.287837	0.277691		0.110055	0.0117898	0.04769
7.13333	0.657921	0.117564	0.11129		0.0631744	0.00602771	0.00378594		0.773385	0.119608	0.120232		0.0257164	0.0046188	0.00602771		0.862251	0.197557	0.171726		0.0145717	0.0263122	0.0178979		1.08218	0.288829	0.2787		0.111584	0.0121244	0.04769
7.3	0.669909	0.118544	0.11129		0.0639062	0.00665833	0.00378594		0.789374	0.120267	0.120232		0.0265016	0.00493288	0.00602771		0.879253	0.199136	0.172662		0.0145717	0.0274651	0.0188768		1.09807	0.288829	0.2787		0.114687	0.0121244	0.04769
7.46667	0.68213	0.119858	0.11129		0.0662143	0.0072111	0.00378594		0.802663	0.120584	0.120562		0.028688	0.00550757	0.0061101		0.896249	0.197764	0.17362		0.0150111	0.0236925	0.0195533		1.11399	0.290481	0.279709		0.117222	0.0126623	0.04769
7.63333	0.693475	0.12083	0.11129		0.0666133	0.00793725	0.00378594		0.816609	0.1209	0.120562		0.0311929	0.00608276	0.0061101		0.912257	0.197764	0.174793		0.0145029	0.0236925	0.0217792		1.12734	0.291151	0.280266		0.118023	0.0125831	0.048775
7.8	0.704706	0.123142	0.11129		0.068695	0.0085049	0.00378594		0.828548	0.121526	0.120232		0.0337787	0.00723418	0.00602771		0.927929	0.198409	0.176809		0.0141067	0.0240069	0.0257099		1.14371	0.291151	0.281276		0.118492	0.0125831	0.048775
7.96667	0.716013	0.12511	0.11129		0.0695869	0.00929157	0.00378594		0.840484	0.122454	0.120232		0.0363731	0.00896289	0.00602771		0.942605	0.19899	0.177284		0.0132035	0.0251595	0.0277909		1.15727	0.29214	0.282007		0.121022	0.0130128	0.0482321
8.13333	0.727859	0.127073	0.11129		0.0724592	0.010116	0.00378594		0.85244	0.123715	0.120232		0.0381576	0.0104403	0.00602771		0.955952	0.199059	0.179335		0.0117898	0.0242693	0.0308058		1.1706	0.292821	0.282174		0.121903	0.01253	0.0497594
8.3	0.737506	0.130035	0.11129		0.0732598	0.0109697	0.00378594		0.862735	0.125569	0.120562		0.0397031	0.013	0.0061101		0.970612	0.199705	0.18215		0.0126623	0.0245832	0.0357258		1.17876	0.29314	0.283295		0.119851	0.0130128	0.048775
8.46667	0.746149	0.132941	0.11129		0.0740698	0.012741	0.00378594		0.872686	0.127681	0.12088		0.0415251	0.0161967	0.00655744		0.985624	0.199995	0.184547		0.0112398	0.0251595	0.0408575		1.18489	0.294141	0.283587		0.118069	0.0130128	0.049034
8.63333	0.754614	0.136486	0.111636		0.0725465	0.0147986	0.00321455		0.881954	0.129395	0.12088		0.0438216	0.0196554	0.00655744		0.999283	0.201578	0.187139		0.0123423	0.0263122	0.0465761		1.19042	0.29449	0.284813		0.115191	0.0125033	0.0502029
8.8	0.762962	0.140962	0.11129		0.0727003	0.017673	0.00378594		0.890932	0.131977	0.120562		0.0447363	0.0240069	0.0061101		1.00861	0.201289	0.190559		0.0133167	0.0257358	0.0531131		1.19413	0.295142	0.284698		0.114657	0.0130128	0.0511892
8.96667	0.770788	0.146044	0.111636		0.0706187	0.021	0.00321455		0.901166	0.134655	0.12088		0.0479479	0.0297714	0.00655744		1.01494	0.201714	0.19421		0.013	0.0245832	0.0617333		1.1993	0.296142	0.284762		0.112077	0.0130128	0.0505602
9.13333	0.777175	0.151746	0.11129		0.0700595	0.0245764	0.00378594		0.911395	0.137616	0.12088		0.0511599	0.0352326	0.00655744		1.01894	0.203445	0.198875		0.0130767	0.0280416	0.0732416		1.2032	0.296461	0.284875		0.108131	0.0135031	0.0495715
9.3	0.783885	0.159058	0.111636		0.0696563	0.0285365	0.00321455		0.919677	0.140979	0.12088		0.0527857	0.0418848	0.00655744		1.02428	0.202073	0.20351		0.0128582	0.0242693	0.0839305		1.20801	0.297462	0.285885		0.105825	0.0135031	0.0495715
9.46667	0.790962	0.166032	0.111636		0.068695	0.032187	0.00321455		0.92825	0.144702	0.12088		0.0555188	0.0496924	0.00655744		1.02861	0.204727	0.207809		0.0126623	0.0245832	0.0939805		1.21311	0.29813	0.286163		0.104231	0.0135031	0.0501099
9.63333	0.796654	0.173714	0.11129		0.0685371	0.0353695	0.00378594		0.937225	0.149377	0.12088		0.0564388	0.0589237	0.00655744		1.03361	0.203852	0.21316		0.012897	0.0228108	0.108969		1.21725	0.298811	0.286504		0.101769	0.013	0.0500233
9.8	0.802034	0.182997	0.111964		0.0679779	0.0390683	0.0034641		0.947499	0.154109	0.12088		0.0582266	0.0701926	0.00655744		1.03895	0.203009	0.219064		0.0127671	0.0251595	0.124852		1.22135	0.29913	0.287792		0.100045	0.0135031	0.0505602
9.96667	0.806368	0.191979	0.11129		0.0681347	0.0425676	0.00378594		0.956434	0.158848	0.12088		0.0601027	0.0820081	0.00655744		1.04395	0.203659	0.22574		0.0127671	0.0254231	0.145616		1.22579	0.299782	0.287728		0.0980833	0.014	0.0511892
10.1333	0.811111	0.202232	0.111617		0.0670149	0.0466083	0.00404145		0.963691	0.163751	0.121233		0.0622174	0.095007	0.00602771		1.04962	0.204882	0.230499		0.0125831	0.0268887	0.161192		1.22841	0.301084	0.288461		0.0991363	0.0150444	0.0506491
10.3	0.816165	0.21297	0.111964		0.0663023	0.0495715	0.0034641		0.970595	0.168279	0.121233		0.0647148	0.107406	0.00602771		1.05428	0.205243	0.237702		0.0126623	0.0265769	0.183968		1.23212	0.30145	0.289079		0.0985613	0.0140119	0.0510979
10.4667	0.820174	0.226266	0.111964		0.0663023	0.0536128	0.0034641		0.975609	0.173547	0.121233		0.0645833	0.119249	0.00602771		1.05995	0.207089	0.243288		0.0121244	0.0243311	0.202162		1.23642	0.302117	0.29048		0.0992321	0.0140475	0.0506491
10.6333	0.824183	0.24008	0.111964		0.0663023	0.058731	0.0034641		0.978922	0.17824	0.121902		0.0651562	0.131371	0.006		1.06528	0.207111	0.248627		0.0126623	0.0283078	0.224368		1.24086	0.303117	0.290707		0.0972745	0.0140475	0.0515493
10.8	0.828192	0.253468	0.111964		0.0663023	0.0642988	0.0034641		0.983974	0.183446	0.122234		0.0641275	0.143792	0.00602771		1.07162	0.207255	0.255195		0.0122202	0.0265581	0.245724		1.24861	0.303451	0.292158		0.102549	0.0140119	0.0507445
10.9667	0.832566	0.26957	0.111964		0.0657445	0.0718424	0.0034641		0.986944	0.188233	0.122932		0.064941	0.157068	0.005		1.07762	0.209977	0.260396		0.0122202	0.026	0.267081		1.24926	0.30477	0.292323		0.0963656	0.0145258	0.0522717
11.1333	0.835507	0.285658	0.111964		0.0669801	0.0775005	0.0034641		0.98929	0.192907	0.122944		0.0647019	0.170345	0.00458258		1.08329	0.211464	0.266702		0.0123423	0.0240069	0.291624		1.25831	0.305771	0.292713		0.10222	0.0145258	0.0518298
11.3	0.838513	0.302085	0.111964		0.0669801	0.0830682	0.0034641		0.991636	0.197479	0.123628		0.064467	0.183622	0.00378594		1.08962	0.208613	0.269741		0.0122202	0.0263122	0.302293		1.26302	0.306754	0.293446		0.0948701	0.0150997	0.0512868
11.4667	0.841832	0.319872	0.111964		0.0673968	0.0888275	0.0034641		0.993633	0.202336	0.124981		0.0645833	0.196026	0.00264575		1.09562	0.209911	0.273854		0.0122202	0.0268514	0.318177		1.26866	0.308424	0.294844		0.0954411	0.0150111	0.0508462
11.6333	0.844799	0.337404	0.111964		0.0680906	0.0940549	0.0034641		0.995248	0.208686	0.12565		0.0658584	0.207558	0.00251661		1.10129	0.211201	0.276491		0.0116762	0.0274651	0.330299		1.27276	0.309057	0.295511		0.0935468	0.0160416	0.0509542
11.8	0.847427	0.355613	0.111964		0.0689227	0.0993999	0.0034641		0.996289	0.214053	0.126966		0.0649333	0.217661	0.00360555		1.10629	0.211981	0.280745		0.0116762	0.0260576	0.34732		1.27841	0.310392	0.297572		0.0941293	0.0160104	0.0506392
11.9667	0.850447	0.373888	0.11229		0.0686464	0.102632	0.00378594		0.996592	0.218988	0.128907		0.065643	0.226033	0.006		1.11062	0.212991	0.283091		0.0125831	0.026	0.355698		1.28308	0.311409	0.29785		0.0943098	0.0155027	0.0511892
12.1333	0.853089	0.392002	0.11229		0.0692026	0.106504	0.00378594		0.997276	0.224291	0.130479		0.0652253	0.233543	0.00862168		1.1156	0.214354	0.28671		0.0145717	0.025697	0.367244		1.28876	0.313044	0.29959		0.0941701	0.0165025	0.0506392
12.3	0.85508	0.408548	0.112618		0.0694766	0.10971	0.00404145		0.997618	0.230369	0.132618		0.0650231	0.241928	0.01249		1.11793	0.21669	0.289526		0.015	0.0207926	0.377916		1.29243	0.314361	0.300742		0.0941293	0.0170098	0.0493694
12.4667	0.856393	0.426205	0.112618		0.0698952	0.110014	0.00404145		0.996958	0.237169	0.134691		0.0648254	0.24861	0.0164418		1.12092	0.220581	0.294024		0.0165227	0.0226789	0.390898		1.30018	0.316028	0.302513		0.0925545	0.0170392	0.0485386
12.6333	0.858398	0.442762	0.112618		0.0698952	0.110573	0.00404145		0.996299	0.242665	0.136984		0.0646323	0.254708	0.021		1.12192	0.219142	0.296752		0.0160935	0.0242693	0.401585		1.30347	0.317324	0.304909		0.0936073	0.0181475	0.0481283
12.8	0.860105	0.45993	0.112964		0.0692026	0.113773	0.0034641		0.995669	0.25018	0.140107		0.0636946	0.259693	0.0265016		1.1226	0.224216	0.300048		0.0150444	0.0233024	0.411976		1.31049	0.319936	0.307167		0.0933613	0.0196044	0.045742
12.9667	0.860782	0.474351	0.112964		0.0690604	0.117296	0.0034641		0.994007	0.259251	0.143032		0.0635164	0.263811	0.0328075		1.12427	0.228208	0.3028		0.0145029	0.0235797	0.4163		1.31386	0.322544	0.308741		0.0927146	0.0210713	0.0468722
13.1333	0.861472	0.488301	0.112964		0.0686464	0.119488	0.0034641		0.992374	0.269236	0.145842		0.0626126	0.267418	0.039128		1.12493	0.23068	0.306302		0.0157162	0.0215019	0.424677		1.32054	0.325839	0.311149		0.0926517	0.0220303	0.0463069
13.3	0.862565	0.503415	0.112964		0.0669801	0.12303	0.0034641		0.991412	0.280595	0.148548		0.061655	0.269582	0.0454569		1.12626	0.233083	0.307028		0.015695	0.0204042	0.418609		1.32589	0.329752	0.314101		0.0925041	0.0240278	0.0470779
13.4667	0.862966	0.518668	0.113964		0.0657368	0.12797	0.0034641		0.989098	0.291484	0.15172		0.0610928	0.270689	0.0506392		1.12592	0.235459	0.312215		0.0166433	0.0196723	0.435645		1.32931	0.33566	0.317237		0.0906936	0.0260064	0.0458839
13.6333	0.863003	0.530918	0.113964		0.0650564	0.130086	0.0034641		0.987436	0.304543	0.154265		0.0609289	0.271177	0.0569766		1.12559	0.238515	0.314992		0.0160728	0.0245832	0.43045		1.33402	0.339837	0.321287		0.0898666	0.029023	0.0456545
13.8	0.863728	0.543903	0.113964		0.0639557	0.134078	0.0034641		0.98446	0.318801	0.15646		0.0602107	0.270971	0.0613297		1.12491	0.243642	0.318888		0.0173494	0.0225906	0.434196		1.34317	0.347043	0.326107		0.0942992	0.0315119	0.0441928
13.9667	0.864452	0.557796	0.114965		0.062857	0.138857	0.0034641		0.982446	0.332046	0.159058		0.0604676	0.270023	0.0668356		1.12458	0.249435	0.322404		0.0176163	0.0205183	0.429872		1.3431	0.3548	0.332184		0.0881986	0.0355949	0.043589
14.1333	0.864172	0.571318	0.114965		0.0617603	0.143866	0.0034641		0.98012	0.346277	0.16099		0.0601858	0.269154	0.0720208		1.12324	0.2557	0.326753		0.0178979	0.0220076	0.435928		1.34879	0.364739	0.339591		0.0879223	0.0414045	0.0428525
14.3	0.863892	0.582655	0.115291		0.0606658	0.149814	0.00378594		0.976427	0.361957	0.162636		0.0607399	0.266808	0.0766964		1.1229	0.259676	0.332409		0.0181934	0.0157162	0.439405		1.35122	0.375709	0.347191		0.0855628	0.0463717	0.043715
14.4667	0.863892	0.593596	0.115637		0.0606658	0.153826	0.00321455		0.973762	0.377606	0.164929		0.0606053	0.264417	0.0815598		1.12391	0.270327	0.33644		0.0173494	0.0164418	0.443717		1.35359	0.388031	0.357319		0.0848842	0.0543722	0.0461772
14.6333	0.863938	0.604561	0.116306		0.0596853	0.157724	0.00305505		0.970758	0.392903	0.167155		0.0606053	0.260796	0.0864889		1.12324	0.28577	0.340669		0.0178979	0.0220303	0.437083		1.35803	0.403012	0.368881		0.0823731	0.0618088	0.0510816
14.8	0.862937	0.614393	0.116974		0.0596853	0.16015	0.003		0.968052	0.409492	0.169741		0.0614519	0.256293	0.0925707		1.12289	0.299442	0.347705		0.0190788	0.0226053	0.441114		1.36142	0.418284	0.382484		0.0809877	0.0692917	0.0587736
14.9667	0.863624	0.622919	0.11764		0.0592537	0.164411	0.00305505		0.965724	0.428705	0.173622		0.0612127	0.250468	0.0977565		1.12222	0.318705	0.356567		0.0197315	0.0308599	0.436495		1.36507	0.435388	0.400487		0.0815864	0.0802766	0.0713583
15.1333	0.862668	0.630565	0.118304		0.0582752	0.167771	0.00321455		0.963017	0.446318	0.17548		0.0620833	0.245101	0.103582		1.12153	0.338334	0.364911		0.021362	0.037581	0.432738		1.36715	0.454858	0.418357		0.0796639	0.0883572	0.0839127
15.3	0.862353	0.637916	0.119305		0.0578475	0.170735	0.00321455		0.960661	0.46625	0.179217		0.062522	0.237796	0.110241		1.12185	0.361369	0.375861		0.0228692	0.0473533	0.427535		1.38021	0.472441	0.433095		0.0777839	0.0931504	0.091657
15.4667	0.862038	0.64643	0.120628		0.0574224	0.172793	0.00378594		0.957994	0.483965	0.182617		0.0624206	0.232113	0.117798		1.12286	0.380299	0.391408		0.0217945	0.0450777	0.422339		1.3745	0.49133	0.449325		0.0792654	0.100585	0.0981478
15.6333	0.861679	0.652676	0.121598		0.0579741	0.174185	0.00503322		0.955992	0.501299	0.186454		0.0624206	0.225926	0.125032		1.12285	0.400819	0.405825		0.0228692	0.043501	0.408478		1.3812	0.508577	0.469716		0.078373	0.100749	0.108076
15.8	0.861037	0.659296	0.123252		0.0574224	0.175335	0.00550757		0.953972	0.519301	0.190533		0.0627721	0.219246	0.133493		1.12285	0.422721	0.423737		0.0228692	0.0459601	0.400978		1.38223	0.529377	0.485222		0.0777967	0.09992	0.110641
15.9667	0.860721	0.666831	0.125848		0.057	0.177223	0.00754983		0.952306	0.536426	0.19489		0.0626844	0.212897	0.14311		1.12317	0.448788	0.446899		0.0236291	0.0596518	0.392902		1.388	0.545876	0.502592		0.0748487	0.102909	0.112349
16.1333	0.860047	0.671642	0.127464		0.0571343	0.179031	0.00873689		0.950303	0.551559	0.200354		0.0626844	0.206781	0.1547		1.12451	0.46632	0.466745		0.0230723	0.058046	0.360279		1.38795	0.563608	0.519478		0.0765528	0.106959	0.110856
16.3	0.859361	0.676991	0.129068		0.0575529	0.179606	0.0100167		0.948948	0.566222	0.20574		0.0631374	0.201197	0.16629		1.12482	0.478597	0.498069		0.0245764	0.0502129	0.364891		1.40565	0.577043	0.538351		0.0753193	0.0992018	0.109409
16.4667	0.85873	0.684506	0.130661		0.0567186	0.181579	0.0113578		0.947928	0.579296	0.211652		0.0635164	0.196398	0.178211		1.13423	0.499464	0.520899		0.0185023	0.0578821	0.349303		1.41519	0.592152	0.553418		0.0786405	0.0994585	0.108254
16.6333	0.857728	0.689337	0.132236		0.0567186	0.183306	0.0128582		0.946572	0.589886	0.216447		0.0639766	0.191709	0.188075		1.15945	0.51715	0.534053		0.043715	0.0630582	0.318699		1.41488	0.605121	0.564089		0.078015	0.0979047	0.102109
16.8	0.858055	0.695187	0.134435		0.0568624	0.185032	0.0147986		0.945906	0.600211	0.222202		0.0639088	0.188322	0.197365		1.15726	0.528887	0.552038		0.0375278	0.0582323	0.309759		1.42353	0.616855	0.580607		0.0786193	0.095247	0.099626
16.9667	0.857728	0.701161	0.136615		0.0567186	0.185935	0.016773		0.944905	0.609304	0.227487		0.0639088	0.184072	0.20493		1.16436	0.540105	0.572364		0.0475079	0.0555608	0.314696		1.41034	0.627955	0.588032		0.0750355	0.0979609	0.0997146
17.1333	0.857772	0.70665	0.139082		0.0557494	0.185608	0.0190788		0.943573	0.616602	0.231753		0.0637887	0.181913	0.21307		1.16213	0.557897	0.583353		0.0431895	0.0641665	0.303115		1.42033	0.640225	0.604565		0.075182	0.0993496	0.0992992
17.3	0.857772	0.712371	0.143145		0.0557494	0.185935	0.0219621		0.942862	0.623975	0.23541		0.0647328	0.179101	0.220878		1.16537	0.563712	0.595538		0.0468935	0.0521568	0.295664		1.43182	0.646964	0.61286		0.0798582	0.0961925	0.097736
17.4667	0.857413	0.7168	0.147369		0.0563057	0.185775	0.026		0.941884	0.631493	0.241089		0.0641665	0.175321	0.227535		1.16923	0.583236	0.606011		0.0520865	0.0555068	0.283481		1.43651	0.652159	0.619886		0.0792654	0.0882175	0.0923165
17.6333	0.857097	0.722814	0.153008		0.0558957	0.184209	0.0314696		0.941528	0.637786	0.245601		0.0646452	0.172526	0.234193		1.16483	0.595179	0.61606		0.0420991	0.0381576	0.27807		1.43286	0.654272	0.631411		0.0788057	0.0938723	0.0916897
17.8	0.857456	0.727493	0.160832		0.0553384	0.184625	0.0393743		0.940837	0.643705	0.250094		0.0651639	0.169877	0.240188		1.17475	0.608691	0.630111		0.0570643	0.0597523	0.274819		1.43786	0.669076	0.638759		0.0790717	0.0829719	0.0921159
17.9667	0.857782	0.731974	0.168438		0.0554887	0.184209	0.0475009		0.940505	0.648873	0.255174		0.0650922	0.167381	0.246516		1.17572	0.614132	0.64123		0.058046	0.0465224	0.270156		1.42672	0.676897	0.643751		0.0739121	0.0854478	0.0775435
18.1333	0.858075	0.736295	0.177727		0.0563678	0.182483	0.0565184		0.940482	0.653903	0.260086		0.0655515	0.165448	0.251615		1.16909	0.633164	0.64615		0.0451811	0.0532009	0.262239		1.44278	0.685016	0.643858		0.0810514	0.0846542	0.0841566
18.3	0.858075	0.739833	0.186854		0.0563678	0.181418	0.0667108		0.940125	0.659903	0.265729		0.0660404	0.163467	0.257622		1.17232	0.639063	0.654442		0.0488774	0.0491664	0.252702		1.43267	0.688573	0.646832		0.0752861	0.0822739	0.0843109
18.4667	0.858084	0.743643	0.19523		0.0561456	0.180842	0.0763566		0.941173	0.663047	0.271756		0.065041	0.162802	0.264717		1.17967	0.659488	0.668858		0.0596853	0.0315753	0.243097		1.44349	0.699963	0.650914		0.080075	0.0900722	0.0841804
18.6333	0.858084	0.746785	0.20378		0.0561456	0.180119	0.0848587		0.941149	0.666052	0.278229		0.0655159	0.162792	0.271568		1.18699	0.651484	0.668165		0.0697591	0.0402782	0.241384		1.43012	0.70063	0.660189		0.072037	0.0823468	0.0891871
18.8	0.858409	0.750203	0.213528		0.0563235	0.179881	0.0944951		0.941171	0.667829	0.284265		0.0650026	0.162248	0.276697		1.18234	0.663213	0.687118		0.0598025	0.0531633	0.235912		1.44361	0.704424	0.657351		0.076922	0.0850176	0.0793872
18.9667	0.858375	0.753898	0.2233		0.0570731	0.180119	0.105358		0.940814	0.669037	0.290222		0.0655006	0.163127	0.281205		1.18081	0.665863	0.676841		0.0554286	0.0396274	0.213542		1.44625	0.708285	0.662245		0.0777196	0.086885	0.0808847
19.1333	0.858734	0.756536	0.232958		0.0565066	0.180558	0.11543		0.941479	0.669984	0.296545		0.0655057	0.163467	0.284846		1.18874	0.67148	0.684476		0.0675352	0.0546168	0.213045		1.45309	0.717294	0.664744		0.0820386	0.0912159	0.079019
19.3	0.858058	0.759216	0.243192		0.0566951	0.180794	0.126433		0.941142	0.672175	0.303309		0.0655312	0.162482	0.288238		1.18917	0.674846	0.692273		0.0647637	0.047697	0.213378		1.44792	0.725599	0.669091		0.077681	0.09942	0.0790717
19.4667	0.858382	0.761746	0.253311		0.0568888	0.179645	0.137311		0.941785	0.673122	0.30975		0.0660404	0.162826	0.290492		1.19693	0.680129	0.689183		0.0716682	0.0489115	0.207464		1.43906	0.725747	0.676501		0.0739752	0.097736	0.0823954
19.6333	0.858065	0.76313	0.262135		0.0565184	0.17941	0.146828		0.941805	0.673465	0.315864		0.0655769	0.16273	0.291605		1.19424	0.686828	0.714238		0.0630106	0.0484974	0.212544		1.46249	0.728212	0.682029		0.0888613	0.0928027	0.0887637
19.8	0.858425	0.766565	0.272262		0.0559494	0.179071	0.157957		0.942826	0.674744	0.322502		0.0651255	0.163271	0.290414		1.20222	0.695066	0.696371		0.072968	0.0507182	0.207387		1.45852	0.740276	0.677186		0.0797747	0.100414	0.0784496
19.9667	0.858425	0.768336	0.282521		0.0559494	0.178496	0.169252		0.942799	0.675087	0.328911		0.0656836	0.163176	0.288677		1.19987	0.698884	0.712399		0.0643739	0.0477598	0.213247		1.45787	0.749659	0.681467		0.0792549	0.0932756	0.0792864
20.1333	0.858431	0.770238	0.292845		0.0557883	0.17941	0.181087		0.942799	0.677086	0.336222		0.0656836	0.161299	0.286394		1.20058	0.703975	0.701174		0.0631057	0.0459674	0.203117		1.46593	0.743297	0.685053		0.0863848	0.10018	0.0804135
20.3	0.858431	0.771901	0.302623		0.0557883	0.179645	0.192347		0.943158	0.677086	0.343102		0.0651639	0.161299	0.285021		1.20724	0.710009	0.70607		0.0724592	0.0454313	0.195899		1.4533	0.75039	0.695222		0.0767094	0.0997848	0.0867468
20.4667	0.858113	0.774926	0.314228		0.0554286	0.179751	0.206323		0.943819	0.678679	0.351326		0.0652559	0.159582	0.282847		1.20995	0.717355	0.71315		0.0714306	0.0453468	0.189511		1.46729	0.752254	0.690377		0.085773	0.101297	0.0808723
20.6333	0.858154	0.777109	0.32565		0.0545008	0.181133	0.218672		0.943837	0.678679	0.358056		0.0648408	0.159582	0.279525		1.20347	0.727037	0.716172		0.0562168	0.04531	0.20288		1.47015	0.755362	0.70729		0.0892356	0.100354	0.0942143
20.8	0.858513	0.779139	0.335616		0.053929	0.181133	0.230324		0.943837	0.679171	0.36592		0.0648408	0.158502	0.276881		1.20952	0.738071	0.711622		0.0649333	0.0524817	0.186433		1.47444	0.761158	0.71021		0.0903899	0.0994049	0.095296
20.9667	0.858194	0.781041	0.346515		0.0535755	0.182047	0.243558		0.944167	0.680267	0.373854		0.0649025	0.157873	0.274875		1.208	0.738914	0.725616		0.0605558	0.0404145	0.176647		1.47585	0.765771	0.707988		0.096286	0.100371	0.0901554
21.1333	0.858194	0.782943	0.357747		0.0535755	0.182962	0.255805		0.944167	0.680827	0.382123		0.0649025	0.156436	0.270634		1.21196	0.748258	0.713363		0.0616117	0.0404475	0.186346		1.47962	0.769002	0.705671		0.0942992	0.101712	0.0860775
21.3	0.858233	0.785233	0.367268		0.052653	0.183536	0.267235		0.944183	0.681393	0.391557		0.0645084	0.154733	0.26704		1.21237	0.754315	0.731341		0.0593408	0.039	0.192721		1.47918	0.773311	0.713636		0.096604	0.102328	0.0907322
21.4667	0.85759	0.787523	0.377808		0.0520801	0.18411	0.278498		0.944183	0.681204	0.401982		0.0645084	0.153575	0.263001		1.22285	0.761232	0.728897		0.0741979	0.0416053	0.200066		1.4918	0.779943	0.719436		0.105263	0.0996059	0.0932756
21.6333	0.857947	0.789057	0.389353		0.0515073	0.185257	0.291028		0.944183	0.68203	0.411241		0.0645084	0.152424	0.260331		1.21832	0.771522	0.734979		0.0609289	0.0515202	0.191283		1.47994	0.783189	0.724857		0.0943981	0.104561	0.0926769
21.8	0.85766	0.790699	0.401147		0.050362	0.185599	0.305695		0.943824	0.68203	0.420931		0.065041	0.152424	0.256075		1.22723	0.775086	0.726958		0.0731118	0.0459021	0.16212		1.49837	0.793788	0.72384		0.10055	0.0907818	0.0928278
21.9667	0.857697	0.792341	0.407544		0.0494402	0.185942	0.313768		0.944513	0.68239	0.430882		0.0645833	0.14983	0.253083		1.21898	0.772711	0.744476		0.0612454	0.0380175	0.18664		1.49743	0.792423	0.729859		0.0992186	0.0990825	0.096604
22.1333	0.857377	0.794242	0.414972		0.0490951	0.186859	0.319827		0.944199	0.682799	0.440542		0.0641275	0.149373	0.249658		1.22326	0.77811	0.752379		0.0629153	0.0359212	0.174099		1.49757	0.799748	0.729187		0.0960746	0.0917842	0.0930018
22.3	0.857408	0.795906	0.417588		0.0482942	0.187089	0.321075		0.944199	0.683013	0.45279		0.0641275	0.147771	0.245512		1.22501	0.789126	0.744035		0.0603987	0.0455741	0.175745		1.49018	0.798528	0.738598		0.0892356	0.0984344	0.0998866
22.4667	0.857088	0.797158	0.42166		0.0479479	0.187777	0.323045		0.943886	0.682477	0.462046		0.0636736	0.146705	0.242266		1.23207	0.790401	0.755244		0.05866	0.0379868	0.177688		1.49186	0.804892	0.74407		0.0889625	0.0947066	0.102269
22.6333	0.856801	0.798822	0.425315		0.046694	0.188006	0.324526		0.943213	0.682885	0.472821		0.06376	0.146246	0.238685		1.22462	0.789195	0.756202		0.0623084	0.0336502	0.170693		1.51122	0.812325	0.743394		0.111369	0.0897905	0.098909
22.8	0.856801	0.800723	0.428773		0.046694	0.188924	0.325677		0.943542	0.682892	0.483315		0.0638514	0.14373	0.234628		1.22898	0.79324	0.752511		0.0613922	0.0514814	0.16825		1.50782	0.811892	0.742727		0.105605	0.0953432	0.095268
22.9667	0.856832	0.801738	0.432418		0.0458839	0.188924	0.327158		0.943542	0.683495	0.494766		0.0638514	0.144421	0.230335		1.22339	0.79058	0.766182		0.0592143	0.042595	0.164037		1.50083	0.824173	0.745355		0.0977343	0.0885231	0.095861
23.1333	0.856185	0.80273	0.436284		0.04531	0.189043	0.328798		0.943228	0.683028	0.505203		0.0634061	0.142739	0.225247		1.23255	0.797741	0.765912		0.0646632	0.0379781	0.149643		1.50648	0.826127	0.750527		0.0984598	0.0845399	0.0979643
23.3	0.856543	0.804111	0.439922		0.0446356	0.188818	0.330279		0.942914	0.683433	0.513478		0.062963	0.142281	0.220473		1.23022	0.799914	0.758045		0.0644851	0.051643	0.14229		1.48849	0.831011	0.759087		0.0813572	0.0816476	0.103155
23.4667	0.855896	0.804868	0.443362		0.0440606	0.188245	0.331429		0.942914	0.683232	0.527738		0.062963	0.141139	0.215328		1.23068	0.803277	0.78364		0.0607399	0.0510523	0.153971		1.50689	0.837524	0.755565		0.0965971	0.0845715	0.0978724
23.6333	0.856253	0.806639	0.446991		0.0434051	0.187673	0.33291		0.942555	0.683297	0.541848		0.0635059	0.140756	0.209581		1.23076	0.803409	0.780069		0.0581062	0.0477214	0.152582		1.51516	0.83314	0.768793		0.105765	0.0897905	0.10686
23.8	0.855603	0.807629	0.450423		0.0429108	0.1878	0.33406		0.942241	0.68316	0.551956		0.0630661	0.139231	0.203328		1.23277	0.803722	0.774957		0.0578302	0.0387341	0.153393		1.51114	0.834546	0.763531		0.0986729	0.0888951	0.0987725
23.9667	0.85528	0.808749	0.453443		0.0425793	0.187008	0.334636		0.942569	0.682952	0.564019		0.0631744	0.138318	0.194733		1.2533	0.803216	0.77702		0.0629312	0.0332315	0.15019		1.51752	0.837483	0.76716		0.105205	0.0947787	0.09943

## Sheet: Figure S1
p0EMCV-his-hibit-GFP		p0EMCV-his-hibit-GFP		p0EMCV-hibit-his-GFP		p0EMCV-hibit-his-GFP
13892	10847	10927	10527	7203	8605	9986	9185
14122	12860	11889	13992	9636	11078	13121	12990
14713	12108	11848	14733	9425	12589	14072	14432
16437	13451	12490	15475	11889	12850	15094	15094
15174	12490	13872	14273	11288	13431	14593	15575
14131	12849	11827	12969	11827	12709	15253	15614
luminescence				fluorescence
	Fluorescence	Luminescence
His-HiBit-GFP	13589.5	11044.2
HiBit-His-GFP	12901.8	13750.8
	1494.66	1926.19
	1566.4	2130.65

## Sheet: Figure S3 Fluo
	500nl						1ul						2ul						5ul
1	19117	6262	6247	8582	8557	6810	7382	7147	7134	7311	7335	9360	5203	4902	5933	5122	5759	5292	6352	4600	4486	6730	5950	5504
2	37242	8945	8614	15149	15035	12093	11104	12046	12556	13733	15272	15615	9495	10828	10029	9990	10178	10068	6193	6810	6996	11129	10924	7711
3	49238	7004	6472	22753	16106	16565	15410	17699	17903	21930	22960	21893	14130	13718	15305	14249	15305	14695	9494		9975	15938	11568	11120
4	47862	5998	9162	24648	26121	11878	14696	22699	23403	27978	22107	27326	18016	13763	21119	20837	21348	18363	11833		13530	13019	11943	12491
5	42785	13438	12452	36798	29856	13733	18938	26685	27727	32204	21637	32135	26660	16815	25114		25977	22778	13732	13224	13830	15341	12942	14354
6	45185	17686	18301	43611	36421	17167	22566	30312	31536	37046	23940	35020	29874	21245	30299	40513	32250	27323	16858	17247	16170	22096	15352	15456
7	45786	22489	21988	50424	39119	20209	27624	34159		38426	27287	32812	33531	24474	34241	38738	33342	33914	18425	18218	18003	18784	16728	17229
8	32881	25741	26982	59160	41166	23999	28881	35209	41687	32505	29150	35549	45748	29339	37385	40063	36174	35718	20387	20228	20068	21080	19693	19330
9	39266	33373	33920	61432	33414	30412	37039	34103	42195	37795	35474	39332	33688	34922	40343	41328	38344	43318	26165	23022	21945	24027	21646	23876
10	38076	39425	38486	17625	33504	32474	35626	37074	40590	37867	38851	41019	43050	45141	47008	46957		44034	23345	23366	24163	25092	24197	22890
	500 nL	1,000 nL	2,000 nL	5,000 nL
1	9262.5	7611.5	5368.5	5603.67		4943.34	862.606	395.671	918.154
2	16179.7	13387.7	10098	8293.83		10698.4	1807.64	429.007	2172.34
3	19689.7	19632.5	14567	11619		15752.6	3033.8	650.933	2555.57
4	20944.8	23034.8	18907.7	12563.2		15553.1	4764.33	2902.65	718.594
5	24843.7	26554.3	23468.8	13903.8		13394.1	5415.6	3997.87	859.113
6	29728.5	30070	30250.7	17196.5		13489.4	5818.28	6310.79	2514.26
7	33335.8	32061.6	33040	17897.8		13410.4	4689.27	4655.79	773.642
8	34988.2	33830.2	37404.5	20131		13395.9	4790.4	5405.42	602.156
9	38636.2	37656.3	38657.2	23446.8		11531.7	2870.42	3753.42	1648.53
10	33265	38504.5	45238	23842.2		8168.75	2075.12	1756.01	796.424

## Sheet: Figure S3 Lum
		500nl						1ul						2ul						5ul
1mn	1	973059	369656	571877	307653	494526	397600		122497	139104	138452	96285	181739	127453	98208	184705		320020	337992	69593	54679	115597	97702	50592
	2	2061146	659827	986764	983071	751730	651206	310935	593735	536527	252259	450897	571534	189474	556602	128347	380986	358510	748795	90620	222091	128043	163740	80130	91166
	3	2488872	1590159	1420611	904327	1322027	756880	465344	290452	1294910	672144	561569		310997	340723	455717	702952	291281	800925	367710	219172	92016	95881	403397	166230
	4	1722402	1990070	1940659	1904559	723407	1207035	88962		680916	666547	839487	982306	657855	785005		1529492	139551	1396027	227971	289893	189044		123452	183928
	5	2028643	853799	2207852	880582	829841	921899	866114			1640728		757056	313304	1105279	763503	1575303	547809	838668	293852	355438	151789		338388	150546
	6	846108	784260	2564111	1807328	607247	843251	964361	608260		1471739	1173367	901918	1134993	1205233	652289	1539686	888549	1015347	308089	693830	750986	457641		415173
	7	975713	1220794	2379802	1119334	1455653	2561156	840350		843649	1073346	1620868	2506023	2433554	1047699	1115835	1189286	1000739	896501	745029	426734	256076	1061502	560284	295615
	8	638703	2913695	2741909	3180157	822150	2612970	619251		1142971	1386085	1748507	675769	1123452	2202451	1225239	1854767	1091224	947934	544752	1141319		235133	601435
	9	1125054	3088637	1858299	1121484	2463271	1068275	639352	747744	1020659	1725759	889395	964653	1305162	1630174	3175314	1222229	2842980	1145838	821553	1022785	243104	1061570	1259156	454575
	10	2613213	3313733	2610054	2497243	940113	653999		767563	726836	1587408		2417065		1770156	1203501	1769861	2915535	2415162	1088853	476275	845111	1938124	359074	671688
		500nl	1ul	2uL	5uL
	1	519062	135615	213676	77632.6		241360	31090.9	109966	28137
	2	1015624	452648	393786	129298		533674	142349	230716	55074.3
	3	1.41381e+06	656884	483766	224068		614241	383195	217614	134187
	4	1.58136e+06	651644	901586	202858		509253	339968	568426	61360.1
	5	1.2871e+06	1087966	857311	258003		647014	481802	442240	100086
	6	1.24205e+06	1023929	1.07268e+06	525144		774047	321746	301154	189224
	7	1618742	1.37685e+06	1.2806e+06	557540		680472	706899	573565	305199
	8	2.1516e+06	1.11452e+06	1.40751e+06	630660		1.1186e+06	478093	501424	376585
	9	1.7875e+06	997927	1.88695e+06	810457		843129	383226	890998	389393
	10	2.10473e+06	1374718	2014843	896521		1.05741e+06	800023	661375	572814

## Sheet: Figure S8
	K-Glutamate Calib for ColE1 Batch				Mg-Glutamate Calib for ColE1 Batch				Mg & K-Glutamate Calib for ColM Batch
	Points	Fluorescence End Points	Stdev		Points	Fluorescence End Points	Stdev			Avg	SD
	20	8758	136.209		0	8855	245.664		Blank	1682	71.8076
	40	10082	263.288		1	9069	190.919		1 Mg-Glu 60 K-Glu	4042	734.684
	60	9529	598.803		2	4270	201.525		2 Mg-Glu 80 K-Glu	7074	1518.16
	80	9402	101.222		3	2696	164.049		3 Mg-Glu 100 K-Glu	5125	1220.42
	100	9189	415.668		4	2401	31.8198		4 Mg-Glu 120 K-Glu	6445	21.2132
	120	9494	94.3117		5	1915	193.747
	140	10305	345.23		6	1902	151.321
	160	9541	166.422		7	1668	208.597
	180	9206	115.779		8	1900	343.654
	200	9794	178.242		9	1626	9.19239
	220	11333	250.205		10	1807	127.986
	240	11262	100.628

[truncated: 2 more sheets: Figure S9, Figure S10]
