# Supplementary material for: An AI-driven workflow for the accelerated optimization of cell-free protein synthesis
Source: iScience. 2025 Sep 19;28(10):113599. doi: 10.1016/j.isci.2025.113599 (PMC12529354; doi:10.1016/j.isci.2025.113599)
Supplement: Document S2. Data S1–S14 and Table S5 [file mmc2.zip › Supplemental Data/Data S13.xlsx]

## Sheet: Plate 1 - Sheet1
Software Version	3.12.08
Experiment File Path:
Protocol File Path:
Plate Number	Plate 1
Date	2025-01-15
Time	20:38:13
Reader Type:	Synergy HTX
Reader Serial Number:	2206301A
Reading Type	Reader
Procedure Details
Plate Type	Greiner 384 F bottom
Well Selection	Runtime
Eject plate on completion
Shake	Orbital: 2:00 (MM:SS)
	Frequency: 282 cpm (3 mm)
Delay	0:08:00 (HH:MM:SS)
Read	Luminescence Endpoint
	Full Plate
	Integration Time: 0:01.00 (MM:SS.ss)
	Filter Set 1
	Emission: Hole
	Optics: Top, Gain: 150
	Filter Set 2
	Emission: Hole
	Optics: Top, Gain: 135
	Filter Set 3
	Emission: Hole
	Optics: Top, Gain: 200
	Read Speed: Normal, Delay: 100 msec
	Extended Dynamic Range
	Read Height: 4.5 mm
Results
Actual Temperature:	28.9
Actual Temperature:	28.9
Actual Temperature:	28.9
		1	2	3	4	5	6	7	8	9	10	11	12	13	14	15	16	17	18	19	20	21	22	23	24
	A					94123	12083	157630	241978	317716	235864	346359	206140	18178	104710	39092	52314	735	314	53965						Lum
						42604	5713	67345	100409	117952	96368	124383	85436	8164	46247	18325	22485	311	120	24847						Lum[2]
						1078606	145114	1562932	2244976	2448397	2162209	2517697	1942585	215877	1149331	489082	561207	9086	3481	660354						Lum[3]
	B					28706	271176	131749	188437	220912	199110	17279	67273	135517	1058	10174	2364	49136	6608	137890						Lum
						13318	107666	56327	78599	89382	82118	7858	28956	57414	494	4553	977	22297	3156	60631						Lum[2]
						344906	2324659	1313208	1719920	1978136	1856529	208997	697500	1349873	14298	123009	24803	555635	82968	1491875						Lum[3]
	C					272511	267150	170608	315021	284104	402212	976	150435	196023	174562	71217	543	140143	47356	141943						Lum
						108062	106255	70909	115603	104868	139784	439	59650	81072	69104	31748	233	59137	21088	60572						Lum[2]
						2313589	2206738	1658529	2351203	2169466	2521902	10347	1351583	1816608	1489389	779741	5896	1435316	532181	1405632						Lum[3]
	D					330148	186472	344164	106200	188862	314287	1948	33455	279010	206631	233357	82	36464	331177	325766						Lum
						118846	74638	118647	41982	76531	115220	844	11990	107105	76895	95733	42	16674	121145	114570						Lum[2]
						2371973	1687322	2219569	965445	1696352	2317062	20339	262024	2203069	1507422	2152982	769	426090	2371477	2176508						Lum[3]
	E					358253	264595	317141	4511	290966	74764	1081	13986	136427	135975	201968	1416	37528	218613	93691						Lum
						126278	103415	114067	1943	106935	32783	515	5253	57588	55334	82455	547	17352	91377	41912						Lum[2]
						2430458	2217373	2284072	46763	2173573	785741	13010	123428	1333256	1185496	1837736	13065	444163	1996685	1045565						Lum[3]
	F					240261	199123	298200	92844	273055	143790	97572	1323	195066	87470	153201	34599	386762	134549	4309						Lum
						97120	79827	109737	38919	105604	60133	41854	563	76027	37353	65328	15496	129196	57599	2103						Lum[2]
						2085415	1756388	2072482	901881	2190971	1370571	991743	14672	1679317	890085	1556188	396976	2374541	1336606	55649						Lum[3]
	G					164955	216812	269195	82933	335872	357582	241080	1449	304955	27154	5672	176250	212346	262655	3010						Lum
						69067	88418	100839	35251	120721	125276	94273	636	107793	12235	2697	73338	85340	103651	1438						Lum[2]
						1625144	1911075	2052885	842624	2367686	2438018	2012180	16175	2019658	296143	69336	1672881	1865806	2221834	35465						Lum[3]
	H					262485	166714	358654	35172	289969	309028	234888	557	324429	130401	57953	368320	93368	1114	315859						Lum
						102870	68728	117100	13234	108931	113335	91782	215	110151	55003	25260	127476	38991	459	110638						Lum[2]
						2156738	1541181	2065766	286889	2209638	2213047	1926116	3810	2019112	1239450	614554	2479201	924589	11148	2087788						Lum[3]
	I					255696	159777	337570	10229	68329	293267	359280	330111	134898	3836	16793	270802	320814	166559	93312						Lum
						100856	67396	115382	4164	30481	107408	118166	112569	57844	1778	7384	102543	113613	71113	39177						Lum[2]
						2151991	1566031	2117821	95911	746438	2156695	2155183	2068484	1359341	46798	195288	2161398	2173529	1637723	931115						Lum[3]
	J					291906	157758	214642	5035	112110	225289	312195	255880	318764	225530	177090	166292	266748	232353	147337						Lum
						113757	66834	89745	2114	47666	87721	108790	96371	109528	75406	73904	68306	103099	95421	60719						Lum[2]
						2279063	1535305	1972217	47429	1150694	1798441	2044574	1980357	1995189	1359788	1683807	1559715	2097130	2047139	1398056						Lum[3]
	K					336098	341701	275225	810	286027	252683	251576	316505	277795	218971	174616	244714	46242	274175	136732						Lum
						115952	118934	104231	346	104178	96111	96617	108766	102350	76288	71856	96441	20604	103915	56808						Lum[2]
						2116041	2262515	2088844	7975	2007609	1960884	2000851	1913996	1999944	1378937	1628125	1968334	505027	2078243	1300924						Lum[3]
	L					193988	247499	196782	592	183289	264955	130515	291273	91919	12790	289920	98367	84697	305568	75777						Lum
						82163	99544	80282	197	75429	94635	52540	104372	39059	5905	106124	42442	37053	112831	32496						Lum[2]
						1849724	2116907	1696411	5387	1671900	1846844	1172734	2013209	934881	150405	2084839	1007618	911465	2170267	773933						Lum[3]
	M					148663	163496	234129	285733	74486	309309	251039	307137	300266	237745	33042	226663	220595	198349	34132						Lum
						64995	69328	92869	105513	33448	105929	97683	102508	106575	68928	14669	91083	88323	81432	15533						Lum[2]
						1541514	1606593	1968505	2122551	841043	1941307	2003352	1821967	1928381	1022181	348129	1975376	1904366	1835747	389322						Lum[3]
	N					171236	97583	301992	221457	65846	323729	295336	243751	153740	231470	111950	212294	23992	74158	8352						Lum
						72777	43392	107733	90032	29477	111720	107745	94296	65290	69306	48811	88156	11011	33585	3720						Lum[2]
						1661290	1063332	1970736	1911729	710266	2085051	2131768	1919348	1531597	1057650	1147332	1952673	290799	834991	97959						Lum[3]
	O					265626	141499	80685	269696	294669	269872	83533	248651	36804	174248	20895	196042	27533	46693	428						Lum
						104417	60999	36272	106568	104562	105164	38263	96017	17233	61543	9446	81474	12880	21479	214						Lum[2]
						2148530	1400355	894028	2193964	1912440	2183410	925761	1957594	441615	1115118	233611	1852340	334788	555158	5315						Lum[3]
	P					103060	213252	256137	259570	239632	270769	218891	57468	26670	213274	93736	9989	4259	67329	21						Lum
						47755	89681	99188	102400	92759	103978	89694	26763	12513	75141	42240	4621	2113	31652	13						Lum[2]
						1172817	2031281	2088293	2158300	1863757	2129522	1911674	686753	330877	1368352	1026716	119600	56693	844203	202						Lum[3]
