# Supplementary material for: An AI-driven workflow for the accelerated optimization of cell-free protein synthesis
Source: iScience. 2025 Sep 19;28(10):113599. doi: 10.1016/j.isci.2025.113599 (PMC12529354; doi:10.1016/j.isci.2025.113599)
Supplement: Document S2. Data S1–S14 and Table S5 [file mmc2.zip › Supplemental Data/Data S3.csv]

Well	Amino acid	Creatine Phosphate	GFP1-10	GFP11_Col-E1	HEPES	K-glutamate	Mg-glutamate	NTP	PEG-8000	Spermidine	Water
A10	0.0	0.0	0.0	0.0	0.0	0.0	0.0	0.0	0.0	0.0	60000.0
A6	0.0	0.0	0.0	0.0	0.0	0.0	37910.0	0.0	0.0	0.0	0.0
A7	0.0	60000.0	0.0	0.0	0.0	0.0	0.0	0.0	0.0	0.0	0.0
A8	0.0	0.0	60000.0	0.0	0.0	0.0	0.0	0.0	0.0	0.0	0.0
A9	0.0	0.0	0.0	0.0	0.0	0.0	0.0	0.0	0.0	0.0	60000.0
B10	0.0	0.0	0.0	0.0	0.0	0.0	0.0	0.0	0.0	0.0	60000.0
B6	0.0	0.0	0.0	0.0	0.0	60000.0	0.0	0.0	0.0	0.0	0.0
B7	0.0	22260.0	0.0	0.0	0.0	0.0	0.0	0.0	0.0	0.0	0.0
B8	0.0	0.0	54945.0	0.0	0.0	0.0	0.0	0.0	0.0	0.0	0.0
B9	0.0	0.0	0.0	0.0	0.0	0.0	0.0	0.0	0.0	0.0	60000.0
C10	0.0	0.0	0.0	0.0	0.0	0.0	0.0	0.0	0.0	0.0	29045.0
C6	0.0	0.0	0.0	0.0	0.0	60000.0	0.0	0.0	0.0	0.0	0.0
C7	0.0	0.0	0.0	0.0	0.0	0.0	0.0	59870.0	0.0	0.0	0.0
C8	0.0	0.0	0.0	0.0	0.0	0.0	0.0	0.0	60000.0	0.0	0.0
C9	0.0	0.0	0.0	0.0	0.0	0.0	0.0	0.0	0.0	0.0	60000.0
D6	0.0	0.0	0.0	0.0	0.0	60000.0	0.0	0.0	0.0	0.0	0.0
D7	0.0	0.0	0.0	60000.0	0.0	0.0	0.0	0.0	0.0	0.0	0.0
D8	0.0	0.0	0.0	0.0	0.0	0.0	0.0	0.0	60000.0	0.0	0.0
D9	0.0	0.0	0.0	0.0	0.0	0.0	0.0	0.0	0.0	0.0	60000.0
E6	0.0	0.0	0.0	0.0	0.0	60000.0	0.0	0.0	0.0	0.0	0.0
E7	0.0	0.0	0.0	60000.0	0.0	0.0	0.0	0.0	0.0	0.0	0.0
E8	0.0	0.0	0.0	0.0	0.0	0.0	0.0	0.0	60000.0	0.0	0.0
E9	0.0	0.0	0.0	0.0	0.0	0.0	0.0	0.0	0.0	0.0	60000.0
F6	0.0	0.0	0.0	0.0	0.0	60000.0	0.0	0.0	0.0	0.0	0.0
F7	0.0	0.0	0.0	60000.0	0.0	0.0	0.0	0.0	0.0	0.0	0.0
F8	0.0	0.0	0.0	0.0	0.0	0.0	0.0	0.0	60000.0	0.0	0.0
F9	0.0	0.0	0.0	0.0	0.0	0.0	0.0	0.0	0.0	0.0	60000.0
G6	0.0	0.0	0.0	0.0	0.0	60000.0	0.0	0.0	0.0	0.0	0.0
G7	0.0	0.0	0.0	60000.0	0.0	0.0	0.0	0.0	0.0	0.0	0.0
G8	0.0	0.0	0.0	0.0	0.0	0.0	0.0	0.0	60000.0	0.0	0.0
G9	0.0	0.0	0.0	0.0	0.0	0.0	0.0	0.0	0.0	0.0	60000.0
H6	0.0	0.0	0.0	0.0	0.0	24680.0	0.0	0.0	0.0	0.0	0.0
H7	0.0	0.0	0.0	60000.0	0.0	0.0	0.0	0.0	0.0	0.0	0.0
H8	0.0	0.0	0.0	0.0	0.0	0.0	0.0	0.0	60000.0	0.0	0.0
H9	0.0	0.0	0.0	0.0	0.0	0.0	0.0	0.0	0.0	0.0	60000.0
I6	60000.0	0.0	0.0	0.0	0.0	0.0	0.0	0.0	0.0	0.0	0.0
I7	0.0	0.0	0.0	24345.0	0.0	0.0	0.0	0.0	0.0	0.0	0.0
I8	0.0	0.0	0.0	0.0	0.0	0.0	0.0	0.0	60000.0	0.0	0.0
I9	0.0	0.0	0.0	0.0	0.0	0.0	0.0	0.0	0.0	0.0	60000.0
J6	60000.0	0.0	0.0	0.0	0.0	0.0	0.0	0.0	0.0	0.0	0.0
J7	0.0	0.0	60000.0	0.0	0.0	0.0	0.0	0.0	0.0	0.0	0.0
J8	0.0	0.0	0.0	0.0	0.0	0.0	0.0	0.0	48040.0	0.0	0.0
J9	0.0	0.0	0.0	0.0	0.0	0.0	0.0	0.0	0.0	0.0	60000.0
K6	60000.0	0.0	0.0	0.0	0.0	0.0	0.0	0.0	0.0	0.0	0.0
K7	0.0	0.0	60000.0	0.0	0.0	0.0	0.0	0.0	0.0	0.0	0.0
K8	0.0	0.0	0.0	0.0	60000.0	0.0	0.0	0.0	0.0	0.0	0.0
K9	0.0	0.0	0.0	0.0	0.0	0.0	0.0	0.0	0.0	0.0	60000.0
L6	60000.0	0.0	0.0	0.0	0.0	0.0	0.0	0.0	0.0	0.0	0.0
L7	0.0	0.0	60000.0	0.0	0.0	0.0	0.0	0.0	0.0	0.0	0.0
L8	0.0	0.0	0.0	0.0	60000.0	0.0	0.0	0.0	0.0	0.0	0.0
L9	0.0	0.0	0.0	0.0	0.0	0.0	0.0	0.0	0.0	0.0	60000.0
M6	60000.0	0.0	0.0	0.0	0.0	0.0	0.0	0.0	0.0	0.0	0.0
M7	0.0	0.0	60000.0	0.0	0.0	0.0	0.0	0.0	0.0	0.0	0.0
M8	0.0	0.0	0.0	0.0	39225.0	0.0	0.0	0.0	0.0	0.0	0.0
M9	0.0	0.0	0.0	0.0	0.0	0.0	0.0	0.0	0.0	0.0	60000.0
N6	47700.0	0.0	0.0	0.0	0.0	0.0	0.0	0.0	0.0	0.0	0.0
N7	0.0	0.0	60000.0	0.0	0.0	0.0	0.0	0.0	0.0	0.0	0.0
N8	0.0	0.0	0.0	0.0	0.0	0.0	0.0	0.0	0.0	0.0	60000.0
N9	0.0	0.0	0.0	0.0	0.0	0.0	0.0	0.0	0.0	0.0	60000.0
O6	0.0	0.0	0.0	0.0	0.0	0.0	0.0	0.0	0.0	48980.0	0.0
O7	0.0	0.0	60000.0	0.0	0.0	0.0	0.0	0.0	0.0	0.0	0.0
O8	0.0	0.0	0.0	0.0	0.0	0.0	0.0	0.0	0.0	0.0	60000.0
O9	0.0	0.0	0.0	0.0	0.0	0.0	0.0	0.0	0.0	0.0	60000.0
P6	0.0	60000.0	0.0	0.0	0.0	0.0	0.0	0.0	0.0	0.0	0.0
P7	0.0	0.0	60000.0	0.0	0.0	0.0	0.0	0.0	0.0	0.0	0.0
P8	0.0	0.0	0.0	0.0	0.0	0.0	0.0	0.0	0.0	0.0	60000.0
P9	0.0	0.0	0.0	0.0	0.0	0.0	0.0	0.0	0.0	0.0	60000.0
