# Supplementary material for: An AI-driven workflow for the accelerated optimization of cell-free protein synthesis
Source: iScience. 2025 Sep 19;28(10):113599. doi: 10.1016/j.isci.2025.113599 (PMC12529354; doi:10.1016/j.isci.2025.113599)
Supplement: Document S2. Data S1–S14 and Table S5 [file mmc2.zip › Supplemental Data/Data S2.csv]

Mg-glutamate	K-glutamate	Amino acid	Spermidine	Creatine Phosphate	NTP	GFP11_Col-E1	GFP1-10	PEG-8000	HEPES
60	780	720	40	60	120	480	980	1120	262.50
20	660	600	60	240	120	500	1080	900	262.50
40	940	420	60	80	120	380	860	560	262.50
60	560	1060	40	80	120	580	1220	1300	262.50
20	680	1080	40	80	140	540	880	640	262.50
80	620	1020	60	200	140	360	1240	540	262.50
60	920	520	80	60	80	760	1240	1220	262.50
80	760	480	40	140	100	780	1080	820	262.50
80	960	660	60	60	120	680	660	920	262.50
20	640	340	100	80	100	360	960	660	262.50
80	900	840	60	460	140	580	1060	940	262.50
60	820	200	40	40	80	420	920	1220	262.50
20	600	600	100	40	120	840	720	520	262.50
20	760	900	140	160	60	840	980	1140	262.50
40	700	680	100	440	140	500	1120	1140	262.50
60	400	720	140	140	140	740	1240	620	262.50
20	940	360	80	80	120	480	540	900	262.50
80	500	960	20	100	100	500	1200	580	262.50
20	520	540	140	200	140	680	1180	200	262.50
40	620	1080	120	220	80	480	1120	900	262.50
40	880	720	120	260	140	660	680	900	262.50
80	780	1060	100	80	100	860	680	1000	262.50
40	960	780	60	480	120	400	1180	440	262.50
80	480	200	140	120	140	460	1220	980	262.50
40	700	400	120	40	60	660	1180	620	262.50
20	880	460	40	340	100	700	1140	460	262.50
40	760	340	20	40	120	400	800	280	262.50
20	760	200	20	20	140	380	840	80	262.50
80	720	580	20	280	120	500	640	1260	262.50
80	680	220	40	320	100	220	1020	860	262.50
40	200	560	140	40	100	680	1160	1040	262.50
40	500	940	60	340	140	620	740	800	262.50
20	920	380	120	600	140	380	1220	1020	262.50
40	320	120	20	180	120	120	980	780	262.50
80	700	720	100	340	100	780	1020	960	262.50
20	580	360	80	220	120	840	1080	300	262.50
60	80	1020	140	60	100	700	980	820	262.50
80	900	460	20	280	140	800	660	340	262.50
80	640	1100	20	600	140	300	920	800	262.50
20	740	1060	60	80	60	800	820	940	262.50
40	340	800	40	20	80	300	860	1280	262.50
20	680	560	100	200	100	560	820	360	262.50
80	400	220	120	40	120	300	860	720	262.50
40	920	640	80	120	80	20	1060	400	262.50
80	620	640	80	660	120	80	1160	1320	262.50
40	460	760	60	340	140	300	780	900	262.50
80	920	100	80	180	60	700	1100	1320	262.50
60	920	400	100	100	40	700	1140	1240	262.50
20	720	1020	20	80	60	80	1080	580	262.50
60	420	20	60	360	120	340	920	1060	262.50
0	660	620	140	100	100	540	960	480	262.50
80	560	400	40	140	120	460	1000	500	262.50
40	840	840	100	60	100	840	800	1300	262.50
60	800	880	60	40	80	860	1120	880	262.50
0	480	240	140	540	100	540	460	1200	262.50
0	320	640	20	220	100	340	1200	360	262.50
20	120	100	120	640	60	380	800	1280	262.50
40	160	1000	80	160	80	820	620	1020	262.50
52.5	770	875	105	625	102.5	857.5	1237.5	1050	262.50
40	780	340	80	20	40	760	1020	0	262.50
40	640	300	140	460	80	840	700	380	262.50
80	20	220	0	300	80	700	220	1140	262.50
52.5	770	875	105	625	102.5	0	0	1050	262.50
