# Supplementary material for: An AI-driven workflow for the accelerated optimization of cell-free protein synthesis
Source: iScience. 2025 Sep 19;28(10):113599. doi: 10.1016/j.isci.2025.113599 (PMC12529354; doi:10.1016/j.isci.2025.113599)
Supplement: Document S2. Data S1–S14 and Table S5 [file mmc2.zip › Supplemental Data/Data S5.csv]

Source Plate Name	Source Plate Type	Source Well	Destination Plate Name	Destination Well	Transfer Volume	Sample ID
Source[1]	384PP_AQ_GP3	{I6;J6;K6;L6;M6;N6}	Destination[1]	A1	720.0	Amino acid
Source[1]	384PP_AQ_GP3	{I6;J6;K6;L6;M6;N6}	Destination[1]	B1	600.0	Amino acid
Source[1]	384PP_AQ_GP3	{I6;J6;K6;L6;M6;N6}	Destination[1]	C1	420.0	Amino acid
Source[1]	384PP_AQ_GP3	{I6;J6;K6;L6;M6;N6}	Destination[1]	D1	1000.0	Amino acid
Source[1]	384PP_AQ_GP3	{I6;J6;K6;L6;M6;N6}	Destination[1]	D1	60.0	Amino acid
Source[1]	384PP_AQ_GP3	{I6;J6;K6;L6;M6;N6}	Destination[1]	E1	1000.0	Amino acid
Source[1]	384PP_AQ_GP3	{I6;J6;K6;L6;M6;N6}	Destination[1]	E1	80.0	Amino acid
Source[1]	384PP_AQ_GP3	{I6;J6;K6;L6;M6;N6}	Destination[1]	F1	1000.0	Amino acid
Source[1]	384PP_AQ_GP3	{I6;J6;K6;L6;M6;N6}	Destination[1]	F1	20.0	Amino acid
Source[1]	384PP_AQ_GP3	{I6;J6;K6;L6;M6;N6}	Destination[1]	G1	520.0	Amino acid
Source[1]	384PP_AQ_GP3	{I6;J6;K6;L6;M6;N6}	Destination[1]	H1	480.0	Amino acid
Source[1]	384PP_AQ_GP3	{I6;J6;K6;L6;M6;N6}	Destination[1]	I1	660.0	Amino acid
Source[1]	384PP_AQ_GP3	{I6;J6;K6;L6;M6;N6}	Destination[1]	J1	340.0	Amino acid
Source[1]	384PP_AQ_GP3	{I6;J6;K6;L6;M6;N6}	Destination[1]	K1	840.0	Amino acid
Source[1]	384PP_AQ_GP3	{I6;J6;K6;L6;M6;N6}	Destination[1]	L1	200.0	Amino acid
Source[1]	384PP_AQ_GP3	{I6;J6;K6;L6;M6;N6}	Destination[1]	M1	600.0	Amino acid
Source[1]	384PP_AQ_GP3	{I6;J6;K6;L6;M6;N6}	Destination[1]	N1	900.0	Amino acid
Source[1]	384PP_AQ_GP3	{I6;J6;K6;L6;M6;N6}	Destination[1]	O1	680.0	Amino acid
Source[1]	384PP_AQ_GP3	{I6;J6;K6;L6;M6;N6}	Destination[1]	P1	720.0	Amino acid
Source[1]	384PP_AQ_GP3	{I6;J6;K6;L6;M6;N6}	Destination[1]	A2	360.0	Amino acid
Source[1]	384PP_AQ_GP3	{I6;J6;K6;L6;M6;N6}	Destination[1]	B2	960.0	Amino acid
Source[1]	384PP_AQ_GP3	{I6;J6;K6;L6;M6;N6}	Destination[1]	C2	540.0	Amino acid
Source[1]	384PP_AQ_GP3	{I6;J6;K6;L6;M6;N6}	Destination[1]	D2	1000.0	Amino acid
Source[1]	384PP_AQ_GP3	{I6;J6;K6;L6;M6;N6}	Destination[1]	D2	80.0	Amino acid
Source[1]	384PP_AQ_GP3	{I6;J6;K6;L6;M6;N6}	Destination[1]	E2	720.0	Amino acid
Source[1]	384PP_AQ_GP3	{I6;J6;K6;L6;M6;N6}	Destination[1]	F2	1000.0	Amino acid
Source[1]	384PP_AQ_GP3	{I6;J6;K6;L6;M6;N6}	Destination[1]	F2	60.0	Amino acid
Source[1]	384PP_AQ_GP3	{I6;J6;K6;L6;M6;N6}	Destination[1]	G2	780.0	Amino acid
Source[1]	384PP_AQ_GP3	{I6;J6;K6;L6;M6;N6}	Destination[1]	H2	200.0	Amino acid
Source[1]	384PP_AQ_GP3	{I6;J6;K6;L6;M6;N6}	Destination[1]	I2	400.0	Amino acid
Source[1]	384PP_AQ_GP3	{I6;J6;K6;L6;M6;N6}	Destination[1]	J2	460.0	Amino acid
Source[1]	384PP_AQ_GP3	{I6;J6;K6;L6;M6;N6}	Destination[1]	K2	340.0	Amino acid
Source[1]	384PP_AQ_GP3	{I6;J6;K6;L6;M6;N6}	Destination[1]	L2	200.0	Amino acid
Source[1]	384PP_AQ_GP3	{I6;J6;K6;L6;M6;N6}	Destination[1]	M2	580.0	Amino acid
Source[1]	384PP_AQ_GP3	{I6;J6;K6;L6;M6;N6}	Destination[1]	N2	220.0	Amino acid
Source[1]	384PP_AQ_GP3	{I6;J6;K6;L6;M6;N6}	Destination[1]	O2	560.0	Amino acid
Source[1]	384PP_AQ_GP3	{I6;J6;K6;L6;M6;N6}	Destination[1]	P2	940.0	Amino acid
Source[1]	384PP_AQ_GP3	{I6;J6;K6;L6;M6;N6}	Destination[1]	A3	380.0	Amino acid
Source[1]	384PP_AQ_GP3	{I6;J6;K6;L6;M6;N6}	Destination[1]	B3	120.0	Amino acid
Source[1]	384PP_AQ_GP3	{I6;J6;K6;L6;M6;N6}	Destination[1]	C3	720.0	Amino acid
Source[1]	384PP_AQ_GP3	{I6;J6;K6;L6;M6;N6}	Destination[1]	D3	360.0	Amino acid
Source[1]	384PP_AQ_GP3	{I6;J6;K6;L6;M6;N6}	Destination[1]	E3	1000.0	Amino acid
Source[1]	384PP_AQ_GP3	{I6;J6;K6;L6;M6;N6}	Destination[1]	E3	20.0	Amino acid
Source[1]	384PP_AQ_GP3	{I6;J6;K6;L6;M6;N6}	Destination[1]	F3	460.0	Amino acid
Source[1]	384PP_AQ_GP3	{I6;J6;K6;L6;M6;N6}	Destination[1]	G3	1000.0	Amino acid
Source[1]	384PP_AQ_GP3	{I6;J6;K6;L6;M6;N6}	Destination[1]	G3	100.0	Amino acid
Source[1]	384PP_AQ_GP3	{I6;J6;K6;L6;M6;N6}	Destination[1]	H3	1000.0	Amino acid
Source[1]	384PP_AQ_GP3	{I6;J6;K6;L6;M6;N6}	Destination[1]	H3	60.0	Amino acid
Source[1]	384PP_AQ_GP3	{I6;J6;K6;L6;M6;N6}	Destination[1]	I3	800.0	Amino acid
Source[1]	384PP_AQ_GP3	{I6;J6;K6;L6;M6;N6}	Destination[1]	J3	560.0	Amino acid
Source[1]	384PP_AQ_GP3	{I6;J6;K6;L6;M6;N6}	Destination[1]	K3	220.0	Amino acid
Source[1]	384PP_AQ_GP3	{I6;J6;K6;L6;M6;N6}	Destination[1]	L3	640.0	Amino acid
Source[1]	384PP_AQ_GP3	{I6;J6;K6;L6;M6;N6}	Destination[1]	M3	640.0	Amino acid
Source[1]	384PP_AQ_GP3	{I6;J6;K6;L6;M6;N6}	Destination[1]	N3	760.0	Amino acid
Source[1]	384PP_AQ_GP3	{I6;J6;K6;L6;M6;N6}	Destination[1]	O3	100.0	Amino acid
Source[1]	384PP_AQ_GP3	{I6;J6;K6;L6;M6;N6}	Destination[1]	P3	400.0	Amino acid
Source[1]	384PP_AQ_GP3	{I6;J6;K6;L6;M6;N6}	Destination[1]	A4	1000.0	Amino acid
Source[1]	384PP_AQ_GP3	{I6;J6;K6;L6;M6;N6}	Destination[1]	A4	20.0	Amino acid
Source[1]	384PP_AQ_GP3	{I6;J6;K6;L6;M6;N6}	Destination[1]	B4	20.0	Amino acid
Source[1]	384PP_AQ_GP3	{I6;J6;K6;L6;M6;N6}	Destination[1]	C4	620.0	Amino acid
Source[1]	384PP_AQ_GP3	{I6;J6;K6;L6;M6;N6}	Destination[1]	D4	400.0	Amino acid
Source[1]	384PP_AQ_GP3	{I6;J6;K6;L6;M6;N6}	Destination[1]	E4	840.0	Amino acid
Source[1]	384PP_AQ_GP3	{I6;J6;K6;L6;M6;N6}	Destination[1]	F4	880.0	Amino acid
Source[1]	384PP_AQ_GP3	{I6;J6;K6;L6;M6;N6}	Destination[1]	G4	240.0	Amino acid
Source[1]	384PP_AQ_GP3	{I6;J6;K6;L6;M6;N6}	Destination[1]	H4	640.0	Amino acid
Source[1]	384PP_AQ_GP3	{I6;J6;K6;L6;M6;N6}	Destination[1]	I4	100.0	Amino acid
Source[1]	384PP_AQ_GP3	{I6;J6;K6;L6;M6;N6}	Destination[1]	J4	1000.0	Amino acid
Source[1]	384PP_AQ_GP3	{I6;J6;K6;L6;M6;N6}	Destination[1]	K4	875.0	Amino acid
Source[1]	384PP_AQ_GP3	{I6;J6;K6;L6;M6;N6}	Destination[1]	L4	340.0	Amino acid
Source[1]	384PP_AQ_GP3	{I6;J6;K6;L6;M6;N6}	Destination[1]	M4	300.0	Amino acid
Source[1]	384PP_AQ_GP3	{I6;J6;K6;L6;M6;N6}	Destination[1]	N4	220.0	Amino acid
Source[1]	384PP_AQ_GP3	{I6;J6;K6;L6;M6;N6}	Destination[1]	O4	875.0	Amino acid
Source[1]	384PP_AQ_GP3	{I6;J6;K6;L6;M6;N6}	Destination[1]	P4	720.0	Amino acid
Source[1]	384PP_AQ_GP3	{I6;J6;K6;L6;M6;N6}	Destination[1]	A5	600.0	Amino acid
Source[1]	384PP_AQ_GP3	{I6;J6;K6;L6;M6;N6}	Destination[1]	B5	420.0	Amino acid
Source[1]	384PP_AQ_GP3	{I6;J6;K6;L6;M6;N6}	Destination[1]	C5	1000.0	Amino acid
Source[1]	384PP_AQ_GP3	{I6;J6;K6;L6;M6;N6}	Destination[1]	C5	60.0	Amino acid
Source[1]	384PP_AQ_GP3	{I6;J6;K6;L6;M6;N6}	Destination[1]	D5	1000.0	Amino acid
Source[1]	384PP_AQ_GP3	{I6;J6;K6;L6;M6;N6}	Destination[1]	D5	80.0	Amino acid
Source[1]	384PP_AQ_GP3	{I6;J6;K6;L6;M6;N6}	Destination[1]	E5	1000.0	Amino acid
Source[1]	384PP_AQ_GP3	{I6;J6;K6;L6;M6;N6}	Destination[1]	E5	20.0	Amino acid
Source[1]	384PP_AQ_GP3	{I6;J6;K6;L6;M6;N6}	Destination[1]	F5	520.0	Amino acid
Source[1]	384PP_AQ_GP3	{I6;J6;K6;L6;M6;N6}	Destination[1]	G5	480.0	Amino acid
Source[1]	384PP_AQ_GP3	{I6;J6;K6;L6;M6;N6}	Destination[1]	H5	660.0	Amino acid
Source[1]	384PP_AQ_GP3	{I6;J6;K6;L6;M6;N6}	Destination[1]	I5	340.0	Amino acid
Source[1]	384PP_AQ_GP3	{I6;J6;K6;L6;M6;N6}	Destination[1]	J5	840.0	Amino acid
Source[1]	384PP_AQ_GP3	{I6;J6;K6;L6;M6;N6}	Destination[1]	K5	200.0	Amino acid
Source[1]	384PP_AQ_GP3	{I6;J6;K6;L6;M6;N6}	Destination[1]	L5	600.0	Amino acid
Source[1]	384PP_AQ_GP3	{I6;J6;K6;L6;M6;N6}	Destination[1]	M5	900.0	Amino acid
Source[1]	384PP_AQ_GP3	{I6;J6;K6;L6;M6;N6}	Destination[1]	N5	680.0	Amino acid
Source[1]	384PP_AQ_GP3	{I6;J6;K6;L6;M6;N6}	Destination[1]	O5	720.0	Amino acid
Source[1]	384PP_AQ_GP3	{I6;J6;K6;L6;M6;N6}	Destination[1]	P5	360.0	Amino acid
Source[1]	384PP_AQ_GP3	{I6;J6;K6;L6;M6;N6}	Destination[1]	A6	960.0	Amino acid
Source[1]	384PP_AQ_GP3	{I6;J6;K6;L6;M6;N6}	Destination[1]	B6	540.0	Amino acid
Source[1]	384PP_AQ_GP3	{I6;J6;K6;L6;M6;N6}	Destination[1]	C6	1000.0	Amino acid
Source[1]	384PP_AQ_GP3	{I6;J6;K6;L6;M6;N6}	Destination[1]	C6	80.0	Amino acid
Source[1]	384PP_AQ_GP3	{I6;J6;K6;L6;M6;N6}	Destination[1]	D6	720.0	Amino acid
Source[1]	384PP_AQ_GP3	{I6;J6;K6;L6;M6;N6}	Destination[1]	E6	1000.0	Amino acid
Source[1]	384PP_AQ_GP3	{I6;J6;K6;L6;M6;N6}	Destination[1]	E6	60.0	Amino acid
Source[1]	384PP_AQ_GP3	{I6;J6;K6;L6;M6;N6}	Destination[1]	F6	780.0	Amino acid
Source[1]	384PP_AQ_GP3	{I6;J6;K6;L6;M6;N6}	Destination[1]	G6	200.0	Amino acid
Source[1]	384PP_AQ_GP3	{I6;J6;K6;L6;M6;N6}	Destination[1]	H6	400.0	Amino acid
Source[1]	384PP_AQ_GP3	{I6;J6;K6;L6;M6;N6}	Destination[1]	I6	460.0	Amino acid
Source[1]	384PP_AQ_GP3	{I6;J6;K6;L6;M6;N6}	Destination[1]	J6	340.0	Amino acid
Source[1]	384PP_AQ_GP3	{I6;J6;K6;L6;M6;N6}	Destination[1]	K6	200.0	Amino acid
Source[1]	384PP_AQ_GP3	{I6;J6;K6;L6;M6;N6}	Destination[1]	L6	580.0	Amino acid
Source[1]	384PP_AQ_GP3	{I6;J6;K6;L6;M6;N6}	Destination[1]	M6	220.0	Amino acid
Source[1]	384PP_AQ_GP3	{I6;J6;K6;L6;M6;N6}	Destination[1]	N6	560.0	Amino acid
Source[1]	384PP_AQ_GP3	{I6;J6;K6;L6;M6;N6}	Destination[1]	O6	940.0	Amino acid
Source[1]	384PP_AQ_GP3	{I6;J6;K6;L6;M6;N6}	Destination[1]	P6	380.0	Amino acid
Source[1]	384PP_AQ_GP3	{I6;J6;K6;L6;M6;N6}	Destination[1]	A7	120.0	Amino acid
Source[1]	384PP_AQ_GP3	{I6;J6;K6;L6;M6;N6}	Destination[1]	B7	720.0	Amino acid
Source[1]	384PP_AQ_GP3	{I6;J6;K6;L6;M6;N6}	Destination[1]	C7	360.0	Amino acid
Source[1]	384PP_AQ_GP3	{I6;J6;K6;L6;M6;N6}	Destination[1]	D7	1000.0	Amino acid
Source[1]	384PP_AQ_GP3	{I6;J6;K6;L6;M6;N6}	Destination[1]	D7	20.0	Amino acid
Source[1]	384PP_AQ_GP3	{I6;J6;K6;L6;M6;N6}	Destination[1]	E7	460.0	Amino acid
Source[1]	384PP_AQ_GP3	{I6;J6;K6;L6;M6;N6}	Destination[1]	F7	1000.0	Amino acid
Source[1]	384PP_AQ_GP3	{I6;J6;K6;L6;M6;N6}	Destination[1]	F7	100.0	Amino acid
Source[1]	384PP_AQ_GP3	{I6;J6;K6;L6;M6;N6}	Destination[1]	G7	1000.0	Amino acid
Source[1]	384PP_AQ_GP3	{I6;J6;K6;L6;M6;N6}	Destination[1]	G7	60.0	Amino acid
Source[1]	384PP_AQ_GP3	{I6;J6;K6;L6;M6;N6}	Destination[1]	H7	800.0	Amino acid
Source[1]	384PP_AQ_GP3	{I6;J6;K6;L6;M6;N6}	Destination[1]	I7	560.0	Amino acid
Source[1]	384PP_AQ_GP3	{I6;J6;K6;L6;M6;N6}	Destination[1]	J7	220.0	Amino acid
Source[1]	384PP_AQ_GP3	{I6;J6;K6;L6;M6;N6}	Destination[1]	K7	640.0	Amino acid
Source[1]	384PP_AQ_GP3	{I6;J6;K6;L6;M6;N6}	Destination[1]	L7	640.0	Amino acid
Source[1]	384PP_AQ_GP3	{I6;J6;K6;L6;M6;N6}	Destination[1]	M7	760.0	Amino acid
Source[1]	384PP_AQ_GP3	{I6;J6;K6;L6;M6;N6}	Destination[1]	N7	100.0	Amino acid
Source[1]	384PP_AQ_GP3	{I6;J6;K6;L6;M6;N6}	Destination[1]	O7	400.0	Amino acid
Source[1]	384PP_AQ_GP3	{I6;J6;K6;L6;M6;N6}	Destination[1]	P7	1000.0	Amino acid
Source[1]	384PP_AQ_GP3	{I6;J6;K6;L6;M6;N6}	Destination[1]	P7	20.0	Amino acid
Source[1]	384PP_AQ_GP3	{I6;J6;K6;L6;M6;N6}	Destination[1]	A8	20.0	Amino acid
Source[1]	384PP_AQ_GP3	{I6;J6;K6;L6;M6;N6}	Destination[1]	B8	620.0	Amino acid
Source[1]	384PP_AQ_GP3	{I6;J6;K6;L6;M6;N6}	Destination[1]	C8	400.0	Amino acid
Source[1]	384PP_AQ_GP3	{I6;J6;K6;L6;M6;N6}	Destination[1]	D8	840.0	Amino acid
Source[1]	384PP_AQ_GP3	{I6;J6;K6;L6;M6;N6}	Destination[1]	E8	880.0	Amino acid
Source[1]	384PP_AQ_GP3	{I6;J6;K6;L6;M6;N6}	Destination[1]	F8	240.0	Amino acid
Source[1]	384PP_AQ_GP3	{I6;J6;K6;L6;M6;N6}	Destination[1]	G8	640.0	Amino acid
Source[1]	384PP_AQ_GP3	{I6;J6;K6;L6;M6;N6}	Destination[1]	H8	100.0	Amino acid
Source[1]	384PP_AQ_GP3	{I6;J6;K6;L6;M6;N6}	Destination[1]	I8	1000.0	Amino acid
Source[1]	384PP_AQ_GP3	{I6;J6;K6;L6;M6;N6}	Destination[1]	J8	875.0	Amino acid
Source[1]	384PP_AQ_GP3	{I6;J6;K6;L6;M6;N6}	Destination[1]	K8	340.0	Amino acid
Source[1]	384PP_AQ_GP3	{I6;J6;K6;L6;M6;N6}	Destination[1]	L8	300.0	Amino acid
Source[1]	384PP_AQ_GP3	{I6;J6;K6;L6;M6;N6}	Destination[1]	M8	220.0	Amino acid
Source[1]	384PP_AQ_GP3	{I6;J6;K6;L6;M6;N6}	Destination[1]	N8	875.0	Amino acid
Source[1]	384PP_AQ_GP3	{I6;J6;K6;L6;M6;N6}	Destination[1]	O8	720.0	Amino acid
Source[1]	384PP_AQ_GP3	{I6;J6;K6;L6;M6;N6}	Destination[1]	P8	600.0	Amino acid
Source[1]	384PP_AQ_GP3	{I6;J6;K6;L6;M6;N6}	Destination[1]	A9	420.0	Amino acid
Source[1]	384PP_AQ_GP3	{I6;J6;K6;L6;M6;N6}	Destination[1]	B9	1000.0	Amino acid
Source[1]	384PP_AQ_GP3	{I6;J6;K6;L6;M6;N6}	Destination[1]	B9	60.0	Amino acid
Source[1]	384PP_AQ_GP3	{I6;J6;K6;L6;M6;N6}	Destination[1]	C9	1000.0	Amino acid
Source[1]	384PP_AQ_GP3	{I6;J6;K6;L6;M6;N6}	Destination[1]	C9	80.0	Amino acid
Source[1]	384PP_AQ_GP3	{I6;J6;K6;L6;M6;N6}	Destination[1]	D9	1000.0	Amino acid
Source[1]	384PP_AQ_GP3	{I6;J6;K6;L6;M6;N6}	Destination[1]	D9	20.0	Amino acid
Source[1]	384PP_AQ_GP3	{I6;J6;K6;L6;M6;N6}	Destination[1]	E9	520.0	Amino acid
Source[1]	384PP_AQ_GP3	{I6;J6;K6;L6;M6;N6}	Destination[1]	F9	480.0	Amino acid
Source[1]	384PP_AQ_GP3	{I6;J6;K6;L6;M6;N6}	Destination[1]	G9	660.0	Amino acid
Source[1]	384PP_AQ_GP3	{I6;J6;K6;L6;M6;N6}	Destination[1]	H9	340.0	Amino acid
Source[1]	384PP_AQ_GP3	{I6;J6;K6;L6;M6;N6}	Destination[1]	I9	840.0	Amino acid
Source[1]	384PP_AQ_GP3	{I6;J6;K6;L6;M6;N6}	Destination[1]	J9	200.0	Amino acid
Source[1]	384PP_AQ_GP3	{I6;J6;K6;L6;M6;N6}	Destination[1]	K9	600.0	Amino acid
Source[1]	384PP_AQ_GP3	{I6;J6;K6;L6;M6;N6}	Destination[1]	L9	900.0	Amino acid
Source[1]	384PP_AQ_GP3	{I6;J6;K6;L6;M6;N6}	Destination[1]	M9	680.0	Amino acid
Source[1]	384PP_AQ_GP3	{I6;J6;K6;L6;M6;N6}	Destination[1]	N9	720.0	Amino acid
Source[1]	384PP_AQ_GP3	{I6;J6;K6;L6;M6;N6}	Destination[1]	O9	360.0	Amino acid
Source[1]	384PP_AQ_GP3	{I6;J6;K6;L6;M6;N6}	Destination[1]	P9	960.0	Amino acid
Source[1]	384PP_AQ_GP3	{I6;J6;K6;L6;M6;N6}	Destination[1]	A10	540.0	Amino acid
Source[1]	384PP_AQ_GP3	{I6;J6;K6;L6;M6;N6}	Destination[1]	B10	1000.0	Amino acid
Source[1]	384PP_AQ_GP3	{I6;J6;K6;L6;M6;N6}	Destination[1]	B10	80.0	Amino acid
Source[1]	384PP_AQ_GP3	{I6;J6;K6;L6;M6;N6}	Destination[1]	C10	720.0	Amino acid
Source[1]	384PP_AQ_GP3	{I6;J6;K6;L6;M6;N6}	Destination[1]	D10	1000.0	Amino acid
Source[1]	384PP_AQ_GP3	{I6;J6;K6;L6;M6;N6}	Destination[1]	D10	60.0	Amino acid
Source[1]	384PP_AQ_GP3	{I6;J6;K6;L6;M6;N6}	Destination[1]	E10	780.0	Amino acid
Source[1]	384PP_AQ_GP3	{I6;J6;K6;L6;M6;N6}	Destination[1]	F10	200.0	Amino acid
Source[1]	384PP_AQ_GP3	{I6;J6;K6;L6;M6;N6}	Destination[1]	G10	400.0	Amino acid
Source[1]	384PP_AQ_GP3	{I6;J6;K6;L6;M6;N6}	Destination[1]	H10	460.0	Amino acid
Source[1]	384PP_AQ_GP3	{I6;J6;K6;L6;M6;N6}	Destination[1]	I10	340.0	Amino acid
Source[1]	384PP_AQ_GP3	{I6;J6;K6;L6;M6;N6}	Destination[1]	J10	200.0	Amino acid
Source[1]	384PP_AQ_GP3	{I6;J6;K6;L6;M6;N6}	Destination[1]	K10	580.0	Amino acid
Source[1]	384PP_AQ_GP3	{I6;J6;K6;L6;M6;N6}	Destination[1]	L10	220.0	Amino acid
Source[1]	384PP_AQ_GP3	{I6;J6;K6;L6;M6;N6}	Destination[1]	M10	560.0	Amino acid
Source[1]	384PP_AQ_GP3	{I6;J6;K6;L6;M6;N6}	Destination[1]	N10	940.0	Amino acid
Source[1]	384PP_AQ_GP3	{I6;J6;K6;L6;M6;N6}	Destination[1]	O10	380.0	Amino acid
Source[1]	384PP_AQ_GP3	{I6;J6;K6;L6;M6;N6}	Destination[1]	P10	120.0	Amino acid
Source[1]	384PP_AQ_GP3	{I6;J6;K6;L6;M6;N6}	Destination[1]	A11	720.0	Amino acid
Source[1]	384PP_AQ_GP3	{I6;J6;K6;L6;M6;N6}	Destination[1]	B11	360.0	Amino acid
Source[1]	384PP_AQ_GP3	{I6;J6;K6;L6;M6;N6}	Destination[1]	C11	1000.0	Amino acid
Source[1]	384PP_AQ_GP3	{I6;J6;K6;L6;M6;N6}	Destination[1]	C11	20.0	Amino acid
Source[1]	384PP_AQ_GP3	{I6;J6;K6;L6;M6;N6}	Destination[1]	D11	460.0	Amino acid
Source[1]	384PP_AQ_GP3	{I6;J6;K6;L6;M6;N6}	Destination[1]	E11	1000.0	Amino acid
Source[1]	384PP_AQ_GP3	{I6;J6;K6;L6;M6;N6}	Destination[1]	E11	100.0	Amino acid
Source[1]	384PP_AQ_GP3	{I6;J6;K6;L6;M6;N6}	Destination[1]	F11	1000.0	Amino acid
Source[1]	384PP_AQ_GP3	{I6;J6;K6;L6;M6;N6}	Destination[1]	F11	60.0	Amino acid
Source[1]	384PP_AQ_GP3	{I6;J6;K6;L6;M6;N6}	Destination[1]	G11	800.0	Amino acid
Source[1]	384PP_AQ_GP3	{I6;J6;K6;L6;M6;N6}	Destination[1]	H11	560.0	Amino acid
Source[1]	384PP_AQ_GP3	{I6;J6;K6;L6;M6;N6}	Destination[1]	I11	220.0	Amino acid
Source[1]	384PP_AQ_GP3	{I6;J6;K6;L6;M6;N6}	Destination[1]	J11	640.0	Amino acid
Source[1]	384PP_AQ_GP3	{I6;J6;K6;L6;M6;N6}	Destination[1]	K11	640.0	Amino acid
Source[1]	384PP_AQ_GP3	{I6;J6;K6;L6;M6;N6}	Destination[1]	L11	760.0	Amino acid
Source[1]	384PP_AQ_GP3	{I6;J6;K6;L6;M6;N6}	Destination[1]	M11	100.0	Amino acid
Source[1]	384PP_AQ_GP3	{I6;J6;K6;L6;M6;N6}	Destination[1]	N11	400.0	Amino acid
Source[1]	384PP_AQ_GP3	{I6;J6;K6;L6;M6;N6}	Destination[1]	O11	1000.0	Amino acid
Source[1]	384PP_AQ_GP3	{I6;J6;K6;L6;M6;N6}	Destination[1]	O11	20.0	Amino acid
Source[1]	384PP_AQ_GP3	{I6;J6;K6;L6;M6;N6}	Destination[1]	P11	20.0	Amino acid
Source[1]	384PP_AQ_GP3	{I6;J6;K6;L6;M6;N6}	Destination[1]	A12	620.0	Amino acid
Source[1]	384PP_AQ_GP3	{I6;J6;K6;L6;M6;N6}	Destination[1]	B12	400.0	Amino acid
Source[1]	384PP_AQ_GP3	{I6;J6;K6;L6;M6;N6}	Destination[1]	C12	840.0	Amino acid
Source[1]	384PP_AQ_GP3	{I6;J6;K6;L6;M6;N6}	Destination[1]	D12	880.0	Amino acid
Source[1]	384PP_AQ_GP3	{I6;J6;K6;L6;M6;N6}	Destination[1]	E12	240.0	Amino acid
Source[1]	384PP_AQ_GP3	{I6;J6;K6;L6;M6;N6}	Destination[1]	F12	640.0	Amino acid
Source[1]	384PP_AQ_GP3	{I6;J6;K6;L6;M6;N6}	Destination[1]	G12	100.0	Amino acid
Source[1]	384PP_AQ_GP3	{I6;J6;K6;L6;M6;N6}	Destination[1]	H12	1000.0	Amino acid
Source[1]	384PP_AQ_GP3	{I6;J6;K6;L6;M6;N6}	Destination[1]	I12	875.0	Amino acid
Source[1]	384PP_AQ_GP3	{I6;J6;K6;L6;M6;N6}	Destination[1]	J12	340.0	Amino acid
Source[1]	384PP_AQ_GP3	{I6;J6;K6;L6;M6;N6}	Destination[1]	K12	300.0	Amino acid
Source[1]	384PP_AQ_GP3	{I6;J6;K6;L6;M6;N6}	Destination[1]	L12	220.0	Amino acid
Source[1]	384PP_AQ_GP3	{I6;J6;K6;L6;M6;N6}	Destination[1]	M12	875.0	Amino acid
Source[1]	384PP_AQ_GP3	{I6;J6;K6;L6;M6;N6}	Destination[1]	N12	720.0	Amino acid
Source[1]	384PP_AQ_GP3	{I6;J6;K6;L6;M6;N6}	Destination[1]	O12	600.0	Amino acid
Source[1]	384PP_AQ_GP3	{I6;J6;K6;L6;M6;N6}	Destination[1]	P12	420.0	Amino acid
Source[1]	384PP_AQ_GP3	{I6;J6;K6;L6;M6;N6}	Destination[1]	A13	1000.0	Amino acid
Source[1]	384PP_AQ_GP3	{I6;J6;K6;L6;M6;N6}	Destination[1]	A13	60.0	Amino acid
Source[1]	384PP_AQ_GP3	{I6;J6;K6;L6;M6;N6}	Destination[1]	B13	1000.0	Amino acid
Source[1]	384PP_AQ_GP3	{I6;J6;K6;L6;M6;N6}	Destination[1]	B13	80.0	Amino acid
Source[1]	384PP_AQ_GP3	{I6;J6;K6;L6;M6;N6}	Destination[1]	C13	1000.0	Amino acid
Source[1]	384PP_AQ_GP3	{I6;J6;K6;L6;M6;N6}	Destination[1]	C13	20.0	Amino acid
Source[1]	384PP_AQ_GP3	{I6;J6;K6;L6;M6;N6}	Destination[1]	D13	520.0	Amino acid
Source[1]	384PP_AQ_GP3	{I6;J6;K6;L6;M6;N6}	Destination[1]	E13	480.0	Amino acid
Source[1]	384PP_AQ_GP3	{I6;J6;K6;L6;M6;N6}	Destination[1]	F13	660.0	Amino acid
Source[1]	384PP_AQ_GP3	{I6;J6;K6;L6;M6;N6}	Destination[1]	G13	340.0	Amino acid
Source[1]	384PP_AQ_GP3	{I6;J6;K6;L6;M6;N6}	Destination[1]	H13	840.0	Amino acid
Source[1]	384PP_AQ_GP3	{I6;J6;K6;L6;M6;N6}	Destination[1]	I13	200.0	Amino acid
Source[1]	384PP_AQ_GP3	{I6;J6;K6;L6;M6;N6}	Destination[1]	J13	600.0	Amino acid
Source[1]	384PP_AQ_GP3	{I6;J6;K6;L6;M6;N6}	Destination[1]	K13	900.0	Amino acid
Source[1]	384PP_AQ_GP3	{I6;J6;K6;L6;M6;N6}	Destination[1]	L13	680.0	Amino acid
Source[1]	384PP_AQ_GP3	{I6;J6;K6;L6;M6;N6}	Destination[1]	M13	720.0	Amino acid
Source[1]	384PP_AQ_GP3	{I6;J6;K6;L6;M6;N6}	Destination[1]	N13	360.0	Amino acid
Source[1]	384PP_AQ_GP3	{I6;J6;K6;L6;M6;N6}	Destination[1]	O13	960.0	Amino acid
Source[1]	384PP_AQ_GP3	{I6;J6;K6;L6;M6;N6}	Destination[1]	P13	540.0	Amino acid
Source[1]	384PP_AQ_GP3	{I6;J6;K6;L6;M6;N6}	Destination[1]	A14	1000.0	Amino acid
Source[1]	384PP_AQ_GP3	{I6;J6;K6;L6;M6;N6}	Destination[1]	A14	80.0	Amino acid
Source[1]	384PP_AQ_GP3	{I6;J6;K6;L6;M6;N6}	Destination[1]	B14	720.0	Amino acid
Source[1]	384PP_AQ_GP3	{I6;J6;K6;L6;M6;N6}	Destination[1]	C14	1000.0	Amino acid
Source[1]	384PP_AQ_GP3	{I6;J6;K6;L6;M6;N6}	Destination[1]	C14	60.0	Amino acid
Source[1]	384PP_AQ_GP3	{I6;J6;K6;L6;M6;N6}	Destination[1]	D14	780.0	Amino acid
Source[1]	384PP_AQ_GP3	{I6;J6;K6;L6;M6;N6}	Destination[1]	E14	200.0	Amino acid
Source[1]	384PP_AQ_GP3	{I6;J6;K6;L6;M6;N6}	Destination[1]	F14	400.0	Amino acid
Source[1]	384PP_AQ_GP3	{I6;J6;K6;L6;M6;N6}	Destination[1]	G14	460.0	Amino acid
Source[1]	384PP_AQ_GP3	{I6;J6;K6;L6;M6;N6}	Destination[1]	H14	340.0	Amino acid
Source[1]	384PP_AQ_GP3	{I6;J6;K6;L6;M6;N6}	Destination[1]	I14	200.0	Amino acid
Source[1]	384PP_AQ_GP3	{I6;J6;K6;L6;M6;N6}	Destination[1]	J14	580.0	Amino acid
Source[1]	384PP_AQ_GP3	{I6;J6;K6;L6;M6;N6}	Destination[1]	K14	220.0	Amino acid
Source[1]	384PP_AQ_GP3	{I6;J6;K6;L6;M6;N6}	Destination[1]	L14	560.0	Amino acid
Source[1]	384PP_AQ_GP3	{I6;J6;K6;L6;M6;N6}	Destination[1]	M14	940.0	Amino acid
Source[1]	384PP_AQ_GP3	{I6;J6;K6;L6;M6;N6}	Destination[1]	N14	380.0	Amino acid
Source[1]	384PP_AQ_GP3	{I6;J6;K6;L6;M6;N6}	Destination[1]	O14	120.0	Amino acid
Source[1]	384PP_AQ_GP3	{I6;J6;K6;L6;M6;N6}	Destination[1]	P14	720.0	Amino acid
Source[1]	384PP_AQ_GP3	{I6;J6;K6;L6;M6;N6}	Destination[1]	A15	360.0	Amino acid
Source[1]	384PP_AQ_GP3	{I6;J6;K6;L6;M6;N6}	Destination[1]	B15	1000.0	Amino acid
Source[1]	384PP_AQ_GP3	{I6;J6;K6;L6;M6;N6}	Destination[1]	B15	20.0	Amino acid
Source[1]	384PP_AQ_GP3	{I6;J6;K6;L6;M6;N6}	Destination[1]	C15	460.0	Amino acid
Source[1]	384PP_AQ_GP3	{I6;J6;K6;L6;M6;N6}	Destination[1]	D15	1000.0	Amino acid
Source[1]	384PP_AQ_GP3	{I6;J6;K6;L6;M6;N6}	Destination[1]	D15	100.0	Amino acid
Source[1]	384PP_AQ_GP3	{I6;J6;K6;L6;M6;N6}	Destination[1]	E15	1000.0	Amino acid
Source[1]	384PP_AQ_GP3	{I6;J6;K6;L6;M6;N6}	Destination[1]	E15	60.0	Amino acid
Source[1]	384PP_AQ_GP3	{I6;J6;K6;L6;M6;N6}	Destination[1]	F15	800.0	Amino acid
Source[1]	384PP_AQ_GP3	{I6;J6;K6;L6;M6;N6}	Destination[1]	G15	560.0	Amino acid
Source[1]	384PP_AQ_GP3	{I6;J6;K6;L6;M6;N6}	Destination[1]	H15	220.0	Amino acid
Source[1]	384PP_AQ_GP3	{I6;J6;K6;L6;M6;N6}	Destination[1]	I15	640.0	Amino acid
Source[1]	384PP_AQ_GP3	{I6;J6;K6;L6;M6;N6}	Destination[1]	J15	640.0	Amino acid
Source[1]	384PP_AQ_GP3	{I6;J6;K6;L6;M6;N6}	Destination[1]	K15	760.0	Amino acid
Source[1]	384PP_AQ_GP3	{I6;J6;K6;L6;M6;N6}	Destination[1]	L15	100.0	Amino acid
Source[1]	384PP_AQ_GP3	{I6;J6;K6;L6;M6;N6}	Destination[1]	M15	400.0	Amino acid
Source[1]	384PP_AQ_GP3	{I6;J6;K6;L6;M6;N6}	Destination[1]	N15	1000.0	Amino acid
Source[1]	384PP_AQ_GP3	{I6;J6;K6;L6;M6;N6}	Destination[1]	N15	20.0	Amino acid
Source[1]	384PP_AQ_GP3	{I6;J6;K6;L6;M6;N6}	Destination[1]	O15	20.0	Amino acid
Source[1]	384PP_AQ_GP3	{I6;J6;K6;L6;M6;N6}	Destination[1]	P15	620.0	Amino acid
Source[1]	384PP_AQ_GP3	{I6;J6;K6;L6;M6;N6}	Destination[1]	A16	400.0	Amino acid
Source[1]	384PP_AQ_GP3	{I6;J6;K6;L6;M6;N6}	Destination[1]	B16	840.0	Amino acid
Source[1]	384PP_AQ_GP3	{I6;J6;K6;L6;M6;N6}	Destination[1]	C16	880.0	Amino acid
Source[1]	384PP_AQ_GP3	{I6;J6;K6;L6;M6;N6}	Destination[1]	D16	240.0	Amino acid
Source[1]	384PP_AQ_GP3	{I6;J6;K6;L6;M6;N6}	Destination[1]	E16	640.0	Amino acid
Source[1]	384PP_AQ_GP3	{I6;J6;K6;L6;M6;N6}	Destination[1]	F16	100.0	Amino acid
Source[1]	384PP_AQ_GP3	{I6;J6;K6;L6;M6;N6}	Destination[1]	G16	1000.0	Amino acid
Source[1]	384PP_AQ_GP3	{I6;J6;K6;L6;M6;N6}	Destination[1]	H16	875.0	Amino acid
Source[1]	384PP_AQ_GP3	{I6;J6;K6;L6;M6;N6}	Destination[1]	I16	340.0	Amino acid
Source[1]	384PP_AQ_GP3	{I6;J6;K6;L6;M6;N6}	Destination[1]	J16	300.0	Amino acid
Source[1]	384PP_AQ_GP3	{I6;J6;K6;L6;M6;N6}	Destination[1]	K16	220.0	Amino acid
Source[1]	384PP_AQ_GP3	{I6;J6;K6;L6;M6;N6}	Destination[1]	L16	875.0	Amino acid
Source[1]	384PP_AQ_GP3	{I6;J6;K6;L6;M6;N6}	Destination[1]	M16	720.0	Amino acid
Source[1]	384PP_AQ_GP3	{I6;J6;K6;L6;M6;N6}	Destination[1]	N16	600.0	Amino acid
Source[1]	384PP_AQ_GP3	{I6;J6;K6;L6;M6;N6}	Destination[1]	O16	420.0	Amino acid
Source[1]	384PP_AQ_GP3	{I6;J6;K6;L6;M6;N6}	Destination[1]	P16	1000.0	Amino acid
Source[1]	384PP_AQ_GP3	{I6;J6;K6;L6;M6;N6}	Destination[1]	P16	60.0	Amino acid
Source[1]	384PP_AQ_GP3	{I6;J6;K6;L6;M6;N6}	Destination[1]	A17	1000.0	Amino acid
Source[1]	384PP_AQ_GP3	{I6;J6;K6;L6;M6;N6}	Destination[1]	A17	80.0	Amino acid
Source[1]	384PP_AQ_GP3	{I6;J6;K6;L6;M6;N6}	Destination[1]	B17	1000.0	Amino acid
Source[1]	384PP_AQ_GP3	{I6;J6;K6;L6;M6;N6}	Destination[1]	B17	20.0	Amino acid
Source[1]	384PP_AQ_GP3	{I6;J6;K6;L6;M6;N6}	Destination[1]	C17	520.0	Amino acid
Source[1]	384PP_AQ_GP3	{I6;J6;K6;L6;M6;N6}	Destination[1]	D17	480.0	Amino acid
Source[1]	384PP_AQ_GP3	{I6;J6;K6;L6;M6;N6}	Destination[1]	E17	660.0	Amino acid
Source[1]	384PP_AQ_GP3	{I6;J6;K6;L6;M6;N6}	Destination[1]	F17	340.0	Amino acid
Source[1]	384PP_AQ_GP3	{I6;J6;K6;L6;M6;N6}	Destination[1]	G17	840.0	Amino acid
Source[1]	384PP_AQ_GP3	{I6;J6;K6;L6;M6;N6}	Destination[1]	H17	200.0	Amino acid
Source[1]	384PP_AQ_GP3	{I6;J6;K6;L6;M6;N6}	Destination[1]	I17	600.0	Amino acid
Source[1]	384PP_AQ_GP3	{I6;J6;K6;L6;M6;N6}	Destination[1]	J17	900.0	Amino acid
Source[1]	384PP_AQ_GP3	{I6;J6;K6;L6;M6;N6}	Destination[1]	K17	680.0	Amino acid
Source[1]	384PP_AQ_GP3	{I6;J6;K6;L6;M6;N6}	Destination[1]	L17	720.0	Amino acid
Source[1]	384PP_AQ_GP3	{I6;J6;K6;L6;M6;N6}	Destination[1]	M17	360.0	Amino acid
Source[1]	384PP_AQ_GP3	{I6;J6;K6;L6;M6;N6}	Destination[1]	N17	960.0	Amino acid
Source[1]	384PP_AQ_GP3	{I6;J6;K6;L6;M6;N6}	Destination[1]	O17	540.0	Amino acid
Source[1]	384PP_AQ_GP3	{I6;J6;K6;L6;M6;N6}	Destination[1]	P17	1000.0	Amino acid
Source[1]	384PP_AQ_GP3	{I6;J6;K6;L6;M6;N6}	Destination[1]	P17	80.0	Amino acid
Source[1]	384PP_AQ_GP3	{I6;J6;K6;L6;M6;N6}	Destination[1]	A18	720.0	Amino acid
Source[1]	384PP_AQ_GP3	{I6;J6;K6;L6;M6;N6}	Destination[1]	B18	1000.0	Amino acid
Source[1]	384PP_AQ_GP3	{I6;J6;K6;L6;M6;N6}	Destination[1]	B18	60.0	Amino acid
Source[1]	384PP_AQ_GP3	{I6;J6;K6;L6;M6;N6}	Destination[1]	C18	780.0	Amino acid
Source[1]	384PP_AQ_GP3	{I6;J6;K6;L6;M6;N6}	Destination[1]	D18	200.0	Amino acid
Source[1]	384PP_AQ_GP3	{I6;J6;K6;L6;M6;N6}	Destination[1]	E18	400.0	Amino acid
Source[1]	384PP_AQ_GP3	{I6;J6;K6;L6;M6;N6}	Destination[1]	F18	460.0	Amino acid
Source[1]	384PP_AQ_GP3	{I6;J6;K6;L6;M6;N6}	Destination[1]	G18	340.0	Amino acid
Source[1]	384PP_AQ_GP3	{I6;J6;K6;L6;M6;N6}	Destination[1]	H18	200.0	Amino acid
Source[1]	384PP_AQ_GP3	{I6;J6;K6;L6;M6;N6}	Destination[1]	I18	580.0	Amino acid
Source[1]	384PP_AQ_GP3	{I6;J6;K6;L6;M6;N6}	Destination[1]	J18	220.0	Amino acid
Source[1]	384PP_AQ_GP3	{I6;J6;K6;L6;M6;N6}	Destination[1]	K18	560.0	Amino acid
Source[1]	384PP_AQ_GP3	{I6;J6;K6;L6;M6;N6}	Destination[1]	L18	940.0	Amino acid
Source[1]	384PP_AQ_GP3	{I6;J6;K6;L6;M6;N6}	Destination[1]	M18	380.0	Amino acid
Source[1]	384PP_AQ_GP3	{I6;J6;K6;L6;M6;N6}	Destination[1]	N18	120.0	Amino acid
Source[1]	384PP_AQ_GP3	{I6;J6;K6;L6;M6;N6}	Destination[1]	O18	720.0	Amino acid
Source[1]	384PP_AQ_GP3	{I6;J6;K6;L6;M6;N6}	Destination[1]	P18	360.0	Amino acid
Source[1]	384PP_AQ_GP3	{I6;J6;K6;L6;M6;N6}	Destination[1]	A19	1000.0	Amino acid
Source[1]	384PP_AQ_GP3	{I6;J6;K6;L6;M6;N6}	Destination[1]	A19	20.0	Amino acid
Source[1]	384PP_AQ_GP3	{I6;J6;K6;L6;M6;N6}	Destination[1]	B19	460.0	Amino acid
Source[1]	384PP_AQ_GP3	{I6;J6;K6;L6;M6;N6}	Destination[1]	C19	1000.0	Amino acid
Source[1]	384PP_AQ_GP3	{I6;J6;K6;L6;M6;N6}	Destination[1]	C19	100.0	Amino acid
Source[1]	384PP_AQ_GP3	{I6;J6;K6;L6;M6;N6}	Destination[1]	D19	1000.0	Amino acid
Source[1]	384PP_AQ_GP3	{I6;J6;K6;L6;M6;N6}	Destination[1]	D19	60.0	Amino acid
Source[1]	384PP_AQ_GP3	{I6;J6;K6;L6;M6;N6}	Destination[1]	E19	800.0	Amino acid
Source[1]	384PP_AQ_GP3	{I6;J6;K6;L6;M6;N6}	Destination[1]	F19	560.0	Amino acid
Source[1]	384PP_AQ_GP3	{I6;J6;K6;L6;M6;N6}	Destination[1]	G19	220.0	Amino acid
Source[1]	384PP_AQ_GP3	{I6;J6;K6;L6;M6;N6}	Destination[1]	H19	640.0	Amino acid
Source[1]	384PP_AQ_GP3	{I6;J6;K6;L6;M6;N6}	Destination[1]	I19	640.0	Amino acid
Source[1]	384PP_AQ_GP3	{I6;J6;K6;L6;M6;N6}	Destination[1]	J19	760.0	Amino acid
Source[1]	384PP_AQ_GP3	{I6;J6;K6;L6;M6;N6}	Destination[1]	K19	100.0	Amino acid
Source[1]	384PP_AQ_GP3	{I6;J6;K6;L6;M6;N6}	Destination[1]	L19	400.0	Amino acid
Source[1]	384PP_AQ_GP3	{I6;J6;K6;L6;M6;N6}	Destination[1]	M19	1000.0	Amino acid
Source[1]	384PP_AQ_GP3	{I6;J6;K6;L6;M6;N6}	Destination[1]	M19	20.0	Amino acid
Source[1]	384PP_AQ_GP3	{I6;J6;K6;L6;M6;N6}	Destination[1]	N19	20.0	Amino acid
Source[1]	384PP_AQ_GP3	{I6;J6;K6;L6;M6;N6}	Destination[1]	O19	620.0	Amino acid
Source[1]	384PP_AQ_GP3	{I6;J6;K6;L6;M6;N6}	Destination[1]	P19	400.0	Amino acid
Source[1]	384PP_AQ_GP3	{I6;J6;K6;L6;M6;N6}	Destination[1]	A20	840.0	Amino acid
Source[1]	384PP_AQ_GP3	{I6;J6;K6;L6;M6;N6}	Destination[1]	B20	880.0	Amino acid
Source[1]	384PP_AQ_GP3	{I6;J6;K6;L6;M6;N6}	Destination[1]	C20	240.0	Amino acid
Source[1]	384PP_AQ_GP3	{I6;J6;K6;L6;M6;N6}	Destination[1]	D20	640.0	Amino acid
Source[1]	384PP_AQ_GP3	{I6;J6;K6;L6;M6;N6}	Destination[1]	E20	100.0	Amino acid
Source[1]	384PP_AQ_GP3	{I6;J6;K6;L6;M6;N6}	Destination[1]	F20	1000.0	Amino acid
Source[1]	384PP_AQ_GP3	{I6;J6;K6;L6;M6;N6}	Destination[1]	G20	875.0	Amino acid
Source[1]	384PP_AQ_GP3	{I6;J6;K6;L6;M6;N6}	Destination[1]	H20	340.0	Amino acid
Source[1]	384PP_AQ_GP3	{I6;J6;K6;L6;M6;N6}	Destination[1]	I20	300.0	Amino acid
Source[1]	384PP_AQ_GP3	{I6;J6;K6;L6;M6;N6}	Destination[1]	J20	220.0	Amino acid
Source[1]	384PP_AQ_GP3	{I6;J6;K6;L6;M6;N6}	Destination[1]	K20	875.0	Amino acid
Source[1]	384PP_AQ_GP3	{I6;J6;K6;L6;M6;N6}	Destination[1]	L20	720.0	Amino acid
Source[1]	384PP_AQ_GP3	{I6;J6;K6;L6;M6;N6}	Destination[1]	M20	600.0	Amino acid
Source[1]	384PP_AQ_GP3	{I6;J6;K6;L6;M6;N6}	Destination[1]	N20	420.0	Amino acid
Source[1]	384PP_AQ_GP3	{I6;J6;K6;L6;M6;N6}	Destination[1]	O20	1000.0	Amino acid
Source[1]	384PP_AQ_GP3	{I6;J6;K6;L6;M6;N6}	Destination[1]	O20	60.0	Amino acid
Source[1]	384PP_AQ_GP3	{I6;J6;K6;L6;M6;N6}	Destination[1]	P20	1000.0	Amino acid
Source[1]	384PP_AQ_GP3	{I6;J6;K6;L6;M6;N6}	Destination[1]	P20	80.0	Amino acid
Source[1]	384PP_AQ_GP3	{I6;J6;K6;L6;M6;N6}	Destination[1]	A21	1000.0	Amino acid
Source[1]	384PP_AQ_GP3	{I6;J6;K6;L6;M6;N6}	Destination[1]	A21	20.0	Amino acid
Source[1]	384PP_AQ_GP3	{I6;J6;K6;L6;M6;N6}	Destination[1]	B21	520.0	Amino acid
Source[1]	384PP_AQ_GP3	{I6;J6;K6;L6;M6;N6}	Destination[1]	C21	480.0	Amino acid
Source[1]	384PP_AQ_GP3	{I6;J6;K6;L6;M6;N6}	Destination[1]	D21	660.0	Amino acid
Source[1]	384PP_AQ_GP3	{I6;J6;K6;L6;M6;N6}	Destination[1]	E21	340.0	Amino acid
Source[1]	384PP_AQ_GP3	{I6;J6;K6;L6;M6;N6}	Destination[1]	F21	840.0	Amino acid
Source[1]	384PP_AQ_GP3	{I6;J6;K6;L6;M6;N6}	Destination[1]	G21	200.0	Amino acid
Source[1]	384PP_AQ_GP3	{I6;J6;K6;L6;M6;N6}	Destination[1]	H21	600.0	Amino acid
Source[1]	384PP_AQ_GP3	{I6;J6;K6;L6;M6;N6}	Destination[1]	I21	900.0	Amino acid
Source[1]	384PP_AQ_GP3	{I6;J6;K6;L6;M6;N6}	Destination[1]	J21	680.0	Amino acid
Source[1]	384PP_AQ_GP3	{I6;J6;K6;L6;M6;N6}	Destination[1]	K21	720.0	Amino acid
Source[1]	384PP_AQ_GP3	{I6;J6;K6;L6;M6;N6}	Destination[1]	L21	360.0	Amino acid
Source[1]	384PP_AQ_GP3	{I6;J6;K6;L6;M6;N6}	Destination[1]	M21	960.0	Amino acid
Source[1]	384PP_AQ_GP3	{I6;J6;K6;L6;M6;N6}	Destination[1]	N21	540.0	Amino acid
Source[1]	384PP_AQ_GP3	{I6;J6;K6;L6;M6;N6}	Destination[1]	O21	1000.0	Amino acid
Source[1]	384PP_AQ_GP3	{I6;J6;K6;L6;M6;N6}	Destination[1]	O21	80.0	Amino acid
Source[1]	384PP_AQ_GP3	{I6;J6;K6;L6;M6;N6}	Destination[1]	P21	720.0	Amino acid
Source[1]	384PP_AQ_GP3	{I6;J6;K6;L6;M6;N6}	Destination[1]	A22	1000.0	Amino acid
Source[1]	384PP_AQ_GP3	{I6;J6;K6;L6;M6;N6}	Destination[1]	A22	60.0	Amino acid
Source[1]	384PP_AQ_GP3	{I6;J6;K6;L6;M6;N6}	Destination[1]	B22	780.0	Amino acid
Source[1]	384PP_AQ_GP3	{I6;J6;K6;L6;M6;N6}	Destination[1]	C22	200.0	Amino acid
Source[1]	384PP_AQ_GP3	{I6;J6;K6;L6;M6;N6}	Destination[1]	D22	400.0	Amino acid
Source[1]	384PP_AQ_GP3	{I6;J6;K6;L6;M6;N6}	Destination[1]	E22	460.0	Amino acid
Source[1]	384PP_AQ_GP3	{I6;J6;K6;L6;M6;N6}	Destination[1]	F22	340.0	Amino acid
Source[1]	384PP_AQ_GP3	{I6;J6;K6;L6;M6;N6}	Destination[1]	G22	200.0	Amino acid
Source[1]	384PP_AQ_GP3	{I6;J6;K6;L6;M6;N6}	Destination[1]	H22	580.0	Amino acid
Source[1]	384PP_AQ_GP3	{I6;J6;K6;L6;M6;N6}	Destination[1]	I22	220.0	Amino acid
Source[1]	384PP_AQ_GP3	{I6;J6;K6;L6;M6;N6}	Destination[1]	J22	560.0	Amino acid
Source[1]	384PP_AQ_GP3	{I6;J6;K6;L6;M6;N6}	Destination[1]	K22	940.0	Amino acid
Source[1]	384PP_AQ_GP3	{I6;J6;K6;L6;M6;N6}	Destination[1]	L22	380.0	Amino acid
Source[1]	384PP_AQ_GP3	{I6;J6;K6;L6;M6;N6}	Destination[1]	M22	120.0	Amino acid
Source[1]	384PP_AQ_GP3	{I6;J6;K6;L6;M6;N6}	Destination[1]	N22	720.0	Amino acid
Source[1]	384PP_AQ_GP3	{I6;J6;K6;L6;M6;N6}	Destination[1]	O22	360.0	Amino acid
Source[1]	384PP_AQ_GP3	{I6;J6;K6;L6;M6;N6}	Destination[1]	P22	1000.0	Amino acid
Source[1]	384PP_AQ_GP3	{I6;J6;K6;L6;M6;N6}	Destination[1]	P22	20.0	Amino acid
Source[1]	384PP_AQ_GP3	{I6;J6;K6;L6;M6;N6}	Destination[1]	A23	460.0	Amino acid
Source[1]	384PP_AQ_GP3	{I6;J6;K6;L6;M6;N6}	Destination[1]	B23	1000.0	Amino acid
Source[1]	384PP_AQ_GP3	{I6;J6;K6;L6;M6;N6}	Destination[1]	B23	100.0	Amino acid
Source[1]	384PP_AQ_GP3	{I6;J6;K6;L6;M6;N6}	Destination[1]	C23	1000.0	Amino acid
Source[1]	384PP_AQ_GP3	{I6;J6;K6;L6;M6;N6}	Destination[1]	C23	60.0	Amino acid
Source[1]	384PP_AQ_GP3	{I6;J6;K6;L6;M6;N6}	Destination[1]	D23	800.0	Amino acid
Source[1]	384PP_AQ_GP3	{I6;J6;K6;L6;M6;N6}	Destination[1]	E23	560.0	Amino acid
Source[1]	384PP_AQ_GP3	{I6;J6;K6;L6;M6;N6}	Destination[1]	F23	220.0	Amino acid
Source[1]	384PP_AQ_GP3	{I6;J6;K6;L6;M6;N6}	Destination[1]	G23	640.0	Amino acid
Source[1]	384PP_AQ_GP3	{I6;J6;K6;L6;M6;N6}	Destination[1]	H23	640.0	Amino acid
Source[1]	384PP_AQ_GP3	{I6;J6;K6;L6;M6;N6}	Destination[1]	I23	760.0	Amino acid
Source[1]	384PP_AQ_GP3	{I6;J6;K6;L6;M6;N6}	Destination[1]	J23	100.0	Amino acid
Source[1]	384PP_AQ_GP3	{I6;J6;K6;L6;M6;N6}	Destination[1]	K23	400.0	Amino acid
Source[1]	384PP_AQ_GP3	{I6;J6;K6;L6;M6;N6}	Destination[1]	L23	1000.0	Amino acid
Source[1]	384PP_AQ_GP3	{I6;J6;K6;L6;M6;N6}	Destination[1]	L23	20.0	Amino acid
Source[1]	384PP_AQ_GP3	{I6;J6;K6;L6;M6;N6}	Destination[1]	M23	20.0	Amino acid
Source[1]	384PP_AQ_GP3	{I6;J6;K6;L6;M6;N6}	Destination[1]	N23	620.0	Amino acid
Source[1]	384PP_AQ_GP3	{I6;J6;K6;L6;M6;N6}	Destination[1]	O23	400.0	Amino acid
Source[1]	384PP_AQ_GP3	{I6;J6;K6;L6;M6;N6}	Destination[1]	P23	840.0	Amino acid
Source[1]	384PP_AQ_GP3	{I6;J6;K6;L6;M6;N6}	Destination[1]	A24	880.0	Amino acid
Source[1]	384PP_AQ_GP3	{I6;J6;K6;L6;M6;N6}	Destination[1]	B24	240.0	Amino acid
Source[1]	384PP_AQ_GP3	{I6;J6;K6;L6;M6;N6}	Destination[1]	C24	640.0	Amino acid
Source[1]	384PP_AQ_GP3	{I6;J6;K6;L6;M6;N6}	Destination[1]	D24	100.0	Amino acid
Source[1]	384PP_AQ_GP3	{I6;J6;K6;L6;M6;N6}	Destination[1]	E24	1000.0	Amino acid
Source[1]	384PP_AQ_GP3	{I6;J6;K6;L6;M6;N6}	Destination[1]	F24	875.0	Amino acid
Source[1]	384PP_AQ_GP3	{I6;J6;K6;L6;M6;N6}	Destination[1]	G24	340.0	Amino acid
Source[1]	384PP_AQ_GP3	{I6;J6;K6;L6;M6;N6}	Destination[1]	H24	300.0	Amino acid
Source[1]	384PP_AQ_GP3	{I6;J6;K6;L6;M6;N6}	Destination[1]	I24	220.0	Amino acid
Source[1]	384PP_AQ_GP3	{I6;J6;K6;L6;M6;N6}	Destination[1]	J24	875.0	Amino acid
Source[1]	384PP_AQ_CP	{A7;B7;P6}	Destination[1]	A1	60.0	Creatine Phosphate
Source[1]	384PP_AQ_CP	{A7;B7;P6}	Destination[1]	B1	240.0	Creatine Phosphate
Source[1]	384PP_AQ_CP	{A7;B7;P6}	Destination[1]	C1	80.0	Creatine Phosphate
Source[1]	384PP_AQ_CP	{A7;B7;P6}	Destination[1]	D1	80.0	Creatine Phosphate
Source[1]	384PP_AQ_CP	{A7;B7;P6}	Destination[1]	E1	80.0	Creatine Phosphate
Source[1]	384PP_AQ_CP	{A7;B7;P6}	Destination[1]	F1	200.0	Creatine Phosphate
Source[1]	384PP_AQ_CP	{A7;B7;P6}	Destination[1]	G1	60.0	Creatine Phosphate
Source[1]	384PP_AQ_CP	{A7;B7;P6}	Destination[1]	H1	140.0	Creatine Phosphate
Source[1]	384PP_AQ_CP	{A7;B7;P6}	Destination[1]	I1	60.0	Creatine Phosphate
Source[1]	384PP_AQ_CP	{A7;B7;P6}	Destination[1]	J1	80.0	Creatine Phosphate
Source[1]	384PP_AQ_CP	{A7;B7;P6}	Destination[1]	K1	460.0	Creatine Phosphate
Source[1]	384PP_AQ_CP	{A7;B7;P6}	Destination[1]	L1	40.0	Creatine Phosphate
Source[1]	384PP_AQ_CP	{A7;B7;P6}	Destination[1]	M1	40.0	Creatine Phosphate
Source[1]	384PP_AQ_CP	{A7;B7;P6}	Destination[1]	N1	160.0	Creatine Phosphate
Source[1]	384PP_AQ_CP	{A7;B7;P6}	Destination[1]	O1	440.0	Creatine Phosphate
Source[1]	384PP_AQ_CP	{A7;B7;P6}	Destination[1]	P1	140.0	Creatine Phosphate
Source[1]	384PP_AQ_CP	{A7;B7;P6}	Destination[1]	A2	80.0	Creatine Phosphate
Source[1]	384PP_AQ_CP	{A7;B7;P6}	Destination[1]	B2	100.0	Creatine Phosphate
Source[1]	384PP_AQ_CP	{A7;B7;P6}	Destination[1]	C2	200.0	Creatine Phosphate
Source[1]	384PP_AQ_CP	{A7;B7;P6}	Destination[1]	D2	220.0	Creatine Phosphate
Source[1]	384PP_AQ_CP	{A7;B7;P6}	Destination[1]	E2	260.0	Creatine Phosphate
Source[1]	384PP_AQ_CP	{A7;B7;P6}	Destination[1]	F2	80.0	Creatine Phosphate
Source[1]	384PP_AQ_CP	{A7;B7;P6}	Destination[1]	G2	480.0	Creatine Phosphate
Source[1]	384PP_AQ_CP	{A7;B7;P6}	Destination[1]	H2	120.0	Creatine Phosphate
Source[1]	384PP_AQ_CP	{A7;B7;P6}	Destination[1]	I2	40.0	Creatine Phosphate
Source[1]	384PP_AQ_CP	{A7;B7;P6}	Destination[1]	J2	340.0	Creatine Phosphate
Source[1]	384PP_AQ_CP	{A7;B7;P6}	Destination[1]	K2	40.0	Creatine Phosphate
Source[1]	384PP_AQ_CP	{A7;B7;P6}	Destination[1]	L2	20.0	Creatine Phosphate
Source[1]	384PP_AQ_CP	{A7;B7;P6}	Destination[1]	M2	280.0	Creatine Phosphate
Source[1]	384PP_AQ_CP	{A7;B7;P6}	Destination[1]	N2	320.0	Creatine Phosphate
Source[1]	384PP_AQ_CP	{A7;B7;P6}	Destination[1]	O2	40.0	Creatine Phosphate
Source[1]	384PP_AQ_CP	{A7;B7;P6}	Destination[1]	P2	340.0	Creatine Phosphate
Source[1]	384PP_AQ_CP	{A7;B7;P6}	Destination[1]	A3	600.0	Creatine Phosphate
Source[1]	384PP_AQ_CP	{A7;B7;P6}	Destination[1]	B3	180.0	Creatine Phosphate
Source[1]	384PP_AQ_CP	{A7;B7;P6}	Destination[1]	C3	340.0	Creatine Phosphate
Source[1]	384PP_AQ_CP	{A7;B7;P6}	Destination[1]	D3	220.0	Creatine Phosphate
Source[1]	384PP_AQ_CP	{A7;B7;P6}	Destination[1]	E3	60.0	Creatine Phosphate
Source[1]	384PP_AQ_CP	{A7;B7;P6}	Destination[1]	F3	280.0	Creatine Phosphate
Source[1]	384PP_AQ_CP	{A7;B7;P6}	Destination[1]	G3	600.0	Creatine Phosphate
Source[1]	384PP_AQ_CP	{A7;B7;P6}	Destination[1]	H3	80.0	Creatine Phosphate
Source[1]	384PP_AQ_CP	{A7;B7;P6}	Destination[1]	I3	20.0	Creatine Phosphate
Source[1]	384PP_AQ_CP	{A7;B7;P6}	Destination[1]	J3	200.0	Creatine Phosphate
Source[1]	384PP_AQ_CP	{A7;B7;P6}	Destination[1]	K3	40.0	Creatine Phosphate
Source[1]	384PP_AQ_CP	{A7;B7;P6}	Destination[1]	L3	120.0	Creatine Phosphate
Source[1]	384PP_AQ_CP	{A7;B7;P6}	Destination[1]	M3	660.0	Creatine Phosphate
Source[1]	384PP_AQ_CP	{A7;B7;P6}	Destination[1]	N3	340.0	Creatine Phosphate
Source[1]	384PP_AQ_CP	{A7;B7;P6}	Destination[1]	O3	180.0	Creatine Phosphate
Source[1]	384PP_AQ_CP	{A7;B7;P6}	Destination[1]	P3	100.0	Creatine Phosphate
Source[1]	384PP_AQ_CP	{A7;B7;P6}	Destination[1]	A4	80.0	Creatine Phosphate
Source[1]	384PP_AQ_CP	{A7;B7;P6}	Destination[1]	B4	360.0	Creatine Phosphate
Source[1]	384PP_AQ_CP	{A7;B7;P6}	Destination[1]	C4	100.0	Creatine Phosphate
Source[1]	384PP_AQ_CP	{A7;B7;P6}	Destination[1]	D4	140.0	Creatine Phosphate
Source[1]	384PP_AQ_CP	{A7;B7;P6}	Destination[1]	E4	60.0	Creatine Phosphate
Source[1]	384PP_AQ_CP	{A7;B7;P6}	Destination[1]	F4	40.0	Creatine Phosphate
Source[1]	384PP_AQ_CP	{A7;B7;P6}	Destination[1]	G4	540.0	Creatine Phosphate
Source[1]	384PP_AQ_CP	{A7;B7;P6}	Destination[1]	H4	220.0	Creatine Phosphate
Source[1]	384PP_AQ_CP	{A7;B7;P6}	Destination[1]	I4	640.0	Creatine Phosphate
Source[1]	384PP_AQ_CP	{A7;B7;P6}	Destination[1]	J4	160.0	Creatine Phosphate
Source[1]	384PP_AQ_CP	{A7;B7;P6}	Destination[1]	K4	625.0	Creatine Phosphate
Source[1]	384PP_AQ_CP	{A7;B7;P6}	Destination[1]	L4	20.0	Creatine Phosphate
Source[1]	384PP_AQ_CP	{A7;B7;P6}	Destination[1]	M4	460.0	Creatine Phosphate
Source[1]	384PP_AQ_CP	{A7;B7;P6}	Destination[1]	N4	300.0	Creatine Phosphate
Source[1]	384PP_AQ_CP	{A7;B7;P6}	Destination[1]	O4	625.0	Creatine Phosphate
Source[1]	384PP_AQ_CP	{A7;B7;P6}	Destination[1]	P4	60.0	Creatine Phosphate
Source[1]	384PP_AQ_CP	{A7;B7;P6}	Destination[1]	A5	240.0	Creatine Phosphate
Source[1]	384PP_AQ_CP	{A7;B7;P6}	Destination[1]	B5	80.0	Creatine Phosphate
Source[1]	384PP_AQ_CP	{A7;B7;P6}	Destination[1]	C5	80.0	Creatine Phosphate
Source[1]	384PP_AQ_CP	{A7;B7;P6}	Destination[1]	D5	80.0	Creatine Phosphate
Source[1]	384PP_AQ_CP	{A7;B7;P6}	Destination[1]	E5	200.0	Creatine Phosphate
Source[1]	384PP_AQ_CP	{A7;B7;P6}	Destination[1]	F5	60.0	Creatine Phosphate
Source[1]	384PP_AQ_CP	{A7;B7;P6}	Destination[1]	G5	140.0	Creatine Phosphate
Source[1]	384PP_AQ_CP	{A7;B7;P6}	Destination[1]	H5	60.0	Creatine Phosphate
Source[1]	384PP_AQ_CP	{A7;B7;P6}	Destination[1]	I5	80.0	Creatine Phosphate
Source[1]	384PP_AQ_CP	{A7;B7;P6}	Destination[1]	J5	460.0	Creatine Phosphate
Source[1]	384PP_AQ_CP	{A7;B7;P6}	Destination[1]	K5	40.0	Creatine Phosphate
Source[1]	384PP_AQ_CP	{A7;B7;P6}	Destination[1]	L5	40.0	Creatine Phosphate
Source[1]	384PP_AQ_CP	{A7;B7;P6}	Destination[1]	M5	160.0	Creatine Phosphate
Source[1]	384PP_AQ_CP	{A7;B7;P6}	Destination[1]	N5	440.0	Creatine Phosphate
Source[1]	384PP_AQ_CP	{A7;B7;P6}	Destination[1]	O5	140.0	Creatine Phosphate
Source[1]	384PP_AQ_CP	{A7;B7;P6}	Destination[1]	P5	80.0	Creatine Phosphate
Source[1]	384PP_AQ_CP	{A7;B7;P6}	Destination[1]	A6	100.0	Creatine Phosphate
Source[1]	384PP_AQ_CP	{A7;B7;P6}	Destination[1]	B6	200.0	Creatine Phosphate
Source[1]	384PP_AQ_CP	{A7;B7;P6}	Destination[1]	C6	220.0	Creatine Phosphate
Source[1]	384PP_AQ_CP	{A7;B7;P6}	Destination[1]	D6	260.0	Creatine Phosphate
Source[1]	384PP_AQ_CP	{A7;B7;P6}	Destination[1]	E6	80.0	Creatine Phosphate
Source[1]	384PP_AQ_CP	{A7;B7;P6}	Destination[1]	F6	480.0	Creatine Phosphate
Source[1]	384PP_AQ_CP	{A7;B7;P6}	Destination[1]	G6	120.0	Creatine Phosphate
Source[1]	384PP_AQ_CP	{A7;B7;P6}	Destination[1]	H6	40.0	Creatine Phosphate
Source[1]	384PP_AQ_CP	{A7;B7;P6}	Destination[1]	I6	340.0	Creatine Phosphate
Source[1]	384PP_AQ_CP	{A7;B7;P6}	Destination[1]	J6	40.0	Creatine Phosphate
Source[1]	384PP_AQ_CP	{A7;B7;P6}	Destination[1]	K6	20.0	Creatine Phosphate
Source[1]	384PP_AQ_CP	{A7;B7;P6}	Destination[1]	L6	280.0	Creatine Phosphate
Source[1]	384PP_AQ_CP	{A7;B7;P6}	Destination[1]	M6	320.0	Creatine Phosphate
Source[1]	384PP_AQ_CP	{A7;B7;P6}	Destination[1]	N6	40.0	Creatine Phosphate
Source[1]	384PP_AQ_CP	{A7;B7;P6}	Destination[1]	O6	340.0	Creatine Phosphate
Source[1]	384PP_AQ_CP	{A7;B7;P6}	Destination[1]	P6	600.0	Creatine Phosphate
Source[1]	384PP_AQ_CP	{A7;B7;P6}	Destination[1]	A7	180.0	Creatine Phosphate
Source[1]	384PP_AQ_CP	{A7;B7;P6}	Destination[1]	B7	340.0	Creatine Phosphate
Source[1]	384PP_AQ_CP	{A7;B7;P6}	Destination[1]	C7	220.0	Creatine Phosphate
Source[1]	384PP_AQ_CP	{A7;B7;P6}	Destination[1]	D7	60.0	Creatine Phosphate
Source[1]	384PP_AQ_CP	{A7;B7;P6}	Destination[1]	E7	280.0	Creatine Phosphate
Source[1]	384PP_AQ_CP	{A7;B7;P6}	Destination[1]	F7	600.0	Creatine Phosphate
Source[1]	384PP_AQ_CP	{A7;B7;P6}	Destination[1]	G7	80.0	Creatine Phosphate
Source[1]	384PP_AQ_CP	{A7;B7;P6}	Destination[1]	H7	20.0	Creatine Phosphate
Source[1]	384PP_AQ_CP	{A7;B7;P6}	Destination[1]	I7	200.0	Creatine Phosphate
Source[1]	384PP_AQ_CP	{A7;B7;P6}	Destination[1]	J7	40.0	Creatine Phosphate
Source[1]	384PP_AQ_CP	{A7;B7;P6}	Destination[1]	K7	120.0	Creatine Phosphate
Source[1]	384PP_AQ_CP	{A7;B7;P6}	Destination[1]	L7	660.0	Creatine Phosphate
Source[1]	384PP_AQ_CP	{A7;B7;P6}	Destination[1]	M7	340.0	Creatine Phosphate
Source[1]	384PP_AQ_CP	{A7;B7;P6}	Destination[1]	N7	180.0	Creatine Phosphate
Source[1]	384PP_AQ_CP	{A7;B7;P6}	Destination[1]	O7	100.0	Creatine Phosphate
Source[1]	384PP_AQ_CP	{A7;B7;P6}	Destination[1]	P7	80.0	Creatine Phosphate
Source[1]	384PP_AQ_CP	{A7;B7;P6}	Destination[1]	A8	360.0	Creatine Phosphate
Source[1]	384PP_AQ_CP	{A7;B7;P6}	Destination[1]	B8	100.0	Creatine Phosphate
Source[1]	384PP_AQ_CP	{A7;B7;P6}	Destination[1]	C8	140.0	Creatine Phosphate
Source[1]	384PP_AQ_CP	{A7;B7;P6}	Destination[1]	D8	60.0	Creatine Phosphate
Source[1]	384PP_AQ_CP	{A7;B7;P6}	Destination[1]	E8	40.0	Creatine Phosphate
Source[1]	384PP_AQ_CP	{A7;B7;P6}	Destination[1]	F8	540.0	Creatine Phosphate
Source[1]	384PP_AQ_CP	{A7;B7;P6}	Destination[1]	G8	220.0	Creatine Phosphate
Source[1]	384PP_AQ_CP	{A7;B7;P6}	Destination[1]	H8	640.0	Creatine Phosphate
Source[1]	384PP_AQ_CP	{A7;B7;P6}	Destination[1]	I8	160.0	Creatine Phosphate
Source[1]	384PP_AQ_CP	{A7;B7;P6}	Destination[1]	J8	625.0	Creatine Phosphate
Source[1]	384PP_AQ_CP	{A7;B7;P6}	Destination[1]	K8	20.0	Creatine Phosphate
Source[1]	384PP_AQ_CP	{A7;B7;P6}	Destination[1]	L8	460.0	Creatine Phosphate
Source[1]	384PP_AQ_CP	{A7;B7;P6}	Destination[1]	M8	300.0	Creatine Phosphate
Source[1]	384PP_AQ_CP	{A7;B7;P6}	Destination[1]	N8	625.0	Creatine Phosphate
Source[1]	384PP_AQ_CP	{A7;B7;P6}	Destination[1]	O8	60.0	Creatine Phosphate
Source[1]	384PP_AQ_CP	{A7;B7;P6}	Destination[1]	P8	240.0	Creatine Phosphate
Source[1]	384PP_AQ_CP	{A7;B7;P6}	Destination[1]	A9	80.0	Creatine Phosphate
Source[1]	384PP_AQ_CP	{A7;B7;P6}	Destination[1]	B9	80.0	Creatine Phosphate
Source[1]	384PP_AQ_CP	{A7;B7;P6}	Destination[1]	C9	80.0	Creatine Phosphate
Source[1]	384PP_AQ_CP	{A7;B7;P6}	Destination[1]	D9	200.0	Creatine Phosphate
Source[1]	384PP_AQ_CP	{A7;B7;P6}	Destination[1]	E9	60.0	Creatine Phosphate
Source[1]	384PP_AQ_CP	{A7;B7;P6}	Destination[1]	F9	140.0	Creatine Phosphate
Source[1]	384PP_AQ_CP	{A7;B7;P6}	Destination[1]	G9	60.0	Creatine Phosphate
Source[1]	384PP_AQ_CP	{A7;B7;P6}	Destination[1]	H9	80.0	Creatine Phosphate
Source[1]	384PP_AQ_CP	{A7;B7;P6}	Destination[1]	I9	460.0	Creatine Phosphate
Source[1]	384PP_AQ_CP	{A7;B7;P6}	Destination[1]	J9	40.0	Creatine Phosphate
Source[1]	384PP_AQ_CP	{A7;B7;P6}	Destination[1]	K9	40.0	Creatine Phosphate
Source[1]	384PP_AQ_CP	{A7;B7;P6}	Destination[1]	L9	160.0	Creatine Phosphate
Source[1]	384PP_AQ_CP	{A7;B7;P6}	Destination[1]	M9	440.0	Creatine Phosphate
Source[1]	384PP_AQ_CP	{A7;B7;P6}	Destination[1]	N9	140.0	Creatine Phosphate
Source[1]	384PP_AQ_CP	{A7;B7;P6}	Destination[1]	O9	80.0	Creatine Phosphate
Source[1]	384PP_AQ_CP	{A7;B7;P6}	Destination[1]	P9	100.0	Creatine Phosphate
Source[1]	384PP_AQ_CP	{A7;B7;P6}	Destination[1]	A10	200.0	Creatine Phosphate
Source[1]	384PP_AQ_CP	{A7;B7;P6}	Destination[1]	B10	220.0	Creatine Phosphate
Source[1]	384PP_AQ_CP	{A7;B7;P6}	Destination[1]	C10	260.0	Creatine Phosphate
Source[1]	384PP_AQ_CP	{A7;B7;P6}	Destination[1]	D10	80.0	Creatine Phosphate
Source[1]	384PP_AQ_CP	{A7;B7;P6}	Destination[1]	E10	480.0	Creatine Phosphate
Source[1]	384PP_AQ_CP	{A7;B7;P6}	Destination[1]	F10	120.0	Creatine Phosphate
Source[1]	384PP_AQ_CP	{A7;B7;P6}	Destination[1]	G10	40.0	Creatine Phosphate
Source[1]	384PP_AQ_CP	{A7;B7;P6}	Destination[1]	H10	340.0	Creatine Phosphate
Source[1]	384PP_AQ_CP	{A7;B7;P6}	Destination[1]	I10	40.0	Creatine Phosphate
Source[1]	384PP_AQ_CP	{A7;B7;P6}	Destination[1]	J10	20.0	Creatine Phosphate
Source[1]	384PP_AQ_CP	{A7;B7;P6}	Destination[1]	K10	280.0	Creatine Phosphate
Source[1]	384PP_AQ_CP	{A7;B7;P6}	Destination[1]	L10	320.0	Creatine Phosphate
Source[1]	384PP_AQ_CP	{A7;B7;P6}	Destination[1]	M10	40.0	Creatine Phosphate
Source[1]	384PP_AQ_CP	{A7;B7;P6}	Destination[1]	N10	340.0	Creatine Phosphate
Source[1]	384PP_AQ_CP	{A7;B7;P6}	Destination[1]	O10	600.0	Creatine Phosphate
Source[1]	384PP_AQ_CP	{A7;B7;P6}	Destination[1]	P10	180.0	Creatine Phosphate
Source[1]	384PP_AQ_CP	{A7;B7;P6}	Destination[1]	A11	340.0	Creatine Phosphate
Source[1]	384PP_AQ_CP	{A7;B7;P6}	Destination[1]	B11	220.0	Creatine Phosphate
Source[1]	384PP_AQ_CP	{A7;B7;P6}	Destination[1]	C11	60.0	Creatine Phosphate
Source[1]	384PP_AQ_CP	{A7;B7;P6}	Destination[1]	D11	280.0	Creatine Phosphate
Source[1]	384PP_AQ_CP	{A7;B7;P6}	Destination[1]	E11	600.0	Creatine Phosphate
Source[1]	384PP_AQ_CP	{A7;B7;P6}	Destination[1]	F11	80.0	Creatine Phosphate
Source[1]	384PP_AQ_CP	{A7;B7;P6}	Destination[1]	G11	20.0	Creatine Phosphate
Source[1]	384PP_AQ_CP	{A7;B7;P6}	Destination[1]	H11	200.0	Creatine Phosphate
Source[1]	384PP_AQ_CP	{A7;B7;P6}	Destination[1]	I11	40.0	Creatine Phosphate
Source[1]	384PP_AQ_CP	{A7;B7;P6}	Destination[1]	J11	120.0	Creatine Phosphate
Source[1]	384PP_AQ_CP	{A7;B7;P6}	Destination[1]	K11	660.0	Creatine Phosphate
Source[1]	384PP_AQ_CP	{A7;B7;P6}	Destination[1]	L11	340.0	Creatine Phosphate
Source[1]	384PP_AQ_CP	{A7;B7;P6}	Destination[1]	M11	180.0	Creatine Phosphate
Source[1]	384PP_AQ_CP	{A7;B7;P6}	Destination[1]	N11	100.0	Creatine Phosphate
Source[1]	384PP_AQ_CP	{A7;B7;P6}	Destination[1]	O11	80.0	Creatine Phosphate
Source[1]	384PP_AQ_CP	{A7;B7;P6}	Destination[1]	P11	360.0	Creatine Phosphate
Source[1]	384PP_AQ_CP	{A7;B7;P6}	Destination[1]	A12	100.0	Creatine Phosphate
Source[1]	384PP_AQ_CP	{A7;B7;P6}	Destination[1]	B12	140.0	Creatine Phosphate
Source[1]	384PP_AQ_CP	{A7;B7;P6}	Destination[1]	C12	60.0	Creatine Phosphate
Source[1]	384PP_AQ_CP	{A7;B7;P6}	Destination[1]	D12	40.0	Creatine Phosphate
Source[1]	384PP_AQ_CP	{A7;B7;P6}	Destination[1]	E12	540.0	Creatine Phosphate
Source[1]	384PP_AQ_CP	{A7;B7;P6}	Destination[1]	F12	220.0	Creatine Phosphate
Source[1]	384PP_AQ_CP	{A7;B7;P6}	Destination[1]	G12	640.0	Creatine Phosphate
Source[1]	384PP_AQ_CP	{A7;B7;P6}	Destination[1]	H12	160.0	Creatine Phosphate
Source[1]	384PP_AQ_CP	{A7;B7;P6}	Destination[1]	I12	625.0	Creatine Phosphate
Source[1]	384PP_AQ_CP	{A7;B7;P6}	Destination[1]	J12	20.0	Creatine Phosphate
Source[1]	384PP_AQ_CP	{A7;B7;P6}	Destination[1]	K12	460.0	Creatine Phosphate
Source[1]	384PP_AQ_CP	{A7;B7;P6}	Destination[1]	L12	300.0	Creatine Phosphate
Source[1]	384PP_AQ_CP	{A7;B7;P6}	Destination[1]	M12	625.0	Creatine Phosphate
Source[1]	384PP_AQ_CP	{A7;B7;P6}	Destination[1]	N12	60.0	Creatine Phosphate
Source[1]	384PP_AQ_CP	{A7;B7;P6}	Destination[1]	O12	240.0	Creatine Phosphate
Source[1]	384PP_AQ_CP	{A7;B7;P6}	Destination[1]	P12	80.0	Creatine Phosphate
Source[1]	384PP_AQ_CP	{A7;B7;P6}	Destination[1]	A13	80.0	Creatine Phosphate
Source[1]	384PP_AQ_CP	{A7;B7;P6}	Destination[1]	B13	80.0	Creatine Phosphate
Source[1]	384PP_AQ_CP	{A7;B7;P6}	Destination[1]	C13	200.0	Creatine Phosphate
Source[1]	384PP_AQ_CP	{A7;B7;P6}	Destination[1]	D13	60.0	Creatine Phosphate
Source[1]	384PP_AQ_CP	{A7;B7;P6}	Destination[1]	E13	140.0	Creatine Phosphate
Source[1]	384PP_AQ_CP	{A7;B7;P6}	Destination[1]	F13	60.0	Creatine Phosphate
Source[1]	384PP_AQ_CP	{A7;B7;P6}	Destination[1]	G13	80.0	Creatine Phosphate
Source[1]	384PP_AQ_CP	{A7;B7;P6}	Destination[1]	H13	460.0	Creatine Phosphate
Source[1]	384PP_AQ_CP	{A7;B7;P6}	Destination[1]	I13	40.0	Creatine Phosphate
Source[1]	384PP_AQ_CP	{A7;B7;P6}	Destination[1]	J13	40.0	Creatine Phosphate
Source[1]	384PP_AQ_CP	{A7;B7;P6}	Destination[1]	K13	160.0	Creatine Phosphate
Source[1]	384PP_AQ_CP	{A7;B7;P6}	Destination[1]	L13	440.0	Creatine Phosphate
Source[1]	384PP_AQ_CP	{A7;B7;P6}	Destination[1]	M13	140.0	Creatine Phosphate
Source[1]	384PP_AQ_CP	{A7;B7;P6}	Destination[1]	N13	80.0	Creatine Phosphate
Source[1]	384PP_AQ_CP	{A7;B7;P6}	Destination[1]	O13	100.0	Creatine Phosphate
Source[1]	384PP_AQ_CP	{A7;B7;P6}	Destination[1]	P13	200.0	Creatine Phosphate
Source[1]	384PP_AQ_CP	{A7;B7;P6}	Destination[1]	A14	220.0	Creatine Phosphate
Source[1]	384PP_AQ_CP	{A7;B7;P6}	Destination[1]	B14	260.0	Creatine Phosphate
Source[1]	384PP_AQ_CP	{A7;B7;P6}	Destination[1]	C14	80.0	Creatine Phosphate
Source[1]	384PP_AQ_CP	{A7;B7;P6}	Destination[1]	D14	480.0	Creatine Phosphate
Source[1]	384PP_AQ_CP	{A7;B7;P6}	Destination[1]	E14	120.0	Creatine Phosphate
Source[1]	384PP_AQ_CP	{A7;B7;P6}	Destination[1]	F14	40.0	Creatine Phosphate
Source[1]	384PP_AQ_CP	{A7;B7;P6}	Destination[1]	G14	340.0	Creatine Phosphate
Source[1]	384PP_AQ_CP	{A7;B7;P6}	Destination[1]	H14	40.0	Creatine Phosphate
Source[1]	384PP_AQ_CP	{A7;B7;P6}	Destination[1]	I14	20.0	Creatine Phosphate
Source[1]	384PP_AQ_CP	{A7;B7;P6}	Destination[1]	J14	280.0	Creatine Phosphate
Source[1]	384PP_AQ_CP	{A7;B7;P6}	Destination[1]	K14	320.0	Creatine Phosphate
Source[1]	384PP_AQ_CP	{A7;B7;P6}	Destination[1]	L14	40.0	Creatine Phosphate
Source[1]	384PP_AQ_CP	{A7;B7;P6}	Destination[1]	M14	340.0	Creatine Phosphate
Source[1]	384PP_AQ_CP	{A7;B7;P6}	Destination[1]	N14	600.0	Creatine Phosphate
Source[1]	384PP_AQ_CP	{A7;B7;P6}	Destination[1]	O14	180.0	Creatine Phosphate
Source[1]	384PP_AQ_CP	{A7;B7;P6}	Destination[1]	P14	340.0	Creatine Phosphate
Source[1]	384PP_AQ_CP	{A7;B7;P6}	Destination[1]	A15	220.0	Creatine Phosphate
Source[1]	384PP_AQ_CP	{A7;B7;P6}	Destination[1]	B15	60.0	Creatine Phosphate
Source[1]	384PP_AQ_CP	{A7;B7;P6}	Destination[1]	C15	280.0	Creatine Phosphate
Source[1]	384PP_AQ_CP	{A7;B7;P6}	Destination[1]	D15	600.0	Creatine Phosphate
Source[1]	384PP_AQ_CP	{A7;B7;P6}	Destination[1]	E15	80.0	Creatine Phosphate
Source[1]	384PP_AQ_CP	{A7;B7;P6}	Destination[1]	F15	20.0	Creatine Phosphate
Source[1]	384PP_AQ_CP	{A7;B7;P6}	Destination[1]	G15	200.0	Creatine Phosphate
Source[1]	384PP_AQ_CP	{A7;B7;P6}	Destination[1]	H15	40.0	Creatine Phosphate
Source[1]	384PP_AQ_CP	{A7;B7;P6}	Destination[1]	I15	120.0	Creatine Phosphate
Source[1]	384PP_AQ_CP	{A7;B7;P6}	Destination[1]	J15	660.0	Creatine Phosphate
Source[1]	384PP_AQ_CP	{A7;B7;P6}	Destination[1]	K15	340.0	Creatine Phosphate
Source[1]	384PP_AQ_CP	{A7;B7;P6}	Destination[1]	L15	180.0	Creatine Phosphate
Source[1]	384PP_AQ_CP	{A7;B7;P6}	Destination[1]	M15	100.0	Creatine Phosphate
Source[1]	384PP_AQ_CP	{A7;B7;P6}	Destination[1]	N15	80.0	Creatine Phosphate
Source[1]	384PP_AQ_CP	{A7;B7;P6}	Destination[1]	O15	360.0	Creatine Phosphate
Source[1]	384PP_AQ_CP	{A7;B7;P6}	Destination[1]	P15	100.0	Creatine Phosphate
Source[1]	384PP_AQ_CP	{A7;B7;P6}	Destination[1]	A16	140.0	Creatine Phosphate
Source[1]	384PP_AQ_CP	{A7;B7;P6}	Destination[1]	B16	60.0	Creatine Phosphate
Source[1]	384PP_AQ_CP	{A7;B7;P6}	Destination[1]	C16	40.0	Creatine Phosphate
Source[1]	384PP_AQ_CP	{A7;B7;P6}	Destination[1]	D16	540.0	Creatine Phosphate
Source[1]	384PP_AQ_CP	{A7;B7;P6}	Destination[1]	E16	220.0	Creatine Phosphate
Source[1]	384PP_AQ_CP	{A7;B7;P6}	Destination[1]	F16	640.0	Creatine Phosphate
Source[1]	384PP_AQ_CP	{A7;B7;P6}	Destination[1]	G16	160.0	Creatine Phosphate
Source[1]	384PP_AQ_CP	{A7;B7;P6}	Destination[1]	H16	625.0	Creatine Phosphate
Source[1]	384PP_AQ_CP	{A7;B7;P6}	Destination[1]	I16	20.0	Creatine Phosphate
Source[1]	384PP_AQ_CP	{A7;B7;P6}	Destination[1]	J16	460.0	Creatine Phosphate
Source[1]	384PP_AQ_CP	{A7;B7;P6}	Destination[1]	K16	300.0	Creatine Phosphate
Source[1]	384PP_AQ_CP	{A7;B7;P6}	Destination[1]	L16	625.0	Creatine Phosphate
Source[1]	384PP_AQ_CP	{A7;B7;P6}	Destination[1]	M16	60.0	Creatine Phosphate
Source[1]	384PP_AQ_CP	{A7;B7;P6}	Destination[1]	N16	240.0	Creatine Phosphate
Source[1]	384PP_AQ_CP	{A7;B7;P6}	Destination[1]	O16	80.0	Creatine Phosphate
Source[1]	384PP_AQ_CP	{A7;B7;P6}	Destination[1]	P16	80.0	Creatine Phosphate
Source[1]	384PP_AQ_CP	{A7;B7;P6}	Destination[1]	A17	80.0	Creatine Phosphate
Source[1]	384PP_AQ_CP	{A7;B7;P6}	Destination[1]	B17	200.0	Creatine Phosphate
Source[1]	384PP_AQ_CP	{A7;B7;P6}	Destination[1]	C17	60.0	Creatine Phosphate
Source[1]	384PP_AQ_CP	{A7;B7;P6}	Destination[1]	D17	140.0	Creatine Phosphate
Source[1]	384PP_AQ_CP	{A7;B7;P6}	Destination[1]	E17	60.0	Creatine Phosphate
Source[1]	384PP_AQ_CP	{A7;B7;P6}	Destination[1]	F17	80.0	Creatine Phosphate
Source[1]	384PP_AQ_CP	{A7;B7;P6}	Destination[1]	G17	460.0	Creatine Phosphate
Source[1]	384PP_AQ_CP	{A7;B7;P6}	Destination[1]	H17	40.0	Creatine Phosphate
Source[1]	384PP_AQ_CP	{A7;B7;P6}	Destination[1]	I17	40.0	Creatine Phosphate
Source[1]	384PP_AQ_CP	{A7;B7;P6}	Destination[1]	J17	160.0	Creatine Phosphate
Source[1]	384PP_AQ_CP	{A7;B7;P6}	Destination[1]	K17	440.0	Creatine Phosphate
Source[1]	384PP_AQ_CP	{A7;B7;P6}	Destination[1]	L17	140.0	Creatine Phosphate
Source[1]	384PP_AQ_CP	{A7;B7;P6}	Destination[1]	M17	80.0	Creatine Phosphate
Source[1]	384PP_AQ_CP	{A7;B7;P6}	Destination[1]	N17	100.0	Creatine Phosphate
Source[1]	384PP_AQ_CP	{A7;B7;P6}	Destination[1]	O17	200.0	Creatine Phosphate
Source[1]	384PP_AQ_CP	{A7;B7;P6}	Destination[1]	P17	220.0	Creatine Phosphate
Source[1]	384PP_AQ_CP	{A7;B7;P6}	Destination[1]	A18	260.0	Creatine Phosphate
Source[1]	384PP_AQ_CP	{A7;B7;P6}	Destination[1]	B18	80.0	Creatine Phosphate
Source[1]	384PP_AQ_CP	{A7;B7;P6}	Destination[1]	C18	480.0	Creatine Phosphate
Source[1]	384PP_AQ_CP	{A7;B7;P6}	Destination[1]	D18	120.0	Creatine Phosphate
Source[1]	384PP_AQ_CP	{A7;B7;P6}	Destination[1]	E18	40.0	Creatine Phosphate
Source[1]	384PP_AQ_CP	{A7;B7;P6}	Destination[1]	F18	340.0	Creatine Phosphate
Source[1]	384PP_AQ_CP	{A7;B7;P6}	Destination[1]	G18	40.0	Creatine Phosphate
Source[1]	384PP_AQ_CP	{A7;B7;P6}	Destination[1]	H18	20.0	Creatine Phosphate
Source[1]	384PP_AQ_CP	{A7;B7;P6}	Destination[1]	I18	280.0	Creatine Phosphate
Source[1]	384PP_AQ_CP	{A7;B7;P6}	Destination[1]	J18	320.0	Creatine Phosphate
Source[1]	384PP_AQ_CP	{A7;B7;P6}	Destination[1]	K18	40.0	Creatine Phosphate
Source[1]	384PP_AQ_CP	{A7;B7;P6}	Destination[1]	L18	340.0	Creatine Phosphate
Source[1]	384PP_AQ_CP	{A7;B7;P6}	Destination[1]	M18	600.0	Creatine Phosphate
Source[1]	384PP_AQ_CP	{A7;B7;P6}	Destination[1]	N18	180.0	Creatine Phosphate
Source[1]	384PP_AQ_CP	{A7;B7;P6}	Destination[1]	O18	340.0	Creatine Phosphate
Source[1]	384PP_AQ_CP	{A7;B7;P6}	Destination[1]	P18	220.0	Creatine Phosphate
Source[1]	384PP_AQ_CP	{A7;B7;P6}	Destination[1]	A19	60.0	Creatine Phosphate
Source[1]	384PP_AQ_CP	{A7;B7;P6}	Destination[1]	B19	280.0	Creatine Phosphate
Source[1]	384PP_AQ_CP	{A7;B7;P6}	Destination[1]	C19	600.0	Creatine Phosphate
Source[1]	384PP_AQ_CP	{A7;B7;P6}	Destination[1]	D19	80.0	Creatine Phosphate
Source[1]	384PP_AQ_CP	{A7;B7;P6}	Destination[1]	E19	20.0	Creatine Phosphate
Source[1]	384PP_AQ_CP	{A7;B7;P6}	Destination[1]	F19	200.0	Creatine Phosphate
Source[1]	384PP_AQ_CP	{A7;B7;P6}	Destination[1]	G19	40.0	Creatine Phosphate
Source[1]	384PP_AQ_CP	{A7;B7;P6}	Destination[1]	H19	120.0	Creatine Phosphate
Source[1]	384PP_AQ_CP	{A7;B7;P6}	Destination[1]	I19	660.0	Creatine Phosphate
Source[1]	384PP_AQ_CP	{A7;B7;P6}	Destination[1]	J19	340.0	Creatine Phosphate
Source[1]	384PP_AQ_CP	{A7;B7;P6}	Destination[1]	K19	180.0	Creatine Phosphate
Source[1]	384PP_AQ_CP	{A7;B7;P6}	Destination[1]	L19	100.0	Creatine Phosphate
Source[1]	384PP_AQ_CP	{A7;B7;P6}	Destination[1]	M19	80.0	Creatine Phosphate
Source[1]	384PP_AQ_CP	{A7;B7;P6}	Destination[1]	N19	360.0	Creatine Phosphate
Source[1]	384PP_AQ_CP	{A7;B7;P6}	Destination[1]	O19	100.0	Creatine Phosphate
Source[1]	384PP_AQ_CP	{A7;B7;P6}	Destination[1]	P19	140.0	Creatine Phosphate
Source[1]	384PP_AQ_CP	{A7;B7;P6}	Destination[1]	A20	60.0	Creatine Phosphate
Source[1]	384PP_AQ_CP	{A7;B7;P6}	Destination[1]	B20	40.0	Creatine Phosphate
Source[1]	384PP_AQ_CP	{A7;B7;P6}	Destination[1]	C20	540.0	Creatine Phosphate
Source[1]	384PP_AQ_CP	{A7;B7;P6}	Destination[1]	D20	220.0	Creatine Phosphate
Source[1]	384PP_AQ_CP	{A7;B7;P6}	Destination[1]	E20	640.0	Creatine Phosphate
Source[1]	384PP_AQ_CP	{A7;B7;P6}	Destination[1]	F20	160.0	Creatine Phosphate
Source[1]	384PP_AQ_CP	{A7;B7;P6}	Destination[1]	G20	625.0	Creatine Phosphate
Source[1]	384PP_AQ_CP	{A7;B7;P6}	Destination[1]	H20	20.0	Creatine Phosphate
Source[1]	384PP_AQ_CP	{A7;B7;P6}	Destination[1]	I20	460.0	Creatine Phosphate
Source[1]	384PP_AQ_CP	{A7;B7;P6}	Destination[1]	J20	300.0	Creatine Phosphate
Source[1]	384PP_AQ_CP	{A7;B7;P6}	Destination[1]	K20	625.0	Creatine Phosphate
Source[1]	384PP_AQ_CP	{A7;B7;P6}	Destination[1]	L20	60.0	Creatine Phosphate
Source[1]	384PP_AQ_CP	{A7;B7;P6}	Destination[1]	M20	240.0	Creatine Phosphate
Source[1]	384PP_AQ_CP	{A7;B7;P6}	Destination[1]	N20	80.0	Creatine Phosphate
Source[1]	384PP_AQ_CP	{A7;B7;P6}	Destination[1]	O20	80.0	Creatine Phosphate
Source[1]	384PP_AQ_CP	{A7;B7;P6}	Destination[1]	P20	80.0	Creatine Phosphate
Source[1]	384PP_AQ_CP	{A7;B7;P6}	Destination[1]	A21	200.0	Creatine Phosphate
Source[1]	384PP_AQ_CP	{A7;B7;P6}	Destination[1]	B21	60.0	Creatine Phosphate
Source[1]	384PP_AQ_CP	{A7;B7;P6}	Destination[1]	C21	140.0	Creatine Phosphate
Source[1]	384PP_AQ_CP	{A7;B7;P6}	Destination[1]	D21	60.0	Creatine Phosphate
Source[1]	384PP_AQ_CP	{A7;B7;P6}	Destination[1]	E21	80.0	Creatine Phosphate
Source[1]	384PP_AQ_CP	{A7;B7;P6}	Destination[1]	F21	460.0	Creatine Phosphate
Source[1]	384PP_AQ_CP	{A7;B7;P6}	Destination[1]	G21	40.0	Creatine Phosphate
Source[1]	384PP_AQ_CP	{A7;B7;P6}	Destination[1]	H21	40.0	Creatine Phosphate
Source[1]	384PP_AQ_CP	{A7;B7;P6}	Destination[1]	I21	160.0	Creatine Phosphate
Source[1]	384PP_AQ_CP	{A7;B7;P6}	Destination[1]	J21	440.0	Creatine Phosphate
Source[1]	384PP_AQ_CP	{A7;B7;P6}	Destination[1]	K21	140.0	Creatine Phosphate
Source[1]	384PP_AQ_CP	{A7;B7;P6}	Destination[1]	L21	80.0	Creatine Phosphate
Source[1]	384PP_AQ_CP	{A7;B7;P6}	Destination[1]	M21	100.0	Creatine Phosphate
Source[1]	384PP_AQ_CP	{A7;B7;P6}	Destination[1]	N21	200.0	Creatine Phosphate
Source[1]	384PP_AQ_CP	{A7;B7;P6}	Destination[1]	O21	220.0	Creatine Phosphate
Source[1]	384PP_AQ_CP	{A7;B7;P6}	Destination[1]	P21	260.0	Creatine Phosphate
Source[1]	384PP_AQ_CP	{A7;B7;P6}	Destination[1]	A22	80.0	Creatine Phosphate
Source[1]	384PP_AQ_CP	{A7;B7;P6}	Destination[1]	B22	480.0	Creatine Phosphate
Source[1]	384PP_AQ_CP	{A7;B7;P6}	Destination[1]	C22	120.0	Creatine Phosphate
Source[1]	384PP_AQ_CP	{A7;B7;P6}	Destination[1]	D22	40.0	Creatine Phosphate
Source[1]	384PP_AQ_CP	{A7;B7;P6}	Destination[1]	E22	340.0	Creatine Phosphate
Source[1]	384PP_AQ_CP	{A7;B7;P6}	Destination[1]	F22	40.0	Creatine Phosphate
Source[1]	384PP_AQ_CP	{A7;B7;P6}	Destination[1]	G22	20.0	Creatine Phosphate
Source[1]	384PP_AQ_CP	{A7;B7;P6}	Destination[1]	H22	280.0	Creatine Phosphate
Source[1]	384PP_AQ_CP	{A7;B7;P6}	Destination[1]	I22	320.0	Creatine Phosphate
Source[1]	384PP_AQ_CP	{A7;B7;P6}	Destination[1]	J22	40.0	Creatine Phosphate
Source[1]	384PP_AQ_CP	{A7;B7;P6}	Destination[1]	K22	340.0	Creatine Phosphate
Source[1]	384PP_AQ_CP	{A7;B7;P6}	Destination[1]	L22	600.0	Creatine Phosphate
Source[1]	384PP_AQ_CP	{A7;B7;P6}	Destination[1]	M22	180.0	Creatine Phosphate
Source[1]	384PP_AQ_CP	{A7;B7;P6}	Destination[1]	N22	340.0	Creatine Phosphate
Source[1]	384PP_AQ_CP	{A7;B7;P6}	Destination[1]	O22	220.0	Creatine Phosphate
Source[1]	384PP_AQ_CP	{A7;B7;P6}	Destination[1]	P22	60.0	Creatine Phosphate
Source[1]	384PP_AQ_CP	{A7;B7;P6}	Destination[1]	A23	280.0	Creatine Phosphate
Source[1]	384PP_AQ_CP	{A7;B7;P6}	Destination[1]	B23	600.0	Creatine Phosphate
Source[1]	384PP_AQ_CP	{A7;B7;P6}	Destination[1]	C23	80.0	Creatine Phosphate
Source[1]	384PP_AQ_CP	{A7;B7;P6}	Destination[1]	D23	20.0	Creatine Phosphate
Source[1]	384PP_AQ_CP	{A7;B7;P6}	Destination[1]	E23	200.0	Creatine Phosphate
Source[1]	384PP_AQ_CP	{A7;B7;P6}	Destination[1]	F23	40.0	Creatine Phosphate
Source[1]	384PP_AQ_CP	{A7;B7;P6}	Destination[1]	G23	120.0	Creatine Phosphate
Source[1]	384PP_AQ_CP	{A7;B7;P6}	Destination[1]	H23	660.0	Creatine Phosphate
Source[1]	384PP_AQ_CP	{A7;B7;P6}	Destination[1]	I23	340.0	Creatine Phosphate
Source[1]	384PP_AQ_CP	{A7;B7;P6}	Destination[1]	J23	180.0	Creatine Phosphate
Source[1]	384PP_AQ_CP	{A7;B7;P6}	Destination[1]	K23	100.0	Creatine Phosphate
Source[1]	384PP_AQ_CP	{A7;B7;P6}	Destination[1]	L23	80.0	Creatine Phosphate
Source[1]	384PP_AQ_CP	{A7;B7;P6}	Destination[1]	M23	360.0	Creatine Phosphate
Source[1]	384PP_AQ_CP	{A7;B7;P6}	Destination[1]	N23	100.0	Creatine Phosphate
Source[1]	384PP_AQ_CP	{A7;B7;P6}	Destination[1]	O23	140.0	Creatine Phosphate
Source[1]	384PP_AQ_CP	{A7;B7;P6}	Destination[1]	P23	60.0	Creatine Phosphate
Source[1]	384PP_AQ_CP	{A7;B7;P6}	Destination[1]	A24	40.0	Creatine Phosphate
Source[1]	384PP_AQ_CP	{A7;B7;P6}	Destination[1]	B24	540.0	Creatine Phosphate
Source[1]	384PP_AQ_CP	{A7;B7;P6}	Destination[1]	C24	220.0	Creatine Phosphate
Source[1]	384PP_AQ_CP	{A7;B7;P6}	Destination[1]	D24	640.0	Creatine Phosphate
Source[1]	384PP_AQ_CP	{A7;B7;P6}	Destination[1]	E24	160.0	Creatine Phosphate
Source[1]	384PP_AQ_CP	{A7;B7;P6}	Destination[1]	F24	625.0	Creatine Phosphate
Source[1]	384PP_AQ_CP	{A7;B7;P6}	Destination[1]	G24	20.0	Creatine Phosphate
Source[1]	384PP_AQ_CP	{A7;B7;P6}	Destination[1]	H24	460.0	Creatine Phosphate
Source[1]	384PP_AQ_CP	{A7;B7;P6}	Destination[1]	I24	300.0	Creatine Phosphate
Source[1]	384PP_AQ_CP	{A7;B7;P6}	Destination[1]	J24	625.0	Creatine Phosphate
Source[1]	384PP_AQ_CP	{A8;B8;J7;K7;L7;M7;N7;O7;P7}	Destination[1]	A1	980.0	GFP1-10
Source[1]	384PP_AQ_CP	{A8;B8;J7;K7;L7;M7;N7;O7;P7}	Destination[1]	B1	1000.0	GFP1-10
Source[1]	384PP_AQ_CP	{A8;B8;J7;K7;L7;M7;N7;O7;P7}	Destination[1]	B1	80.0	GFP1-10
Source[1]	384PP_AQ_CP	{A8;B8;J7;K7;L7;M7;N7;O7;P7}	Destination[1]	C1	860.0	GFP1-10
Source[1]	384PP_AQ_CP	{A8;B8;J7;K7;L7;M7;N7;O7;P7}	Destination[1]	D1	1000.0	GFP1-10
Source[1]	384PP_AQ_CP	{A8;B8;J7;K7;L7;M7;N7;O7;P7}	Destination[1]	D1	220.0	GFP1-10
Source[1]	384PP_AQ_CP	{A8;B8;J7;K7;L7;M7;N7;O7;P7}	Destination[1]	E1	880.0	GFP1-10
Source[1]	384PP_AQ_CP	{A8;B8;J7;K7;L7;M7;N7;O7;P7}	Destination[1]	F1	1000.0	GFP1-10
Source[1]	384PP_AQ_CP	{A8;B8;J7;K7;L7;M7;N7;O7;P7}	Destination[1]	F1	240.0	GFP1-10
Source[1]	384PP_AQ_CP	{A8;B8;J7;K7;L7;M7;N7;O7;P7}	Destination[1]	G1	1000.0	GFP1-10
Source[1]	384PP_AQ_CP	{A8;B8;J7;K7;L7;M7;N7;O7;P7}	Destination[1]	G1	240.0	GFP1-10
Source[1]	384PP_AQ_CP	{A8;B8;J7;K7;L7;M7;N7;O7;P7}	Destination[1]	H1	1000.0	GFP1-10
Source[1]	384PP_AQ_CP	{A8;B8;J7;K7;L7;M7;N7;O7;P7}	Destination[1]	H1	80.0	GFP1-10
Source[1]	384PP_AQ_CP	{A8;B8;J7;K7;L7;M7;N7;O7;P7}	Destination[1]	I1	660.0	GFP1-10
Source[1]	384PP_AQ_CP	{A8;B8;J7;K7;L7;M7;N7;O7;P7}	Destination[1]	J1	960.0	GFP1-10
Source[1]	384PP_AQ_CP	{A8;B8;J7;K7;L7;M7;N7;O7;P7}	Destination[1]	K1	1000.0	GFP1-10
Source[1]	384PP_AQ_CP	{A8;B8;J7;K7;L7;M7;N7;O7;P7}	Destination[1]	K1	60.0	GFP1-10
Source[1]	384PP_AQ_CP	{A8;B8;J7;K7;L7;M7;N7;O7;P7}	Destination[1]	L1	920.0	GFP1-10
Source[1]	384PP_AQ_CP	{A8;B8;J7;K7;L7;M7;N7;O7;P7}	Destination[1]	M1	720.0	GFP1-10
Source[1]	384PP_AQ_CP	{A8;B8;J7;K7;L7;M7;N7;O7;P7}	Destination[1]	N1	980.0	GFP1-10
Source[1]	384PP_AQ_CP	{A8;B8;J7;K7;L7;M7;N7;O7;P7}	Destination[1]	O1	1000.0	GFP1-10
Source[1]	384PP_AQ_CP	{A8;B8;J7;K7;L7;M7;N7;O7;P7}	Destination[1]	O1	120.0	GFP1-10
Source[1]	384PP_AQ_CP	{A8;B8;J7;K7;L7;M7;N7;O7;P7}	Destination[1]	P1	1000.0	GFP1-10
Source[1]	384PP_AQ_CP	{A8;B8;J7;K7;L7;M7;N7;O7;P7}	Destination[1]	P1	240.0	GFP1-10
Source[1]	384PP_AQ_CP	{A8;B8;J7;K7;L7;M7;N7;O7;P7}	Destination[1]	A2	540.0	GFP1-10
Source[1]	384PP_AQ_CP	{A8;B8;J7;K7;L7;M7;N7;O7;P7}	Destination[1]	B2	1000.0	GFP1-10
Source[1]	384PP_AQ_CP	{A8;B8;J7;K7;L7;M7;N7;O7;P7}	Destination[1]	B2	200.0	GFP1-10
Source[1]	384PP_AQ_CP	{A8;B8;J7;K7;L7;M7;N7;O7;P7}	Destination[1]	C2	1000.0	GFP1-10
Source[1]	384PP_AQ_CP	{A8;B8;J7;K7;L7;M7;N7;O7;P7}	Destination[1]	C2	180.0	GFP1-10
Source[1]	384PP_AQ_CP	{A8;B8;J7;K7;L7;M7;N7;O7;P7}	Destination[1]	D2	1000.0	GFP1-10
Source[1]	384PP_AQ_CP	{A8;B8;J7;K7;L7;M7;N7;O7;P7}	Destination[1]	D2	120.0	GFP1-10
Source[1]	384PP_AQ_CP	{A8;B8;J7;K7;L7;M7;N7;O7;P7}	Destination[1]	E2	680.0	GFP1-10
Source[1]	384PP_AQ_CP	{A8;B8;J7;K7;L7;M7;N7;O7;P7}	Destination[1]	F2	680.0	GFP1-10
Source[1]	384PP_AQ_CP	{A8;B8;J7;K7;L7;M7;N7;O7;P7}	Destination[1]	G2	1000.0	GFP1-10
Source[1]	384PP_AQ_CP	{A8;B8;J7;K7;L7;M7;N7;O7;P7}	Destination[1]	G2	180.0	GFP1-10
Source[1]	384PP_AQ_CP	{A8;B8;J7;K7;L7;M7;N7;O7;P7}	Destination[1]	H2	1000.0	GFP1-10
Source[1]	384PP_AQ_CP	{A8;B8;J7;K7;L7;M7;N7;O7;P7}	Destination[1]	H2	220.0	GFP1-10
Source[1]	384PP_AQ_CP	{A8;B8;J7;K7;L7;M7;N7;O7;P7}	Destination[1]	I2	1000.0	GFP1-10
Source[1]	384PP_AQ_CP	{A8;B8;J7;K7;L7;M7;N7;O7;P7}	Destination[1]	I2	180.0	GFP1-10
Source[1]	384PP_AQ_CP	{A8;B8;J7;K7;L7;M7;N7;O7;P7}	Destination[1]	J2	1000.0	GFP1-10
Source[1]	384PP_AQ_CP	{A8;B8;J7;K7;L7;M7;N7;O7;P7}	Destination[1]	J2	140.0	GFP1-10
Source[1]	384PP_AQ_CP	{A8;B8;J7;K7;L7;M7;N7;O7;P7}	Destination[1]	K2	800.0	GFP1-10
Source[1]	384PP_AQ_CP	{A8;B8;J7;K7;L7;M7;N7;O7;P7}	Destination[1]	L2	840.0	GFP1-10
Source[1]	384PP_AQ_CP	{A8;B8;J7;K7;L7;M7;N7;O7;P7}	Destination[1]	M2	640.0	GFP1-10
Source[1]	384PP_AQ_CP	{A8;B8;J7;K7;L7;M7;N7;O7;P7}	Destination[1]	N2	1000.0	GFP1-10
Source[1]	384PP_AQ_CP	{A8;B8;J7;K7;L7;M7;N7;O7;P7}	Destination[1]	N2	20.0	GFP1-10
Source[1]	384PP_AQ_CP	{A8;B8;J7;K7;L7;M7;N7;O7;P7}	Destination[1]	O2	1000.0	GFP1-10
Source[1]	384PP_AQ_CP	{A8;B8;J7;K7;L7;M7;N7;O7;P7}	Destination[1]	O2	160.0	GFP1-10
Source[1]	384PP_AQ_CP	{A8;B8;J7;K7;L7;M7;N7;O7;P7}	Destination[1]	P2	740.0	GFP1-10
Source[1]	384PP_AQ_CP	{A8;B8;J7;K7;L7;M7;N7;O7;P7}	Destination[1]	A3	1000.0	GFP1-10
Source[1]	384PP_AQ_CP	{A8;B8;J7;K7;L7;M7;N7;O7;P7}	Destination[1]	A3	220.0	GFP1-10
Source[1]	384PP_AQ_CP	{A8;B8;J7;K7;L7;M7;N7;O7;P7}	Destination[1]	B3	980.0	GFP1-10
Source[1]	384PP_AQ_CP	{A8;B8;J7;K7;L7;M7;N7;O7;P7}	Destination[1]	C3	1000.0	GFP1-10
Source[1]	384PP_AQ_CP	{A8;B8;J7;K7;L7;M7;N7;O7;P7}	Destination[1]	C3	20.0	GFP1-10
Source[1]	384PP_AQ_CP	{A8;B8;J7;K7;L7;M7;N7;O7;P7}	Destination[1]	D3	1000.0	GFP1-10
Source[1]	384PP_AQ_CP	{A8;B8;J7;K7;L7;M7;N7;O7;P7}	Destination[1]	D3	80.0	GFP1-10
Source[1]	384PP_AQ_CP	{A8;B8;J7;K7;L7;M7;N7;O7;P7}	Destination[1]	E3	980.0	GFP1-10
Source[1]	384PP_AQ_CP	{A8;B8;J7;K7;L7;M7;N7;O7;P7}	Destination[1]	F3	660.0	GFP1-10
Source[1]	384PP_AQ_CP	{A8;B8;J7;K7;L7;M7;N7;O7;P7}	Destination[1]	G3	920.0	GFP1-10
Source[1]	384PP_AQ_CP	{A8;B8;J7;K7;L7;M7;N7;O7;P7}	Destination[1]	H3	820.0	GFP1-10
Source[1]	384PP_AQ_CP	{A8;B8;J7;K7;L7;M7;N7;O7;P7}	Destination[1]	I3	860.0	GFP1-10
Source[1]	384PP_AQ_CP	{A8;B8;J7;K7;L7;M7;N7;O7;P7}	Destination[1]	J3	820.0	GFP1-10
Source[1]	384PP_AQ_CP	{A8;B8;J7;K7;L7;M7;N7;O7;P7}	Destination[1]	K3	860.0	GFP1-10
Source[1]	384PP_AQ_CP	{A8;B8;J7;K7;L7;M7;N7;O7;P7}	Destination[1]	L3	1000.0	GFP1-10
Source[1]	384PP_AQ_CP	{A8;B8;J7;K7;L7;M7;N7;O7;P7}	Destination[1]	L3	60.0	GFP1-10
Source[1]	384PP_AQ_CP	{A8;B8;J7;K7;L7;M7;N7;O7;P7}	Destination[1]	M3	1000.0	GFP1-10
Source[1]	384PP_AQ_CP	{A8;B8;J7;K7;L7;M7;N7;O7;P7}	Destination[1]	M3	160.0	GFP1-10
Source[1]	384PP_AQ_CP	{A8;B8;J7;K7;L7;M7;N7;O7;P7}	Destination[1]	N3	780.0	GFP1-10
Source[1]	384PP_AQ_CP	{A8;B8;J7;K7;L7;M7;N7;O7;P7}	Destination[1]	O3	1000.0	GFP1-10
Source[1]	384PP_AQ_CP	{A8;B8;J7;K7;L7;M7;N7;O7;P7}	Destination[1]	O3	100.0	GFP1-10
Source[1]	384PP_AQ_CP	{A8;B8;J7;K7;L7;M7;N7;O7;P7}	Destination[1]	P3	1000.0	GFP1-10
Source[1]	384PP_AQ_CP	{A8;B8;J7;K7;L7;M7;N7;O7;P7}	Destination[1]	P3	140.0	GFP1-10
Source[1]	384PP_AQ_CP	{A8;B8;J7;K7;L7;M7;N7;O7;P7}	Destination[1]	A4	1000.0	GFP1-10
Source[1]	384PP_AQ_CP	{A8;B8;J7;K7;L7;M7;N7;O7;P7}	Destination[1]	A4	80.0	GFP1-10
Source[1]	384PP_AQ_CP	{A8;B8;J7;K7;L7;M7;N7;O7;P7}	Destination[1]	B4	920.0	GFP1-10
Source[1]	384PP_AQ_CP	{A8;B8;J7;K7;L7;M7;N7;O7;P7}	Destination[1]	C4	960.0	GFP1-10
Source[1]	384PP_AQ_CP	{A8;B8;J7;K7;L7;M7;N7;O7;P7}	Destination[1]	D4	1000.0	GFP1-10
Source[1]	384PP_AQ_CP	{A8;B8;J7;K7;L7;M7;N7;O7;P7}	Destination[1]	E4	800.0	GFP1-10
Source[1]	384PP_AQ_CP	{A8;B8;J7;K7;L7;M7;N7;O7;P7}	Destination[1]	F4	1000.0	GFP1-10
Source[1]	384PP_AQ_CP	{A8;B8;J7;K7;L7;M7;N7;O7;P7}	Destination[1]	F4	120.0	GFP1-10
Source[1]	384PP_AQ_CP	{A8;B8;J7;K7;L7;M7;N7;O7;P7}	Destination[1]	G4	460.0	GFP1-10
Source[1]	384PP_AQ_CP	{A8;B8;J7;K7;L7;M7;N7;O7;P7}	Destination[1]	H4	1000.0	GFP1-10
Source[1]	384PP_AQ_CP	{A8;B8;J7;K7;L7;M7;N7;O7;P7}	Destination[1]	H4	200.0	GFP1-10
Source[1]	384PP_AQ_CP	{A8;B8;J7;K7;L7;M7;N7;O7;P7}	Destination[1]	I4	800.0	GFP1-10
Source[1]	384PP_AQ_CP	{A8;B8;J7;K7;L7;M7;N7;O7;P7}	Destination[1]	J4	620.0	GFP1-10
Source[1]	384PP_AQ_CP	{A8;B8;J7;K7;L7;M7;N7;O7;P7}	Destination[1]	K4	1000.0	GFP1-10
Source[1]	384PP_AQ_CP	{A8;B8;J7;K7;L7;M7;N7;O7;P7}	Destination[1]	K4	237.5	GFP1-10
Source[1]	384PP_AQ_CP	{A8;B8;J7;K7;L7;M7;N7;O7;P7}	Destination[1]	L4	1000.0	GFP1-10
Source[1]	384PP_AQ_CP	{A8;B8;J7;K7;L7;M7;N7;O7;P7}	Destination[1]	L4	20.0	GFP1-10
Source[1]	384PP_AQ_CP	{A8;B8;J7;K7;L7;M7;N7;O7;P7}	Destination[1]	M4	700.0	GFP1-10
Source[1]	384PP_AQ_CP	{A8;B8;J7;K7;L7;M7;N7;O7;P7}	Destination[1]	N4	220.0	GFP1-10
Source[1]	384PP_AQ_CP	{A8;B8;J7;K7;L7;M7;N7;O7;P7}	Destination[1]	P4	980.0	GFP1-10
Source[1]	384PP_AQ_CP	{A8;B8;J7;K7;L7;M7;N7;O7;P7}	Destination[1]	A5	1000.0	GFP1-10
Source[1]	384PP_AQ_CP	{A8;B8;J7;K7;L7;M7;N7;O7;P7}	Destination[1]	A5	80.0	GFP1-10
Source[1]	384PP_AQ_CP	{A8;B8;J7;K7;L7;M7;N7;O7;P7}	Destination[1]	B5	860.0	GFP1-10
Source[1]	384PP_AQ_CP	{A8;B8;J7;K7;L7;M7;N7;O7;P7}	Destination[1]	C5	1000.0	GFP1-10
Source[1]	384PP_AQ_CP	{A8;B8;J7;K7;L7;M7;N7;O7;P7}	Destination[1]	C5	220.0	GFP1-10
Source[1]	384PP_AQ_CP	{A8;B8;J7;K7;L7;M7;N7;O7;P7}	Destination[1]	D5	880.0	GFP1-10
Source[1]	384PP_AQ_CP	{A8;B8;J7;K7;L7;M7;N7;O7;P7}	Destination[1]	E5	1000.0	GFP1-10
Source[1]	384PP_AQ_CP	{A8;B8;J7;K7;L7;M7;N7;O7;P7}	Destination[1]	E5	240.0	GFP1-10
Source[1]	384PP_AQ_CP	{A8;B8;J7;K7;L7;M7;N7;O7;P7}	Destination[1]	F5	1000.0	GFP1-10
Source[1]	384PP_AQ_CP	{A8;B8;J7;K7;L7;M7;N7;O7;P7}	Destination[1]	F5	240.0	GFP1-10
Source[1]	384PP_AQ_CP	{A8;B8;J7;K7;L7;M7;N7;O7;P7}	Destination[1]	G5	1000.0	GFP1-10
Source[1]	384PP_AQ_CP	{A8;B8;J7;K7;L7;M7;N7;O7;P7}	Destination[1]	G5	80.0	GFP1-10
Source[1]	384PP_AQ_CP	{A8;B8;J7;K7;L7;M7;N7;O7;P7}	Destination[1]	H5	660.0	GFP1-10
Source[1]	384PP_AQ_CP	{A8;B8;J7;K7;L7;M7;N7;O7;P7}	Destination[1]	I5	960.0	GFP1-10
Source[1]	384PP_AQ_CP	{A8;B8;J7;K7;L7;M7;N7;O7;P7}	Destination[1]	J5	1000.0	GFP1-10
Source[1]	384PP_AQ_CP	{A8;B8;J7;K7;L7;M7;N7;O7;P7}	Destination[1]	J5	60.0	GFP1-10
Source[1]	384PP_AQ_CP	{A8;B8;J7;K7;L7;M7;N7;O7;P7}	Destination[1]	K5	920.0	GFP1-10
Source[1]	384PP_AQ_CP	{A8;B8;J7;K7;L7;M7;N7;O7;P7}	Destination[1]	L5	720.0	GFP1-10
Source[1]	384PP_AQ_CP	{A8;B8;J7;K7;L7;M7;N7;O7;P7}	Destination[1]	M5	980.0	GFP1-10
Source[1]	384PP_AQ_CP	{A8;B8;J7;K7;L7;M7;N7;O7;P7}	Destination[1]	N5	1000.0	GFP1-10
Source[1]	384PP_AQ_CP	{A8;B8;J7;K7;L7;M7;N7;O7;P7}	Destination[1]	N5	120.0	GFP1-10
Source[1]	384PP_AQ_CP	{A8;B8;J7;K7;L7;M7;N7;O7;P7}	Destination[1]	O5	1000.0	GFP1-10
Source[1]	384PP_AQ_CP	{A8;B8;J7;K7;L7;M7;N7;O7;P7}	Destination[1]	O5	240.0	GFP1-10
Source[1]	384PP_AQ_CP	{A8;B8;J7;K7;L7;M7;N7;O7;P7}	Destination[1]	P5	540.0	GFP1-10
Source[1]	384PP_AQ_CP	{A8;B8;J7;K7;L7;M7;N7;O7;P7}	Destination[1]	A6	1000.0	GFP1-10
Source[1]	384PP_AQ_CP	{A8;B8;J7;K7;L7;M7;N7;O7;P7}	Destination[1]	A6	200.0	GFP1-10
Source[1]	384PP_AQ_CP	{A8;B8;J7;K7;L7;M7;N7;O7;P7}	Destination[1]	B6	1000.0	GFP1-10
Source[1]	384PP_AQ_CP	{A8;B8;J7;K7;L7;M7;N7;O7;P7}	Destination[1]	B6	180.0	GFP1-10
Source[1]	384PP_AQ_CP	{A8;B8;J7;K7;L7;M7;N7;O7;P7}	Destination[1]	C6	1000.0	GFP1-10
Source[1]	384PP_AQ_CP	{A8;B8;J7;K7;L7;M7;N7;O7;P7}	Destination[1]	C6	120.0	GFP1-10
Source[1]	384PP_AQ_CP	{A8;B8;J7;K7;L7;M7;N7;O7;P7}	Destination[1]	D6	680.0	GFP1-10
Source[1]	384PP_AQ_CP	{A8;B8;J7;K7;L7;M7;N7;O7;P7}	Destination[1]	E6	680.0	GFP1-10
Source[1]	384PP_AQ_CP	{A8;B8;J7;K7;L7;M7;N7;O7;P7}	Destination[1]	F6	1000.0	GFP1-10
Source[1]	384PP_AQ_CP	{A8;B8;J7;K7;L7;M7;N7;O7;P7}	Destination[1]	F6	180.0	GFP1-10
Source[1]	384PP_AQ_CP	{A8;B8;J7;K7;L7;M7;N7;O7;P7}	Destination[1]	G6	1000.0	GFP1-10
Source[1]	384PP_AQ_CP	{A8;B8;J7;K7;L7;M7;N7;O7;P7}	Destination[1]	G6	220.0	GFP1-10
Source[1]	384PP_AQ_CP	{A8;B8;J7;K7;L7;M7;N7;O7;P7}	Destination[1]	H6	1000.0	GFP1-10
Source[1]	384PP_AQ_CP	{A8;B8;J7;K7;L7;M7;N7;O7;P7}	Destination[1]	H6	180.0	GFP1-10
Source[1]	384PP_AQ_CP	{A8;B8;J7;K7;L7;M7;N7;O7;P7}	Destination[1]	I6	1000.0	GFP1-10
Source[1]	384PP_AQ_CP	{A8;B8;J7;K7;L7;M7;N7;O7;P7}	Destination[1]	I6	140.0	GFP1-10
Source[1]	384PP_AQ_CP	{A8;B8;J7;K7;L7;M7;N7;O7;P7}	Destination[1]	J6	800.0	GFP1-10
Source[1]	384PP_AQ_CP	{A8;B8;J7;K7;L7;M7;N7;O7;P7}	Destination[1]	K6	840.0	GFP1-10
Source[1]	384PP_AQ_CP	{A8;B8;J7;K7;L7;M7;N7;O7;P7}	Destination[1]	L6	640.0	GFP1-10
Source[1]	384PP_AQ_CP	{A8;B8;J7;K7;L7;M7;N7;O7;P7}	Destination[1]	M6	1000.0	GFP1-10
Source[1]	384PP_AQ_CP	{A8;B8;J7;K7;L7;M7;N7;O7;P7}	Destination[1]	M6	20.0	GFP1-10
Source[1]	384PP_AQ_CP	{A8;B8;J7;K7;L7;M7;N7;O7;P7}	Destination[1]	N6	1000.0	GFP1-10
Source[1]	384PP_AQ_CP	{A8;B8;J7;K7;L7;M7;N7;O7;P7}	Destination[1]	N6	160.0	GFP1-10
Source[1]	384PP_AQ_CP	{A8;B8;J7;K7;L7;M7;N7;O7;P7}	Destination[1]	O6	740.0	GFP1-10
Source[1]	384PP_AQ_CP	{A8;B8;J7;K7;L7;M7;N7;O7;P7}	Destination[1]	P6	1000.0	GFP1-10
Source[1]	384PP_AQ_CP	{A8;B8;J7;K7;L7;M7;N7;O7;P7}	Destination[1]	P6	220.0	GFP1-10
Source[1]	384PP_AQ_CP	{A8;B8;J7;K7;L7;M7;N7;O7;P7}	Destination[1]	A7	980.0	GFP1-10
Source[1]	384PP_AQ_CP	{A8;B8;J7;K7;L7;M7;N7;O7;P7}	Destination[1]	B7	1000.0	GFP1-10
Source[1]	384PP_AQ_CP	{A8;B8;J7;K7;L7;M7;N7;O7;P7}	Destination[1]	B7	20.0	GFP1-10
Source[1]	384PP_AQ_CP	{A8;B8;J7;K7;L7;M7;N7;O7;P7}	Destination[1]	C7	1000.0	GFP1-10
Source[1]	384PP_AQ_CP	{A8;B8;J7;K7;L7;M7;N7;O7;P7}	Destination[1]	C7	80.0	GFP1-10
Source[1]	384PP_AQ_CP	{A8;B8;J7;K7;L7;M7;N7;O7;P7}	Destination[1]	D7	980.0	GFP1-10
Source[1]	384PP_AQ_CP	{A8;B8;J7;K7;L7;M7;N7;O7;P7}	Destination[1]	E7	660.0	GFP1-10
Source[1]	384PP_AQ_CP	{A8;B8;J7;K7;L7;M7;N7;O7;P7}	Destination[1]	F7	920.0	GFP1-10
Source[1]	384PP_AQ_CP	{A8;B8;J7;K7;L7;M7;N7;O7;P7}	Destination[1]	G7	820.0	GFP1-10
Source[1]	384PP_AQ_CP	{A8;B8;J7;K7;L7;M7;N7;O7;P7}	Destination[1]	H7	860.0	GFP1-10
Source[1]	384PP_AQ_CP	{A8;B8;J7;K7;L7;M7;N7;O7;P7}	Destination[1]	I7	820.0	GFP1-10
Source[1]	384PP_AQ_CP	{A8;B8;J7;K7;L7;M7;N7;O7;P7}	Destination[1]	J7	860.0	GFP1-10
Source[1]	384PP_AQ_CP	{A8;B8;J7;K7;L7;M7;N7;O7;P7}	Destination[1]	K7	1000.0	GFP1-10
Source[1]	384PP_AQ_CP	{A8;B8;J7;K7;L7;M7;N7;O7;P7}	Destination[1]	K7	60.0	GFP1-10
Source[1]	384PP_AQ_CP	{A8;B8;J7;K7;L7;M7;N7;O7;P7}	Destination[1]	L7	1000.0	GFP1-10
Source[1]	384PP_AQ_CP	{A8;B8;J7;K7;L7;M7;N7;O7;P7}	Destination[1]	L7	160.0	GFP1-10
Source[1]	384PP_AQ_CP	{A8;B8;J7;K7;L7;M7;N7;O7;P7}	Destination[1]	M7	780.0	GFP1-10
Source[1]	384PP_AQ_CP	{A8;B8;J7;K7;L7;M7;N7;O7;P7}	Destination[1]	N7	1000.0	GFP1-10
Source[1]	384PP_AQ_CP	{A8;B8;J7;K7;L7;M7;N7;O7;P7}	Destination[1]	N7	100.0	GFP1-10
Source[1]	384PP_AQ_CP	{A8;B8;J7;K7;L7;M7;N7;O7;P7}	Destination[1]	O7	1000.0	GFP1-10
Source[1]	384PP_AQ_CP	{A8;B8;J7;K7;L7;M7;N7;O7;P7}	Destination[1]	O7	140.0	GFP1-10
Source[1]	384PP_AQ_CP	{A8;B8;J7;K7;L7;M7;N7;O7;P7}	Destination[1]	P7	1000.0	GFP1-10
Source[1]	384PP_AQ_CP	{A8;B8;J7;K7;L7;M7;N7;O7;P7}	Destination[1]	P7	80.0	GFP1-10
Source[1]	384PP_AQ_CP	{A8;B8;J7;K7;L7;M7;N7;O7;P7}	Destination[1]	A8	920.0	GFP1-10
Source[1]	384PP_AQ_CP	{A8;B8;J7;K7;L7;M7;N7;O7;P7}	Destination[1]	B8	960.0	GFP1-10
Source[1]	384PP_AQ_CP	{A8;B8;J7;K7;L7;M7;N7;O7;P7}	Destination[1]	C8	1000.0	GFP1-10
Source[1]	384PP_AQ_CP	{A8;B8;J7;K7;L7;M7;N7;O7;P7}	Destination[1]	D8	800.0	GFP1-10
Source[1]	384PP_AQ_CP	{A8;B8;J7;K7;L7;M7;N7;O7;P7}	Destination[1]	E8	1000.0	GFP1-10
Source[1]	384PP_AQ_CP	{A8;B8;J7;K7;L7;M7;N7;O7;P7}	Destination[1]	E8	120.0	GFP1-10
Source[1]	384PP_AQ_CP	{A8;B8;J7;K7;L7;M7;N7;O7;P7}	Destination[1]	F8	460.0	GFP1-10
Source[1]	384PP_AQ_CP	{A8;B8;J7;K7;L7;M7;N7;O7;P7}	Destination[1]	G8	1000.0	GFP1-10
Source[1]	384PP_AQ_CP	{A8;B8;J7;K7;L7;M7;N7;O7;P7}	Destination[1]	G8	200.0	GFP1-10
Source[1]	384PP_AQ_CP	{A8;B8;J7;K7;L7;M7;N7;O7;P7}	Destination[1]	H8	800.0	GFP1-10
Source[1]	384PP_AQ_CP	{A8;B8;J7;K7;L7;M7;N7;O7;P7}	Destination[1]	I8	620.0	GFP1-10
Source[1]	384PP_AQ_CP	{A8;B8;J7;K7;L7;M7;N7;O7;P7}	Destination[1]	J8	1000.0	GFP1-10
Source[1]	384PP_AQ_CP	{A8;B8;J7;K7;L7;M7;N7;O7;P7}	Destination[1]	J8	237.5	GFP1-10
Source[1]	384PP_AQ_CP	{A8;B8;J7;K7;L7;M7;N7;O7;P7}	Destination[1]	K8	1000.0	GFP1-10
Source[1]	384PP_AQ_CP	{A8;B8;J7;K7;L7;M7;N7;O7;P7}	Destination[1]	K8	20.0	GFP1-10
Source[1]	384PP_AQ_CP	{A8;B8;J7;K7;L7;M7;N7;O7;P7}	Destination[1]	L8	700.0	GFP1-10
Source[1]	384PP_AQ_CP	{A8;B8;J7;K7;L7;M7;N7;O7;P7}	Destination[1]	M8	220.0	GFP1-10
Source[1]	384PP_AQ_CP	{A8;B8;J7;K7;L7;M7;N7;O7;P7}	Destination[1]	O8	980.0	GFP1-10
Source[1]	384PP_AQ_CP	{A8;B8;J7;K7;L7;M7;N7;O7;P7}	Destination[1]	P8	1000.0	GFP1-10
Source[1]	384PP_AQ_CP	{A8;B8;J7;K7;L7;M7;N7;O7;P7}	Destination[1]	P8	80.0	GFP1-10
Source[1]	384PP_AQ_CP	{A8;B8;J7;K7;L7;M7;N7;O7;P7}	Destination[1]	A9	860.0	GFP1-10
Source[1]	384PP_AQ_CP	{A8;B8;J7;K7;L7;M7;N7;O7;P7}	Destination[1]	B9	1000.0	GFP1-10
Source[1]	384PP_AQ_CP	{A8;B8;J7;K7;L7;M7;N7;O7;P7}	Destination[1]	B9	220.0	GFP1-10
Source[1]	384PP_AQ_CP	{A8;B8;J7;K7;L7;M7;N7;O7;P7}	Destination[1]	C9	880.0	GFP1-10
Source[1]	384PP_AQ_CP	{A8;B8;J7;K7;L7;M7;N7;O7;P7}	Destination[1]	D9	1000.0	GFP1-10
Source[1]	384PP_AQ_CP	{A8;B8;J7;K7;L7;M7;N7;O7;P7}	Destination[1]	D9	240.0	GFP1-10
Source[1]	384PP_AQ_CP	{A8;B8;J7;K7;L7;M7;N7;O7;P7}	Destination[1]	E9	1000.0	GFP1-10
Source[1]	384PP_AQ_CP	{A8;B8;J7;K7;L7;M7;N7;O7;P7}	Destination[1]	E9	240.0	GFP1-10
Source[1]	384PP_AQ_CP	{A8;B8;J7;K7;L7;M7;N7;O7;P7}	Destination[1]	F9	1000.0	GFP1-10
Source[1]	384PP_AQ_CP	{A8;B8;J7;K7;L7;M7;N7;O7;P7}	Destination[1]	F9	80.0	GFP1-10
Source[1]	384PP_AQ_CP	{A8;B8;J7;K7;L7;M7;N7;O7;P7}	Destination[1]	G9	660.0	GFP1-10
Source[1]	384PP_AQ_CP	{A8;B8;J7;K7;L7;M7;N7;O7;P7}	Destination[1]	H9	960.0	GFP1-10
Source[1]	384PP_AQ_CP	{A8;B8;J7;K7;L7;M7;N7;O7;P7}	Destination[1]	I9	1000.0	GFP1-10
Source[1]	384PP_AQ_CP	{A8;B8;J7;K7;L7;M7;N7;O7;P7}	Destination[1]	I9	60.0	GFP1-10
Source[1]	384PP_AQ_CP	{A8;B8;J7;K7;L7;M7;N7;O7;P7}	Destination[1]	J9	920.0	GFP1-10
Source[1]	384PP_AQ_CP	{A8;B8;J7;K7;L7;M7;N7;O7;P7}	Destination[1]	K9	720.0	GFP1-10
Source[1]	384PP_AQ_CP	{A8;B8;J7;K7;L7;M7;N7;O7;P7}	Destination[1]	L9	980.0	GFP1-10
Source[1]	384PP_AQ_CP	{A8;B8;J7;K7;L7;M7;N7;O7;P7}	Destination[1]	M9	1000.0	GFP1-10
Source[1]	384PP_AQ_CP	{A8;B8;J7;K7;L7;M7;N7;O7;P7}	Destination[1]	M9	120.0	GFP1-10
Source[1]	384PP_AQ_CP	{A8;B8;J7;K7;L7;M7;N7;O7;P7}	Destination[1]	N9	1000.0	GFP1-10
Source[1]	384PP_AQ_CP	{A8;B8;J7;K7;L7;M7;N7;O7;P7}	Destination[1]	N9	240.0	GFP1-10
Source[1]	384PP_AQ_CP	{A8;B8;J7;K7;L7;M7;N7;O7;P7}	Destination[1]	O9	540.0	GFP1-10
Source[1]	384PP_AQ_CP	{A8;B8;J7;K7;L7;M7;N7;O7;P7}	Destination[1]	P9	1000.0	GFP1-10
Source[1]	384PP_AQ_CP	{A8;B8;J7;K7;L7;M7;N7;O7;P7}	Destination[1]	P9	200.0	GFP1-10
Source[1]	384PP_AQ_CP	{A8;B8;J7;K7;L7;M7;N7;O7;P7}	Destination[1]	A10	1000.0	GFP1-10
Source[1]	384PP_AQ_CP	{A8;B8;J7;K7;L7;M7;N7;O7;P7}	Destination[1]	A10	180.0	GFP1-10
Source[1]	384PP_AQ_CP	{A8;B8;J7;K7;L7;M7;N7;O7;P7}	Destination[1]	B10	1000.0	GFP1-10
Source[1]	384PP_AQ_CP	{A8;B8;J7;K7;L7;M7;N7;O7;P7}	Destination[1]	B10	120.0	GFP1-10
Source[1]	384PP_AQ_CP	{A8;B8;J7;K7;L7;M7;N7;O7;P7}	Destination[1]	C10	680.0	GFP1-10
Source[1]	384PP_AQ_CP	{A8;B8;J7;K7;L7;M7;N7;O7;P7}	Destination[1]	D10	680.0	GFP1-10
Source[1]	384PP_AQ_CP	{A8;B8;J7;K7;L7;M7;N7;O7;P7}	Destination[1]	E10	1000.0	GFP1-10
Source[1]	384PP_AQ_CP	{A8;B8;J7;K7;L7;M7;N7;O7;P7}	Destination[1]	E10	180.0	GFP1-10
Source[1]	384PP_AQ_CP	{A8;B8;J7;K7;L7;M7;N7;O7;P7}	Destination[1]	F10	1000.0	GFP1-10
Source[1]	384PP_AQ_CP	{A8;B8;J7;K7;L7;M7;N7;O7;P7}	Destination[1]	F10	220.0	GFP1-10
Source[1]	384PP_AQ_CP	{A8;B8;J7;K7;L7;M7;N7;O7;P7}	Destination[1]	G10	1000.0	GFP1-10
Source[1]	384PP_AQ_CP	{A8;B8;J7;K7;L7;M7;N7;O7;P7}	Destination[1]	G10	180.0	GFP1-10
Source[1]	384PP_AQ_CP	{A8;B8;J7;K7;L7;M7;N7;O7;P7}	Destination[1]	H10	1000.0	GFP1-10
Source[1]	384PP_AQ_CP	{A8;B8;J7;K7;L7;M7;N7;O7;P7}	Destination[1]	H10	140.0	GFP1-10
Source[1]	384PP_AQ_CP	{A8;B8;J7;K7;L7;M7;N7;O7;P7}	Destination[1]	I10	800.0	GFP1-10
Source[1]	384PP_AQ_CP	{A8;B8;J7;K7;L7;M7;N7;O7;P7}	Destination[1]	J10	840.0	GFP1-10
Source[1]	384PP_AQ_CP	{A8;B8;J7;K7;L7;M7;N7;O7;P7}	Destination[1]	K10	640.0	GFP1-10
Source[1]	384PP_AQ_CP	{A8;B8;J7;K7;L7;M7;N7;O7;P7}	Destination[1]	L10	1000.0	GFP1-10
Source[1]	384PP_AQ_CP	{A8;B8;J7;K7;L7;M7;N7;O7;P7}	Destination[1]	L10	20.0	GFP1-10
Source[1]	384PP_AQ_CP	{A8;B8;J7;K7;L7;M7;N7;O7;P7}	Destination[1]	M10	1000.0	GFP1-10
Source[1]	384PP_AQ_CP	{A8;B8;J7;K7;L7;M7;N7;O7;P7}	Destination[1]	M10	160.0	GFP1-10
Source[1]	384PP_AQ_CP	{A8;B8;J7;K7;L7;M7;N7;O7;P7}	Destination[1]	N10	740.0	GFP1-10
Source[1]	384PP_AQ_CP	{A8;B8;J7;K7;L7;M7;N7;O7;P7}	Destination[1]	O10	1000.0	GFP1-10
Source[1]	384PP_AQ_CP	{A8;B8;J7;K7;L7;M7;N7;O7;P7}	Destination[1]	O10	220.0	GFP1-10
Source[1]	384PP_AQ_CP	{A8;B8;J7;K7;L7;M7;N7;O7;P7}	Destination[1]	P10	980.0	GFP1-10
Source[1]	384PP_AQ_CP	{A8;B8;J7;K7;L7;M7;N7;O7;P7}	Destination[1]	A11	1000.0	GFP1-10
Source[1]	384PP_AQ_CP	{A8;B8;J7;K7;L7;M7;N7;O7;P7}	Destination[1]	A11	20.0	GFP1-10
Source[1]	384PP_AQ_CP	{A8;B8;J7;K7;L7;M7;N7;O7;P7}	Destination[1]	B11	1000.0	GFP1-10
Source[1]	384PP_AQ_CP	{A8;B8;J7;K7;L7;M7;N7;O7;P7}	Destination[1]	B11	80.0	GFP1-10
Source[1]	384PP_AQ_CP	{A8;B8;J7;K7;L7;M7;N7;O7;P7}	Destination[1]	C11	980.0	GFP1-10
Source[1]	384PP_AQ_CP	{A8;B8;J7;K7;L7;M7;N7;O7;P7}	Destination[1]	D11	660.0	GFP1-10
Source[1]	384PP_AQ_CP	{A8;B8;J7;K7;L7;M7;N7;O7;P7}	Destination[1]	E11	920.0	GFP1-10
Source[1]	384PP_AQ_CP	{A8;B8;J7;K7;L7;M7;N7;O7;P7}	Destination[1]	F11	820.0	GFP1-10
Source[1]	384PP_AQ_CP	{A8;B8;J7;K7;L7;M7;N7;O7;P7}	Destination[1]	G11	860.0	GFP1-10
Source[1]	384PP_AQ_CP	{A8;B8;J7;K7;L7;M7;N7;O7;P7}	Destination[1]	H11	820.0	GFP1-10
Source[1]	384PP_AQ_CP	{A8;B8;J7;K7;L7;M7;N7;O7;P7}	Destination[1]	I11	860.0	GFP1-10
Source[1]	384PP_AQ_CP	{A8;B8;J7;K7;L7;M7;N7;O7;P7}	Destination[1]	J11	1000.0	GFP1-10
Source[1]	384PP_AQ_CP	{A8;B8;J7;K7;L7;M7;N7;O7;P7}	Destination[1]	J11	60.0	GFP1-10
Source[1]	384PP_AQ_CP	{A8;B8;J7;K7;L7;M7;N7;O7;P7}	Destination[1]	K11	1000.0	GFP1-10
Source[1]	384PP_AQ_CP	{A8;B8;J7;K7;L7;M7;N7;O7;P7}	Destination[1]	K11	160.0	GFP1-10
Source[1]	384PP_AQ_CP	{A8;B8;J7;K7;L7;M7;N7;O7;P7}	Destination[1]	L11	780.0	GFP1-10
Source[1]	384PP_AQ_CP	{A8;B8;J7;K7;L7;M7;N7;O7;P7}	Destination[1]	M11	1000.0	GFP1-10
Source[1]	384PP_AQ_CP	{A8;B8;J7;K7;L7;M7;N7;O7;P7}	Destination[1]	M11	100.0	GFP1-10
Source[1]	384PP_AQ_CP	{A8;B8;J7;K7;L7;M7;N7;O7;P7}	Destination[1]	N11	1000.0	GFP1-10
Source[1]	384PP_AQ_CP	{A8;B8;J7;K7;L7;M7;N7;O7;P7}	Destination[1]	N11	140.0	GFP1-10
Source[1]	384PP_AQ_CP	{A8;B8;J7;K7;L7;M7;N7;O7;P7}	Destination[1]	O11	1000.0	GFP1-10
Source[1]	384PP_AQ_CP	{A8;B8;J7;K7;L7;M7;N7;O7;P7}	Destination[1]	O11	80.0	GFP1-10
Source[1]	384PP_AQ_CP	{A8;B8;J7;K7;L7;M7;N7;O7;P7}	Destination[1]	P11	920.0	GFP1-10
Source[1]	384PP_AQ_CP	{A8;B8;J7;K7;L7;M7;N7;O7;P7}	Destination[1]	A12	960.0	GFP1-10
Source[1]	384PP_AQ_CP	{A8;B8;J7;K7;L7;M7;N7;O7;P7}	Destination[1]	B12	1000.0	GFP1-10
Source[1]	384PP_AQ_CP	{A8;B8;J7;K7;L7;M7;N7;O7;P7}	Destination[1]	C12	800.0	GFP1-10
Source[1]	384PP_AQ_CP	{A8;B8;J7;K7;L7;M7;N7;O7;P7}	Destination[1]	D12	1000.0	GFP1-10
Source[1]	384PP_AQ_CP	{A8;B8;J7;K7;L7;M7;N7;O7;P7}	Destination[1]	D12	120.0	GFP1-10
Source[1]	384PP_AQ_CP	{A8;B8;J7;K7;L7;M7;N7;O7;P7}	Destination[1]	E12	460.0	GFP1-10
Source[1]	384PP_AQ_CP	{A8;B8;J7;K7;L7;M7;N7;O7;P7}	Destination[1]	F12	1000.0	GFP1-10
Source[1]	384PP_AQ_CP	{A8;B8;J7;K7;L7;M7;N7;O7;P7}	Destination[1]	F12	200.0	GFP1-10
Source[1]	384PP_AQ_CP	{A8;B8;J7;K7;L7;M7;N7;O7;P7}	Destination[1]	G12	800.0	GFP1-10
Source[1]	384PP_AQ_CP	{A8;B8;J7;K7;L7;M7;N7;O7;P7}	Destination[1]	H12	620.0	GFP1-10
Source[1]	384PP_AQ_CP	{A8;B8;J7;K7;L7;M7;N7;O7;P7}	Destination[1]	I12	1000.0	GFP1-10
Source[1]	384PP_AQ_CP	{A8;B8;J7;K7;L7;M7;N7;O7;P7}	Destination[1]	I12	237.5	GFP1-10
Source[1]	384PP_AQ_CP	{A8;B8;J7;K7;L7;M7;N7;O7;P7}	Destination[1]	J12	1000.0	GFP1-10
Source[1]	384PP_AQ_CP	{A8;B8;J7;K7;L7;M7;N7;O7;P7}	Destination[1]	J12	20.0	GFP1-10
Source[1]	384PP_AQ_CP	{A8;B8;J7;K7;L7;M7;N7;O7;P7}	Destination[1]	K12	700.0	GFP1-10
Source[1]	384PP_AQ_CP	{A8;B8;J7;K7;L7;M7;N7;O7;P7}	Destination[1]	L12	220.0	GFP1-10
Source[1]	384PP_AQ_CP	{A8;B8;J7;K7;L7;M7;N7;O7;P7}	Destination[1]	N12	980.0	GFP1-10
Source[1]	384PP_AQ_CP	{A8;B8;J7;K7;L7;M7;N7;O7;P7}	Destination[1]	O12	1000.0	GFP1-10
Source[1]	384PP_AQ_CP	{A8;B8;J7;K7;L7;M7;N7;O7;P7}	Destination[1]	O12	80.0	GFP1-10
Source[1]	384PP_AQ_CP	{A8;B8;J7;K7;L7;M7;N7;O7;P7}	Destination[1]	P12	860.0	GFP1-10
Source[1]	384PP_AQ_CP	{A8;B8;J7;K7;L7;M7;N7;O7;P7}	Destination[1]	A13	1000.0	GFP1-10
Source[1]	384PP_AQ_CP	{A8;B8;J7;K7;L7;M7;N7;O7;P7}	Destination[1]	A13	220.0	GFP1-10
Source[1]	384PP_AQ_CP	{A8;B8;J7;K7;L7;M7;N7;O7;P7}	Destination[1]	B13	880.0	GFP1-10
Source[1]	384PP_AQ_CP	{A8;B8;J7;K7;L7;M7;N7;O7;P7}	Destination[1]	C13	1000.0	GFP1-10
Source[1]	384PP_AQ_CP	{A8;B8;J7;K7;L7;M7;N7;O7;P7}	Destination[1]	C13	240.0	GFP1-10
Source[1]	384PP_AQ_CP	{A8;B8;J7;K7;L7;M7;N7;O7;P7}	Destination[1]	D13	1000.0	GFP1-10
Source[1]	384PP_AQ_CP	{A8;B8;J7;K7;L7;M7;N7;O7;P7}	Destination[1]	D13	240.0	GFP1-10
Source[1]	384PP_AQ_CP	{A8;B8;J7;K7;L7;M7;N7;O7;P7}	Destination[1]	E13	1000.0	GFP1-10
Source[1]	384PP_AQ_CP	{A8;B8;J7;K7;L7;M7;N7;O7;P7}	Destination[1]	E13	80.0	GFP1-10
Source[1]	384PP_AQ_CP	{A8;B8;J7;K7;L7;M7;N7;O7;P7}	Destination[1]	F13	660.0	GFP1-10
Source[1]	384PP_AQ_CP	{A8;B8;J7;K7;L7;M7;N7;O7;P7}	Destination[1]	G13	960.0	GFP1-10
Source[1]	384PP_AQ_CP	{A8;B8;J7;K7;L7;M7;N7;O7;P7}	Destination[1]	H13	1000.0	GFP1-10
Source[1]	384PP_AQ_CP	{A8;B8;J7;K7;L7;M7;N7;O7;P7}	Destination[1]	H13	60.0	GFP1-10
Source[1]	384PP_AQ_CP	{A8;B8;J7;K7;L7;M7;N7;O7;P7}	Destination[1]	I13	920.0	GFP1-10
Source[1]	384PP_AQ_CP	{A8;B8;J7;K7;L7;M7;N7;O7;P7}	Destination[1]	J13	720.0	GFP1-10
Source[1]	384PP_AQ_CP	{A8;B8;J7;K7;L7;M7;N7;O7;P7}	Destination[1]	K13	980.0	GFP1-10
Source[1]	384PP_AQ_CP	{A8;B8;J7;K7;L7;M7;N7;O7;P7}	Destination[1]	L13	1000.0	GFP1-10
Source[1]	384PP_AQ_CP	{A8;B8;J7;K7;L7;M7;N7;O7;P7}	Destination[1]	L13	120.0	GFP1-10
Source[1]	384PP_AQ_CP	{A8;B8;J7;K7;L7;M7;N7;O7;P7}	Destination[1]	M13	1000.0	GFP1-10
Source[1]	384PP_AQ_CP	{A8;B8;J7;K7;L7;M7;N7;O7;P7}	Destination[1]	M13	240.0	GFP1-10
Source[1]	384PP_AQ_CP	{A8;B8;J7;K7;L7;M7;N7;O7;P7}	Destination[1]	N13	540.0	GFP1-10
Source[1]	384PP_AQ_CP	{A8;B8;J7;K7;L7;M7;N7;O7;P7}	Destination[1]	O13	1000.0	GFP1-10
Source[1]	384PP_AQ_CP	{A8;B8;J7;K7;L7;M7;N7;O7;P7}	Destination[1]	O13	200.0	GFP1-10
Source[1]	384PP_AQ_CP	{A8;B8;J7;K7;L7;M7;N7;O7;P7}	Destination[1]	P13	1000.0	GFP1-10
Source[1]	384PP_AQ_CP	{A8;B8;J7;K7;L7;M7;N7;O7;P7}	Destination[1]	P13	180.0	GFP1-10
Source[1]	384PP_AQ_CP	{A8;B8;J7;K7;L7;M7;N7;O7;P7}	Destination[1]	A14	1000.0	GFP1-10
Source[1]	384PP_AQ_CP	{A8;B8;J7;K7;L7;M7;N7;O7;P7}	Destination[1]	A14	120.0	GFP1-10
Source[1]	384PP_AQ_CP	{A8;B8;J7;K7;L7;M7;N7;O7;P7}	Destination[1]	B14	680.0	GFP1-10
Source[1]	384PP_AQ_CP	{A8;B8;J7;K7;L7;M7;N7;O7;P7}	Destination[1]	C14	680.0	GFP1-10
Source[1]	384PP_AQ_CP	{A8;B8;J7;K7;L7;M7;N7;O7;P7}	Destination[1]	D14	1000.0	GFP1-10
Source[1]	384PP_AQ_CP	{A8;B8;J7;K7;L7;M7;N7;O7;P7}	Destination[1]	D14	180.0	GFP1-10
Source[1]	384PP_AQ_CP	{A8;B8;J7;K7;L7;M7;N7;O7;P7}	Destination[1]	E14	1000.0	GFP1-10
Source[1]	384PP_AQ_CP	{A8;B8;J7;K7;L7;M7;N7;O7;P7}	Destination[1]	E14	220.0	GFP1-10
Source[1]	384PP_AQ_CP	{A8;B8;J7;K7;L7;M7;N7;O7;P7}	Destination[1]	F14	1000.0	GFP1-10
Source[1]	384PP_AQ_CP	{A8;B8;J7;K7;L7;M7;N7;O7;P7}	Destination[1]	F14	180.0	GFP1-10
Source[1]	384PP_AQ_CP	{A8;B8;J7;K7;L7;M7;N7;O7;P7}	Destination[1]	G14	1000.0	GFP1-10
Source[1]	384PP_AQ_CP	{A8;B8;J7;K7;L7;M7;N7;O7;P7}	Destination[1]	G14	140.0	GFP1-10
Source[1]	384PP_AQ_CP	{A8;B8;J7;K7;L7;M7;N7;O7;P7}	Destination[1]	H14	800.0	GFP1-10
Source[1]	384PP_AQ_CP	{A8;B8;J7;K7;L7;M7;N7;O7;P7}	Destination[1]	I14	840.0	GFP1-10
Source[1]	384PP_AQ_CP	{A8;B8;J7;K7;L7;M7;N7;O7;P7}	Destination[1]	J14	640.0	GFP1-10
Source[1]	384PP_AQ_CP	{A8;B8;J7;K7;L7;M7;N7;O7;P7}	Destination[1]	K14	1000.0	GFP1-10
Source[1]	384PP_AQ_CP	{A8;B8;J7;K7;L7;M7;N7;O7;P7}	Destination[1]	K14	20.0	GFP1-10
Source[1]	384PP_AQ_CP	{A8;B8;J7;K7;L7;M7;N7;O7;P7}	Destination[1]	L14	1000.0	GFP1-10
Source[1]	384PP_AQ_CP	{A8;B8;J7;K7;L7;M7;N7;O7;P7}	Destination[1]	L14	160.0	GFP1-10
Source[1]	384PP_AQ_CP	{A8;B8;J7;K7;L7;M7;N7;O7;P7}	Destination[1]	M14	740.0	GFP1-10
Source[1]	384PP_AQ_CP	{A8;B8;J7;K7;L7;M7;N7;O7;P7}	Destination[1]	N14	1000.0	GFP1-10
Source[1]	384PP_AQ_CP	{A8;B8;J7;K7;L7;M7;N7;O7;P7}	Destination[1]	N14	220.0	GFP1-10
Source[1]	384PP_AQ_CP	{A8;B8;J7;K7;L7;M7;N7;O7;P7}	Destination[1]	O14	980.0	GFP1-10
Source[1]	384PP_AQ_CP	{A8;B8;J7;K7;L7;M7;N7;O7;P7}	Destination[1]	P14	1000.0	GFP1-10
Source[1]	384PP_AQ_CP	{A8;B8;J7;K7;L7;M7;N7;O7;P7}	Destination[1]	P14	20.0	GFP1-10
Source[1]	384PP_AQ_CP	{A8;B8;J7;K7;L7;M7;N7;O7;P7}	Destination[1]	A15	1000.0	GFP1-10
Source[1]	384PP_AQ_CP	{A8;B8;J7;K7;L7;M7;N7;O7;P7}	Destination[1]	A15	80.0	GFP1-10
Source[1]	384PP_AQ_CP	{A8;B8;J7;K7;L7;M7;N7;O7;P7}	Destination[1]	B15	980.0	GFP1-10
Source[1]	384PP_AQ_CP	{A8;B8;J7;K7;L7;M7;N7;O7;P7}	Destination[1]	C15	660.0	GFP1-10
Source[1]	384PP_AQ_CP	{A8;B8;J7;K7;L7;M7;N7;O7;P7}	Destination[1]	D15	920.0	GFP1-10
Source[1]	384PP_AQ_CP	{A8;B8;J7;K7;L7;M7;N7;O7;P7}	Destination[1]	E15	820.0	GFP1-10
Source[1]	384PP_AQ_CP	{A8;B8;J7;K7;L7;M7;N7;O7;P7}	Destination[1]	F15	860.0	GFP1-10
Source[1]	384PP_AQ_CP	{A8;B8;J7;K7;L7;M7;N7;O7;P7}	Destination[1]	G15	820.0	GFP1-10
Source[1]	384PP_AQ_CP	{A8;B8;J7;K7;L7;M7;N7;O7;P7}	Destination[1]	H15	860.0	GFP1-10
Source[1]	384PP_AQ_CP	{A8;B8;J7;K7;L7;M7;N7;O7;P7}	Destination[1]	I15	1000.0	GFP1-10
Source[1]	384PP_AQ_CP	{A8;B8;J7;K7;L7;M7;N7;O7;P7}	Destination[1]	I15	60.0	GFP1-10
Source[1]	384PP_AQ_CP	{A8;B8;J7;K7;L7;M7;N7;O7;P7}	Destination[1]	J15	1000.0	GFP1-10
Source[1]	384PP_AQ_CP	{A8;B8;J7;K7;L7;M7;N7;O7;P7}	Destination[1]	J15	160.0	GFP1-10
Source[1]	384PP_AQ_CP	{A8;B8;J7;K7;L7;M7;N7;O7;P7}	Destination[1]	K15	780.0	GFP1-10
Source[1]	384PP_AQ_CP	{A8;B8;J7;K7;L7;M7;N7;O7;P7}	Destination[1]	L15	1000.0	GFP1-10
Source[1]	384PP_AQ_CP	{A8;B8;J7;K7;L7;M7;N7;O7;P7}	Destination[1]	L15	100.0	GFP1-10
Source[1]	384PP_AQ_CP	{A8;B8;J7;K7;L7;M7;N7;O7;P7}	Destination[1]	M15	1000.0	GFP1-10
Source[1]	384PP_AQ_CP	{A8;B8;J7;K7;L7;M7;N7;O7;P7}	Destination[1]	M15	140.0	GFP1-10
Source[1]	384PP_AQ_CP	{A8;B8;J7;K7;L7;M7;N7;O7;P7}	Destination[1]	N15	1000.0	GFP1-10
Source[1]	384PP_AQ_CP	{A8;B8;J7;K7;L7;M7;N7;O7;P7}	Destination[1]	N15	80.0	GFP1-10
Source[1]	384PP_AQ_CP	{A8;B8;J7;K7;L7;M7;N7;O7;P7}	Destination[1]	O15	920.0	GFP1-10
Source[1]	384PP_AQ_CP	{A8;B8;J7;K7;L7;M7;N7;O7;P7}	Destination[1]	P15	960.0	GFP1-10
Source[1]	384PP_AQ_CP	{A8;B8;J7;K7;L7;M7;N7;O7;P7}	Destination[1]	A16	1000.0	GFP1-10
Source[1]	384PP_AQ_CP	{A8;B8;J7;K7;L7;M7;N7;O7;P7}	Destination[1]	B16	800.0	GFP1-10
Source[1]	384PP_AQ_CP	{A8;B8;J7;K7;L7;M7;N7;O7;P7}	Destination[1]	C16	1000.0	GFP1-10
Source[1]	384PP_AQ_CP	{A8;B8;J7;K7;L7;M7;N7;O7;P7}	Destination[1]	C16	120.0	GFP1-10
Source[1]	384PP_AQ_CP	{A8;B8;J7;K7;L7;M7;N7;O7;P7}	Destination[1]	D16	460.0	GFP1-10
Source[1]	384PP_AQ_CP	{A8;B8;J7;K7;L7;M7;N7;O7;P7}	Destination[1]	E16	1000.0	GFP1-10
Source[1]	384PP_AQ_CP	{A8;B8;J7;K7;L7;M7;N7;O7;P7}	Destination[1]	E16	200.0	GFP1-10
Source[1]	384PP_AQ_CP	{A8;B8;J7;K7;L7;M7;N7;O7;P7}	Destination[1]	F16	800.0	GFP1-10
Source[1]	384PP_AQ_CP	{A8;B8;J7;K7;L7;M7;N7;O7;P7}	Destination[1]	G16	620.0	GFP1-10
Source[1]	384PP_AQ_CP	{A8;B8;J7;K7;L7;M7;N7;O7;P7}	Destination[1]	H16	1000.0	GFP1-10
Source[1]	384PP_AQ_CP	{A8;B8;J7;K7;L7;M7;N7;O7;P7}	Destination[1]	H16	237.5	GFP1-10
Source[1]	384PP_AQ_CP	{A8;B8;J7;K7;L7;M7;N7;O7;P7}	Destination[1]	I16	1000.0	GFP1-10
Source[1]	384PP_AQ_CP	{A8;B8;J7;K7;L7;M7;N7;O7;P7}	Destination[1]	I16	20.0	GFP1-10
Source[1]	384PP_AQ_CP	{A8;B8;J7;K7;L7;M7;N7;O7;P7}	Destination[1]	J16	700.0	GFP1-10
Source[1]	384PP_AQ_CP	{A8;B8;J7;K7;L7;M7;N7;O7;P7}	Destination[1]	K16	220.0	GFP1-10
Source[1]	384PP_AQ_CP	{A8;B8;J7;K7;L7;M7;N7;O7;P7}	Destination[1]	M16	980.0	GFP1-10
Source[1]	384PP_AQ_CP	{A8;B8;J7;K7;L7;M7;N7;O7;P7}	Destination[1]	N16	1000.0	GFP1-10
Source[1]	384PP_AQ_CP	{A8;B8;J7;K7;L7;M7;N7;O7;P7}	Destination[1]	N16	80.0	GFP1-10
Source[1]	384PP_AQ_CP	{A8;B8;J7;K7;L7;M7;N7;O7;P7}	Destination[1]	O16	860.0	GFP1-10
Source[1]	384PP_AQ_CP	{A8;B8;J7;K7;L7;M7;N7;O7;P7}	Destination[1]	P16	1000.0	GFP1-10
Source[1]	384PP_AQ_CP	{A8;B8;J7;K7;L7;M7;N7;O7;P7}	Destination[1]	P16	220.0	GFP1-10
Source[1]	384PP_AQ_CP	{A8;B8;J7;K7;L7;M7;N7;O7;P7}	Destination[1]	A17	880.0	GFP1-10
Source[1]	384PP_AQ_CP	{A8;B8;J7;K7;L7;M7;N7;O7;P7}	Destination[1]	B17	1000.0	GFP1-10
Source[1]	384PP_AQ_CP	{A8;B8;J7;K7;L7;M7;N7;O7;P7}	Destination[1]	B17	240.0	GFP1-10
Source[1]	384PP_AQ_CP	{A8;B8;J7;K7;L7;M7;N7;O7;P7}	Destination[1]	C17	1000.0	GFP1-10
Source[1]	384PP_AQ_CP	{A8;B8;J7;K7;L7;M7;N7;O7;P7}	Destination[1]	C17	240.0	GFP1-10
Source[1]	384PP_AQ_CP	{A8;B8;J7;K7;L7;M7;N7;O7;P7}	Destination[1]	D17	1000.0	GFP1-10
Source[1]	384PP_AQ_CP	{A8;B8;J7;K7;L7;M7;N7;O7;P7}	Destination[1]	D17	80.0	GFP1-10
Source[1]	384PP_AQ_CP	{A8;B8;J7;K7;L7;M7;N7;O7;P7}	Destination[1]	E17	660.0	GFP1-10
Source[1]	384PP_AQ_CP	{A8;B8;J7;K7;L7;M7;N7;O7;P7}	Destination[1]	F17	960.0	GFP1-10
Source[1]	384PP_AQ_CP	{A8;B8;J7;K7;L7;M7;N7;O7;P7}	Destination[1]	G17	1000.0	GFP1-10
Source[1]	384PP_AQ_CP	{A8;B8;J7;K7;L7;M7;N7;O7;P7}	Destination[1]	G17	60.0	GFP1-10
Source[1]	384PP_AQ_CP	{A8;B8;J7;K7;L7;M7;N7;O7;P7}	Destination[1]	H17	920.0	GFP1-10
Source[1]	384PP_AQ_CP	{A8;B8;J7;K7;L7;M7;N7;O7;P7}	Destination[1]	I17	720.0	GFP1-10
Source[1]	384PP_AQ_CP	{A8;B8;J7;K7;L7;M7;N7;O7;P7}	Destination[1]	J17	980.0	GFP1-10
Source[1]	384PP_AQ_CP	{A8;B8;J7;K7;L7;M7;N7;O7;P7}	Destination[1]	K17	1000.0	GFP1-10
Source[1]	384PP_AQ_CP	{A8;B8;J7;K7;L7;M7;N7;O7;P7}	Destination[1]	K17	120.0	GFP1-10
Source[1]	384PP_AQ_CP	{A8;B8;J7;K7;L7;M7;N7;O7;P7}	Destination[1]	L17	1000.0	GFP1-10
Source[1]	384PP_AQ_CP	{A8;B8;J7;K7;L7;M7;N7;O7;P7}	Destination[1]	L17	240.0	GFP1-10
Source[1]	384PP_AQ_CP	{A8;B8;J7;K7;L7;M7;N7;O7;P7}	Destination[1]	M17	540.0	GFP1-10
Source[1]	384PP_AQ_CP	{A8;B8;J7;K7;L7;M7;N7;O7;P7}	Destination[1]	N17	1000.0	GFP1-10
Source[1]	384PP_AQ_CP	{A8;B8;J7;K7;L7;M7;N7;O7;P7}	Destination[1]	N17	200.0	GFP1-10
Source[1]	384PP_AQ_CP	{A8;B8;J7;K7;L7;M7;N7;O7;P7}	Destination[1]	O17	1000.0	GFP1-10
Source[1]	384PP_AQ_CP	{A8;B8;J7;K7;L7;M7;N7;O7;P7}	Destination[1]	O17	180.0	GFP1-10
Source[1]	384PP_AQ_CP	{A8;B8;J7;K7;L7;M7;N7;O7;P7}	Destination[1]	P17	1000.0	GFP1-10
Source[1]	384PP_AQ_CP	{A8;B8;J7;K7;L7;M7;N7;O7;P7}	Destination[1]	P17	120.0	GFP1-10
Source[1]	384PP_AQ_CP	{A8;B8;J7;K7;L7;M7;N7;O7;P7}	Destination[1]	A18	680.0	GFP1-10
Source[1]	384PP_AQ_CP	{A8;B8;J7;K7;L7;M7;N7;O7;P7}	Destination[1]	B18	680.0	GFP1-10
Source[1]	384PP_AQ_CP	{A8;B8;J7;K7;L7;M7;N7;O7;P7}	Destination[1]	C18	1000.0	GFP1-10
Source[1]	384PP_AQ_CP	{A8;B8;J7;K7;L7;M7;N7;O7;P7}	Destination[1]	C18	180.0	GFP1-10
Source[1]	384PP_AQ_CP	{A8;B8;J7;K7;L7;M7;N7;O7;P7}	Destination[1]	D18	1000.0	GFP1-10
Source[1]	384PP_AQ_CP	{A8;B8;J7;K7;L7;M7;N7;O7;P7}	Destination[1]	D18	220.0	GFP1-10
Source[1]	384PP_AQ_CP	{A8;B8;J7;K7;L7;M7;N7;O7;P7}	Destination[1]	E18	1000.0	GFP1-10
Source[1]	384PP_AQ_CP	{A8;B8;J7;K7;L7;M7;N7;O7;P7}	Destination[1]	E18	180.0	GFP1-10
Source[1]	384PP_AQ_CP	{A8;B8;J7;K7;L7;M7;N7;O7;P7}	Destination[1]	F18	1000.0	GFP1-10
Source[1]	384PP_AQ_CP	{A8;B8;J7;K7;L7;M7;N7;O7;P7}	Destination[1]	F18	140.0	GFP1-10
Source[1]	384PP_AQ_CP	{A8;B8;J7;K7;L7;M7;N7;O7;P7}	Destination[1]	G18	800.0	GFP1-10
Source[1]	384PP_AQ_CP	{A8;B8;J7;K7;L7;M7;N7;O7;P7}	Destination[1]	H18	840.0	GFP1-10
Source[1]	384PP_AQ_CP	{A8;B8;J7;K7;L7;M7;N7;O7;P7}	Destination[1]	I18	640.0	GFP1-10
Source[1]	384PP_AQ_CP	{A8;B8;J7;K7;L7;M7;N7;O7;P7}	Destination[1]	J18	1000.0	GFP1-10
Source[1]	384PP_AQ_CP	{A8;B8;J7;K7;L7;M7;N7;O7;P7}	Destination[1]	J18	20.0	GFP1-10
Source[1]	384PP_AQ_CP	{A8;B8;J7;K7;L7;M7;N7;O7;P7}	Destination[1]	K18	1000.0	GFP1-10
Source[1]	384PP_AQ_CP	{A8;B8;J7;K7;L7;M7;N7;O7;P7}	Destination[1]	K18	160.0	GFP1-10
Source[1]	384PP_AQ_CP	{A8;B8;J7;K7;L7;M7;N7;O7;P7}	Destination[1]	L18	740.0	GFP1-10
Source[1]	384PP_AQ_CP	{A8;B8;J7;K7;L7;M7;N7;O7;P7}	Destination[1]	M18	1000.0	GFP1-10
Source[1]	384PP_AQ_CP	{A8;B8;J7;K7;L7;M7;N7;O7;P7}	Destination[1]	M18	220.0	GFP1-10
Source[1]	384PP_AQ_CP	{A8;B8;J7;K7;L7;M7;N7;O7;P7}	Destination[1]	N18	980.0	GFP1-10
Source[1]	384PP_AQ_CP	{A8;B8;J7;K7;L7;M7;N7;O7;P7}	Destination[1]	O18	1000.0	GFP1-10
Source[1]	384PP_AQ_CP	{A8;B8;J7;K7;L7;M7;N7;O7;P7}	Destination[1]	O18	20.0	GFP1-10
Source[1]	384PP_AQ_CP	{A8;B8;J7;K7;L7;M7;N7;O7;P7}	Destination[1]	P18	1000.0	GFP1-10
Source[1]	384PP_AQ_CP	{A8;B8;J7;K7;L7;M7;N7;O7;P7}	Destination[1]	P18	80.0	GFP1-10
Source[1]	384PP_AQ_CP	{A8;B8;J7;K7;L7;M7;N7;O7;P7}	Destination[1]	A19	980.0	GFP1-10
Source[1]	384PP_AQ_CP	{A8;B8;J7;K7;L7;M7;N7;O7;P7}	Destination[1]	B19	660.0	GFP1-10
Source[1]	384PP_AQ_CP	{A8;B8;J7;K7;L7;M7;N7;O7;P7}	Destination[1]	C19	920.0	GFP1-10
Source[1]	384PP_AQ_CP	{A8;B8;J7;K7;L7;M7;N7;O7;P7}	Destination[1]	D19	820.0	GFP1-10
Source[1]	384PP_AQ_CP	{A8;B8;J7;K7;L7;M7;N7;O7;P7}	Destination[1]	E19	860.0	GFP1-10
Source[1]	384PP_AQ_CP	{A8;B8;J7;K7;L7;M7;N7;O7;P7}	Destination[1]	F19	820.0	GFP1-10
Source[1]	384PP_AQ_CP	{A8;B8;J7;K7;L7;M7;N7;O7;P7}	Destination[1]	G19	860.0	GFP1-10
Source[1]	384PP_AQ_CP	{A8;B8;J7;K7;L7;M7;N7;O7;P7}	Destination[1]	H19	1000.0	GFP1-10
Source[1]	384PP_AQ_CP	{A8;B8;J7;K7;L7;M7;N7;O7;P7}	Destination[1]	H19	60.0	GFP1-10
Source[1]	384PP_AQ_CP	{A8;B8;J7;K7;L7;M7;N7;O7;P7}	Destination[1]	I19	1000.0	GFP1-10
Source[1]	384PP_AQ_CP	{A8;B8;J7;K7;L7;M7;N7;O7;P7}	Destination[1]	I19	160.0	GFP1-10
Source[1]	384PP_AQ_CP	{A8;B8;J7;K7;L7;M7;N7;O7;P7}	Destination[1]	J19	780.0	GFP1-10
Source[1]	384PP_AQ_CP	{A8;B8;J7;K7;L7;M7;N7;O7;P7}	Destination[1]	K19	1000.0	GFP1-10
Source[1]	384PP_AQ_CP	{A8;B8;J7;K7;L7;M7;N7;O7;P7}	Destination[1]	K19	100.0	GFP1-10
Source[1]	384PP_AQ_CP	{A8;B8;J7;K7;L7;M7;N7;O7;P7}	Destination[1]	L19	1000.0	GFP1-10
Source[1]	384PP_AQ_CP	{A8;B8;J7;K7;L7;M7;N7;O7;P7}	Destination[1]	L19	140.0	GFP1-10
Source[1]	384PP_AQ_CP	{A8;B8;J7;K7;L7;M7;N7;O7;P7}	Destination[1]	M19	1000.0	GFP1-10
Source[1]	384PP_AQ_CP	{A8;B8;J7;K7;L7;M7;N7;O7;P7}	Destination[1]	M19	80.0	GFP1-10
Source[1]	384PP_AQ_CP	{A8;B8;J7;K7;L7;M7;N7;O7;P7}	Destination[1]	N19	920.0	GFP1-10
Source[1]	384PP_AQ_CP	{A8;B8;J7;K7;L7;M7;N7;O7;P7}	Destination[1]	O19	960.0	GFP1-10
Source[1]	384PP_AQ_CP	{A8;B8;J7;K7;L7;M7;N7;O7;P7}	Destination[1]	P19	1000.0	GFP1-10
Source[1]	384PP_AQ_CP	{A8;B8;J7;K7;L7;M7;N7;O7;P7}	Destination[1]	A20	800.0	GFP1-10
Source[1]	384PP_AQ_CP	{A8;B8;J7;K7;L7;M7;N7;O7;P7}	Destination[1]	B20	1000.0	GFP1-10
Source[1]	384PP_AQ_CP	{A8;B8;J7;K7;L7;M7;N7;O7;P7}	Destination[1]	B20	120.0	GFP1-10
Source[1]	384PP_AQ_CP	{A8;B8;J7;K7;L7;M7;N7;O7;P7}	Destination[1]	C20	460.0	GFP1-10
Source[1]	384PP_AQ_CP	{A8;B8;J7;K7;L7;M7;N7;O7;P7}	Destination[1]	D20	1000.0	GFP1-10
Source[1]	384PP_AQ_CP	{A8;B8;J7;K7;L7;M7;N7;O7;P7}	Destination[1]	D20	200.0	GFP1-10
Source[1]	384PP_AQ_CP	{A8;B8;J7;K7;L7;M7;N7;O7;P7}	Destination[1]	E20	800.0	GFP1-10
Source[1]	384PP_AQ_CP	{A8;B8;J7;K7;L7;M7;N7;O7;P7}	Destination[1]	F20	620.0	GFP1-10
Source[1]	384PP_AQ_CP	{A8;B8;J7;K7;L7;M7;N7;O7;P7}	Destination[1]	G20	1000.0	GFP1-10
Source[1]	384PP_AQ_CP	{A8;B8;J7;K7;L7;M7;N7;O7;P7}	Destination[1]	G20	237.5	GFP1-10
Source[1]	384PP_AQ_CP	{A8;B8;J7;K7;L7;M7;N7;O7;P7}	Destination[1]	H20	1000.0	GFP1-10
Source[1]	384PP_AQ_CP	{A8;B8;J7;K7;L7;M7;N7;O7;P7}	Destination[1]	H20	20.0	GFP1-10
Source[1]	384PP_AQ_CP	{A8;B8;J7;K7;L7;M7;N7;O7;P7}	Destination[1]	I20	700.0	GFP1-10
Source[1]	384PP_AQ_CP	{A8;B8;J7;K7;L7;M7;N7;O7;P7}	Destination[1]	J20	220.0	GFP1-10
Source[1]	384PP_AQ_CP	{A8;B8;J7;K7;L7;M7;N7;O7;P7}	Destination[1]	L20	980.0	GFP1-10
Source[1]	384PP_AQ_CP	{A8;B8;J7;K7;L7;M7;N7;O7;P7}	Destination[1]	M20	1000.0	GFP1-10
Source[1]	384PP_AQ_CP	{A8;B8;J7;K7;L7;M7;N7;O7;P7}	Destination[1]	M20	80.0	GFP1-10
Source[1]	384PP_AQ_CP	{A8;B8;J7;K7;L7;M7;N7;O7;P7}	Destination[1]	N20	860.0	GFP1-10
Source[1]	384PP_AQ_CP	{A8;B8;J7;K7;L7;M7;N7;O7;P7}	Destination[1]	O20	1000.0	GFP1-10
Source[1]	384PP_AQ_CP	{A8;B8;J7;K7;L7;M7;N7;O7;P7}	Destination[1]	O20	220.0	GFP1-10
Source[1]	384PP_AQ_CP	{A8;B8;J7;K7;L7;M7;N7;O7;P7}	Destination[1]	P20	880.0	GFP1-10
Source[1]	384PP_AQ_CP	{A8;B8;J7;K7;L7;M7;N7;O7;P7}	Destination[1]	A21	1000.0	GFP1-10
Source[1]	384PP_AQ_CP	{A8;B8;J7;K7;L7;M7;N7;O7;P7}	Destination[1]	A21	240.0	GFP1-10
Source[1]	384PP_AQ_CP	{A8;B8;J7;K7;L7;M7;N7;O7;P7}	Destination[1]	B21	1000.0	GFP1-10
Source[1]	384PP_AQ_CP	{A8;B8;J7;K7;L7;M7;N7;O7;P7}	Destination[1]	B21	240.0	GFP1-10
Source[1]	384PP_AQ_CP	{A8;B8;J7;K7;L7;M7;N7;O7;P7}	Destination[1]	C21	1000.0	GFP1-10
Source[1]	384PP_AQ_CP	{A8;B8;J7;K7;L7;M7;N7;O7;P7}	Destination[1]	C21	80.0	GFP1-10
Source[1]	384PP_AQ_CP	{A8;B8;J7;K7;L7;M7;N7;O7;P7}	Destination[1]	D21	660.0	GFP1-10
Source[1]	384PP_AQ_CP	{A8;B8;J7;K7;L7;M7;N7;O7;P7}	Destination[1]	E21	960.0	GFP1-10
Source[1]	384PP_AQ_CP	{A8;B8;J7;K7;L7;M7;N7;O7;P7}	Destination[1]	F21	1000.0	GFP1-10
Source[1]	384PP_AQ_CP	{A8;B8;J7;K7;L7;M7;N7;O7;P7}	Destination[1]	F21	60.0	GFP1-10
Source[1]	384PP_AQ_CP	{A8;B8;J7;K7;L7;M7;N7;O7;P7}	Destination[1]	G21	920.0	GFP1-10
Source[1]	384PP_AQ_CP	{A8;B8;J7;K7;L7;M7;N7;O7;P7}	Destination[1]	H21	720.0	GFP1-10
Source[1]	384PP_AQ_CP	{A8;B8;J7;K7;L7;M7;N7;O7;P7}	Destination[1]	I21	980.0	GFP1-10
Source[1]	384PP_AQ_CP	{A8;B8;J7;K7;L7;M7;N7;O7;P7}	Destination[1]	J21	1000.0	GFP1-10
Source[1]	384PP_AQ_CP	{A8;B8;J7;K7;L7;M7;N7;O7;P7}	Destination[1]	J21	120.0	GFP1-10
Source[1]	384PP_AQ_CP	{A8;B8;J7;K7;L7;M7;N7;O7;P7}	Destination[1]	K21	1000.0	GFP1-10
Source[1]	384PP_AQ_CP	{A8;B8;J7;K7;L7;M7;N7;O7;P7}	Destination[1]	K21	240.0	GFP1-10
Source[1]	384PP_AQ_CP	{A8;B8;J7;K7;L7;M7;N7;O7;P7}	Destination[1]	L21	540.0	GFP1-10
Source[1]	384PP_AQ_CP	{A8;B8;J7;K7;L7;M7;N7;O7;P7}	Destination[1]	M21	1000.0	GFP1-10
Source[1]	384PP_AQ_CP	{A8;B8;J7;K7;L7;M7;N7;O7;P7}	Destination[1]	M21	200.0	GFP1-10
Source[1]	384PP_AQ_CP	{A8;B8;J7;K7;L7;M7;N7;O7;P7}	Destination[1]	N21	1000.0	GFP1-10
Source[1]	384PP_AQ_CP	{A8;B8;J7;K7;L7;M7;N7;O7;P7}	Destination[1]	N21	180.0	GFP1-10
Source[1]	384PP_AQ_CP	{A8;B8;J7;K7;L7;M7;N7;O7;P7}	Destination[1]	O21	1000.0	GFP1-10
Source[1]	384PP_AQ_CP	{A8;B8;J7;K7;L7;M7;N7;O7;P7}	Destination[1]	O21	120.0	GFP1-10
Source[1]	384PP_AQ_CP	{A8;B8;J7;K7;L7;M7;N7;O7;P7}	Destination[1]	P21	680.0	GFP1-10
Source[1]	384PP_AQ_CP	{A8;B8;J7;K7;L7;M7;N7;O7;P7}	Destination[1]	A22	680.0	GFP1-10
Source[1]	384PP_AQ_CP	{A8;B8;J7;K7;L7;M7;N7;O7;P7}	Destination[1]	B22	1000.0	GFP1-10
Source[1]	384PP_AQ_CP	{A8;B8;J7;K7;L7;M7;N7;O7;P7}	Destination[1]	B22	180.0	GFP1-10
Source[1]	384PP_AQ_CP	{A8;B8;J7;K7;L7;M7;N7;O7;P7}	Destination[1]	C22	1000.0	GFP1-10
Source[1]	384PP_AQ_CP	{A8;B8;J7;K7;L7;M7;N7;O7;P7}	Destination[1]	C22	220.0	GFP1-10
Source[1]	384PP_AQ_CP	{A8;B8;J7;K7;L7;M7;N7;O7;P7}	Destination[1]	D22	1000.0	GFP1-10
Source[1]	384PP_AQ_CP	{A8;B8;J7;K7;L7;M7;N7;O7;P7}	Destination[1]	D22	180.0	GFP1-10
Source[1]	384PP_AQ_CP	{A8;B8;J7;K7;L7;M7;N7;O7;P7}	Destination[1]	E22	1000.0	GFP1-10
Source[1]	384PP_AQ_CP	{A8;B8;J7;K7;L7;M7;N7;O7;P7}	Destination[1]	E22	140.0	GFP1-10
Source[1]	384PP_AQ_CP	{A8;B8;J7;K7;L7;M7;N7;O7;P7}	Destination[1]	F22	800.0	GFP1-10
Source[1]	384PP_AQ_CP	{A8;B8;J7;K7;L7;M7;N7;O7;P7}	Destination[1]	G22	840.0	GFP1-10
Source[1]	384PP_AQ_CP	{A8;B8;J7;K7;L7;M7;N7;O7;P7}	Destination[1]	H22	640.0	GFP1-10
Source[1]	384PP_AQ_CP	{A8;B8;J7;K7;L7;M7;N7;O7;P7}	Destination[1]	I22	1000.0	GFP1-10
Source[1]	384PP_AQ_CP	{A8;B8;J7;K7;L7;M7;N7;O7;P7}	Destination[1]	I22	20.0	GFP1-10
Source[1]	384PP_AQ_CP	{A8;B8;J7;K7;L7;M7;N7;O7;P7}	Destination[1]	J22	1000.0	GFP1-10
Source[1]	384PP_AQ_CP	{A8;B8;J7;K7;L7;M7;N7;O7;P7}	Destination[1]	J22	160.0	GFP1-10
Source[1]	384PP_AQ_CP	{A8;B8;J7;K7;L7;M7;N7;O7;P7}	Destination[1]	K22	740.0	GFP1-10
Source[1]	384PP_AQ_CP	{A8;B8;J7;K7;L7;M7;N7;O7;P7}	Destination[1]	L22	1000.0	GFP1-10
Source[1]	384PP_AQ_CP	{A8;B8;J7;K7;L7;M7;N7;O7;P7}	Destination[1]	L22	220.0	GFP1-10
Source[1]	384PP_AQ_CP	{A8;B8;J7;K7;L7;M7;N7;O7;P7}	Destination[1]	M22	980.0	GFP1-10
Source[1]	384PP_AQ_CP	{A8;B8;J7;K7;L7;M7;N7;O7;P7}	Destination[1]	N22	1000.0	GFP1-10
Source[1]	384PP_AQ_CP	{A8;B8;J7;K7;L7;M7;N7;O7;P7}	Destination[1]	N22	20.0	GFP1-10
Source[1]	384PP_AQ_CP	{A8;B8;J7;K7;L7;M7;N7;O7;P7}	Destination[1]	O22	1000.0	GFP1-10
Source[1]	384PP_AQ_CP	{A8;B8;J7;K7;L7;M7;N7;O7;P7}	Destination[1]	O22	80.0	GFP1-10
Source[1]	384PP_AQ_CP	{A8;B8;J7;K7;L7;M7;N7;O7;P7}	Destination[1]	P22	980.0	GFP1-10
Source[1]	384PP_AQ_CP	{A8;B8;J7;K7;L7;M7;N7;O7;P7}	Destination[1]	A23	660.0	GFP1-10
Source[1]	384PP_AQ_CP	{A8;B8;J7;K7;L7;M7;N7;O7;P7}	Destination[1]	B23	920.0	GFP1-10
Source[1]	384PP_AQ_CP	{A8;B8;J7;K7;L7;M7;N7;O7;P7}	Destination[1]	C23	820.0	GFP1-10
Source[1]	384PP_AQ_CP	{A8;B8;J7;K7;L7;M7;N7;O7;P7}	Destination[1]	D23	860.0	GFP1-10
Source[1]	384PP_AQ_CP	{A8;B8;J7;K7;L7;M7;N7;O7;P7}	Destination[1]	E23	820.0	GFP1-10
Source[1]	384PP_AQ_CP	{A8;B8;J7;K7;L7;M7;N7;O7;P7}	Destination[1]	F23	860.0	GFP1-10
Source[1]	384PP_AQ_CP	{A8;B8;J7;K7;L7;M7;N7;O7;P7}	Destination[1]	G23	1000.0	GFP1-10
Source[1]	384PP_AQ_CP	{A8;B8;J7;K7;L7;M7;N7;O7;P7}	Destination[1]	G23	60.0	GFP1-10
Source[1]	384PP_AQ_CP	{A8;B8;J7;K7;L7;M7;N7;O7;P7}	Destination[1]	H23	1000.0	GFP1-10
Source[1]	384PP_AQ_CP	{A8;B8;J7;K7;L7;M7;N7;O7;P7}	Destination[1]	H23	160.0	GFP1-10
Source[1]	384PP_AQ_CP	{A8;B8;J7;K7;L7;M7;N7;O7;P7}	Destination[1]	I23	780.0	GFP1-10
Source[1]	384PP_AQ_CP	{A8;B8;J7;K7;L7;M7;N7;O7;P7}	Destination[1]	J23	1000.0	GFP1-10
Source[1]	384PP_AQ_CP	{A8;B8;J7;K7;L7;M7;N7;O7;P7}	Destination[1]	J23	100.0	GFP1-10
Source[1]	384PP_AQ_CP	{A8;B8;J7;K7;L7;M7;N7;O7;P7}	Destination[1]	K23	1000.0	GFP1-10
Source[1]	384PP_AQ_CP	{A8;B8;J7;K7;L7;M7;N7;O7;P7}	Destination[1]	K23	140.0	GFP1-10
Source[1]	384PP_AQ_CP	{A8;B8;J7;K7;L7;M7;N7;O7;P7}	Destination[1]	L23	1000.0	GFP1-10
Source[1]	384PP_AQ_CP	{A8;B8;J7;K7;L7;M7;N7;O7;P7}	Destination[1]	L23	80.0	GFP1-10
Source[1]	384PP_AQ_CP	{A8;B8;J7;K7;L7;M7;N7;O7;P7}	Destination[1]	M23	920.0	GFP1-10
Source[1]	384PP_AQ_CP	{A8;B8;J7;K7;L7;M7;N7;O7;P7}	Destination[1]	N23	960.0	GFP1-10
Source[1]	384PP_AQ_CP	{A8;B8;J7;K7;L7;M7;N7;O7;P7}	Destination[1]	O23	1000.0	GFP1-10
Source[1]	384PP_AQ_CP	{A8;B8;J7;K7;L7;M7;N7;O7;P7}	Destination[1]	P23	800.0	GFP1-10
Source[1]	384PP_AQ_CP	{A8;B8;J7;K7;L7;M7;N7;O7;P7}	Destination[1]	A24	1000.0	GFP1-10
Source[1]	384PP_AQ_CP	{A8;B8;J7;K7;L7;M7;N7;O7;P7}	Destination[1]	A24	120.0	GFP1-10
Source[1]	384PP_AQ_CP	{A8;B8;J7;K7;L7;M7;N7;O7;P7}	Destination[1]	B24	460.0	GFP1-10
Source[1]	384PP_AQ_CP	{A8;B8;J7;K7;L7;M7;N7;O7;P7}	Destination[1]	C24	1000.0	GFP1-10
Source[1]	384PP_AQ_CP	{A8;B8;J7;K7;L7;M7;N7;O7;P7}	Destination[1]	C24	200.0	GFP1-10
Source[1]	384PP_AQ_CP	{A8;B8;J7;K7;L7;M7;N7;O7;P7}	Destination[1]	D24	800.0	GFP1-10
Source[1]	384PP_AQ_CP	{A8;B8;J7;K7;L7;M7;N7;O7;P7}	Destination[1]	E24	620.0	GFP1-10
Source[1]	384PP_AQ_CP	{A8;B8;J7;K7;L7;M7;N7;O7;P7}	Destination[1]	F24	1000.0	GFP1-10
Source[1]	384PP_AQ_CP	{A8;B8;J7;K7;L7;M7;N7;O7;P7}	Destination[1]	F24	237.5	GFP1-10
Source[1]	384PP_AQ_CP	{A8;B8;J7;K7;L7;M7;N7;O7;P7}	Destination[1]	G24	1000.0	GFP1-10
Source[1]	384PP_AQ_CP	{A8;B8;J7;K7;L7;M7;N7;O7;P7}	Destination[1]	G24	20.0	GFP1-10
Source[1]	384PP_AQ_CP	{A8;B8;J7;K7;L7;M7;N7;O7;P7}	Destination[1]	H24	700.0	GFP1-10
Source[1]	384PP_AQ_CP	{A8;B8;J7;K7;L7;M7;N7;O7;P7}	Destination[1]	I24	220.0	GFP1-10
Source[1]	384PP_AQ_CP	{D7;E7;F7;G7;H7;I7}	Destination[1]	A1	480.0	GFP11_Col-E1
Source[1]	384PP_AQ_CP	{D7;E7;F7;G7;H7;I7}	Destination[1]	B1	500.0	GFP11_Col-E1
Source[1]	384PP_AQ_CP	{D7;E7;F7;G7;H7;I7}	Destination[1]	C1	380.0	GFP11_Col-E1
Source[1]	384PP_AQ_CP	{D7;E7;F7;G7;H7;I7}	Destination[1]	D1	580.0	GFP11_Col-E1
Source[1]	384PP_AQ_CP	{D7;E7;F7;G7;H7;I7}	Destination[1]	E1	540.0	GFP11_Col-E1
Source[1]	384PP_AQ_CP	{D7;E7;F7;G7;H7;I7}	Destination[1]	F1	360.0	GFP11_Col-E1
Source[1]	384PP_AQ_CP	{D7;E7;F7;G7;H7;I7}	Destination[1]	G1	760.0	GFP11_Col-E1
Source[1]	384PP_AQ_CP	{D7;E7;F7;G7;H7;I7}	Destination[1]	H1	780.0	GFP11_Col-E1
Source[1]	384PP_AQ_CP	{D7;E7;F7;G7;H7;I7}	Destination[1]	I1	680.0	GFP11_Col-E1
Source[1]	384PP_AQ_CP	{D7;E7;F7;G7;H7;I7}	Destination[1]	J1	360.0	GFP11_Col-E1
Source[1]	384PP_AQ_CP	{D7;E7;F7;G7;H7;I7}	Destination[1]	K1	580.0	GFP11_Col-E1
Source[1]	384PP_AQ_CP	{D7;E7;F7;G7;H7;I7}	Destination[1]	L1	420.0	GFP11_Col-E1
Source[1]	384PP_AQ_CP	{D7;E7;F7;G7;H7;I7}	Destination[1]	M1	840.0	GFP11_Col-E1
Source[1]	384PP_AQ_CP	{D7;E7;F7;G7;H7;I7}	Destination[1]	N1	840.0	GFP11_Col-E1
Source[1]	384PP_AQ_CP	{D7;E7;F7;G7;H7;I7}	Destination[1]	O1	500.0	GFP11_Col-E1
Source[1]	384PP_AQ_CP	{D7;E7;F7;G7;H7;I7}	Destination[1]	P1	740.0	GFP11_Col-E1
Source[1]	384PP_AQ_CP	{D7;E7;F7;G7;H7;I7}	Destination[1]	A2	480.0	GFP11_Col-E1
Source[1]	384PP_AQ_CP	{D7;E7;F7;G7;H7;I7}	Destination[1]	B2	500.0	GFP11_Col-E1
Source[1]	384PP_AQ_CP	{D7;E7;F7;G7;H7;I7}	Destination[1]	C2	680.0	GFP11_Col-E1
Source[1]	384PP_AQ_CP	{D7;E7;F7;G7;H7;I7}	Destination[1]	D2	480.0	GFP11_Col-E1
Source[1]	384PP_AQ_CP	{D7;E7;F7;G7;H7;I7}	Destination[1]	E2	660.0	GFP11_Col-E1
Source[1]	384PP_AQ_CP	{D7;E7;F7;G7;H7;I7}	Destination[1]	F2	860.0	GFP11_Col-E1
Source[1]	384PP_AQ_CP	{D7;E7;F7;G7;H7;I7}	Destination[1]	G2	400.0	GFP11_Col-E1
Source[1]	384PP_AQ_CP	{D7;E7;F7;G7;H7;I7}	Destination[1]	H2	460.0	GFP11_Col-E1
Source[1]	384PP_AQ_CP	{D7;E7;F7;G7;H7;I7}	Destination[1]	I2	660.0	GFP11_Col-E1
Source[1]	384PP_AQ_CP	{D7;E7;F7;G7;H7;I7}	Destination[1]	J2	700.0	GFP11_Col-E1
Source[1]	384PP_AQ_CP	{D7;E7;F7;G7;H7;I7}	Destination[1]	K2	400.0	GFP11_Col-E1
Source[1]	384PP_AQ_CP	{D7;E7;F7;G7;H7;I7}	Destination[1]	L2	380.0	GFP11_Col-E1
Source[1]	384PP_AQ_CP	{D7;E7;F7;G7;H7;I7}	Destination[1]	M2	500.0	GFP11_Col-E1
Source[1]	384PP_AQ_CP	{D7;E7;F7;G7;H7;I7}	Destination[1]	N2	220.0	GFP11_Col-E1
Source[1]	384PP_AQ_CP	{D7;E7;F7;G7;H7;I7}	Destination[1]	O2	680.0	GFP11_Col-E1
Source[1]	384PP_AQ_CP	{D7;E7;F7;G7;H7;I7}	Destination[1]	P2	620.0	GFP11_Col-E1
Source[1]	384PP_AQ_CP	{D7;E7;F7;G7;H7;I7}	Destination[1]	A3	380.0	GFP11_Col-E1
Source[1]	384PP_AQ_CP	{D7;E7;F7;G7;H7;I7}	Destination[1]	B3	120.0	GFP11_Col-E1
Source[1]	384PP_AQ_CP	{D7;E7;F7;G7;H7;I7}	Destination[1]	C3	780.0	GFP11_Col-E1
Source[1]	384PP_AQ_CP	{D7;E7;F7;G7;H7;I7}	Destination[1]	D3	840.0	GFP11_Col-E1
Source[1]	384PP_AQ_CP	{D7;E7;F7;G7;H7;I7}	Destination[1]	E3	700.0	GFP11_Col-E1
Source[1]	384PP_AQ_CP	{D7;E7;F7;G7;H7;I7}	Destination[1]	F3	800.0	GFP11_Col-E1
Source[1]	384PP_AQ_CP	{D7;E7;F7;G7;H7;I7}	Destination[1]	G3	300.0	GFP11_Col-E1
Source[1]	384PP_AQ_CP	{D7;E7;F7;G7;H7;I7}	Destination[1]	H3	800.0	GFP11_Col-E1
Source[1]	384PP_AQ_CP	{D7;E7;F7;G7;H7;I7}	Destination[1]	I3	300.0	GFP11_Col-E1
Source[1]	384PP_AQ_CP	{D7;E7;F7;G7;H7;I7}	Destination[1]	J3	560.0	GFP11_Col-E1
Source[1]	384PP_AQ_CP	{D7;E7;F7;G7;H7;I7}	Destination[1]	K3	300.0	GFP11_Col-E1
Source[1]	384PP_AQ_CP	{D7;E7;F7;G7;H7;I7}	Destination[1]	L3	20.0	GFP11_Col-E1
Source[1]	384PP_AQ_CP	{D7;E7;F7;G7;H7;I7}	Destination[1]	M3	80.0	GFP11_Col-E1
Source[1]	384PP_AQ_CP	{D7;E7;F7;G7;H7;I7}	Destination[1]	N3	300.0	GFP11_Col-E1
Source[1]	384PP_AQ_CP	{D7;E7;F7;G7;H7;I7}	Destination[1]	O3	700.0	GFP11_Col-E1
Source[1]	384PP_AQ_CP	{D7;E7;F7;G7;H7;I7}	Destination[1]	P3	700.0	GFP11_Col-E1
Source[1]	384PP_AQ_CP	{D7;E7;F7;G7;H7;I7}	Destination[1]	A4	80.0	GFP11_Col-E1
Source[1]	384PP_AQ_CP	{D7;E7;F7;G7;H7;I7}	Destination[1]	B4	340.0	GFP11_Col-E1
Source[1]	384PP_AQ_CP	{D7;E7;F7;G7;H7;I7}	Destination[1]	C4	540.0	GFP11_Col-E1
Source[1]	384PP_AQ_CP	{D7;E7;F7;G7;H7;I7}	Destination[1]	D4	460.0	GFP11_Col-E1
Source[1]	384PP_AQ_CP	{D7;E7;F7;G7;H7;I7}	Destination[1]	E4	840.0	GFP11_Col-E1
Source[1]	384PP_AQ_CP	{D7;E7;F7;G7;H7;I7}	Destination[1]	F4	860.0	GFP11_Col-E1
Source[1]	384PP_AQ_CP	{D7;E7;F7;G7;H7;I7}	Destination[1]	G4	540.0	GFP11_Col-E1
Source[1]	384PP_AQ_CP	{D7;E7;F7;G7;H7;I7}	Destination[1]	H4	340.0	GFP11_Col-E1
Source[1]	384PP_AQ_CP	{D7;E7;F7;G7;H7;I7}	Destination[1]	I4	380.0	GFP11_Col-E1
Source[1]	384PP_AQ_CP	{D7;E7;F7;G7;H7;I7}	Destination[1]	J4	820.0	GFP11_Col-E1
Source[1]	384PP_AQ_CP	{D7;E7;F7;G7;H7;I7}	Destination[1]	K4	857.5	GFP11_Col-E1
Source[1]	384PP_AQ_CP	{D7;E7;F7;G7;H7;I7}	Destination[1]	L4	760.0	GFP11_Col-E1
Source[1]	384PP_AQ_CP	{D7;E7;F7;G7;H7;I7}	Destination[1]	M4	840.0	GFP11_Col-E1
Source[1]	384PP_AQ_CP	{D7;E7;F7;G7;H7;I7}	Destination[1]	N4	700.0	GFP11_Col-E1
Source[1]	384PP_AQ_CP	{D7;E7;F7;G7;H7;I7}	Destination[1]	P4	480.0	GFP11_Col-E1
Source[1]	384PP_AQ_CP	{D7;E7;F7;G7;H7;I7}	Destination[1]	A5	500.0	GFP11_Col-E1
Source[1]	384PP_AQ_CP	{D7;E7;F7;G7;H7;I7}	Destination[1]	B5	380.0	GFP11_Col-E1
Source[1]	384PP_AQ_CP	{D7;E7;F7;G7;H7;I7}	Destination[1]	C5	580.0	GFP11_Col-E1
Source[1]	384PP_AQ_CP	{D7;E7;F7;G7;H7;I7}	Destination[1]	D5	540.0	GFP11_Col-E1
Source[1]	384PP_AQ_CP	{D7;E7;F7;G7;H7;I7}	Destination[1]	E5	360.0	GFP11_Col-E1
Source[1]	384PP_AQ_CP	{D7;E7;F7;G7;H7;I7}	Destination[1]	F5	760.0	GFP11_Col-E1
Source[1]	384PP_AQ_CP	{D7;E7;F7;G7;H7;I7}	Destination[1]	G5	780.0	GFP11_Col-E1
Source[1]	384PP_AQ_CP	{D7;E7;F7;G7;H7;I7}	Destination[1]	H5	680.0	GFP11_Col-E1
Source[1]	384PP_AQ_CP	{D7;E7;F7;G7;H7;I7}	Destination[1]	I5	360.0	GFP11_Col-E1
Source[1]	384PP_AQ_CP	{D7;E7;F7;G7;H7;I7}	Destination[1]	J5	580.0	GFP11_Col-E1
Source[1]	384PP_AQ_CP	{D7;E7;F7;G7;H7;I7}	Destination[1]	K5	420.0	GFP11_Col-E1
Source[1]	384PP_AQ_CP	{D7;E7;F7;G7;H7;I7}	Destination[1]	L5	840.0	GFP11_Col-E1
Source[1]	384PP_AQ_CP	{D7;E7;F7;G7;H7;I7}	Destination[1]	M5	840.0	GFP11_Col-E1
Source[1]	384PP_AQ_CP	{D7;E7;F7;G7;H7;I7}	Destination[1]	N5	500.0	GFP11_Col-E1
Source[1]	384PP_AQ_CP	{D7;E7;F7;G7;H7;I7}	Destination[1]	O5	740.0	GFP11_Col-E1
Source[1]	384PP_AQ_CP	{D7;E7;F7;G7;H7;I7}	Destination[1]	P5	480.0	GFP11_Col-E1
Source[1]	384PP_AQ_CP	{D7;E7;F7;G7;H7;I7}	Destination[1]	A6	500.0	GFP11_Col-E1
Source[1]	384PP_AQ_CP	{D7;E7;F7;G7;H7;I7}	Destination[1]	B6	680.0	GFP11_Col-E1
Source[1]	384PP_AQ_CP	{D7;E7;F7;G7;H7;I7}	Destination[1]	C6	480.0	GFP11_Col-E1
Source[1]	384PP_AQ_CP	{D7;E7;F7;G7;H7;I7}	Destination[1]	D6	660.0	GFP11_Col-E1
Source[1]	384PP_AQ_CP	{D7;E7;F7;G7;H7;I7}	Destination[1]	E6	860.0	GFP11_Col-E1
Source[1]	384PP_AQ_CP	{D7;E7;F7;G7;H7;I7}	Destination[1]	F6	400.0	GFP11_Col-E1
Source[1]	384PP_AQ_CP	{D7;E7;F7;G7;H7;I7}	Destination[1]	G6	460.0	GFP11_Col-E1
Source[1]	384PP_AQ_CP	{D7;E7;F7;G7;H7;I7}	Destination[1]	H6	660.0	GFP11_Col-E1
Source[1]	384PP_AQ_CP	{D7;E7;F7;G7;H7;I7}	Destination[1]	I6	700.0	GFP11_Col-E1
Source[1]	384PP_AQ_CP	{D7;E7;F7;G7;H7;I7}	Destination[1]	J6	400.0	GFP11_Col-E1
Source[1]	384PP_AQ_CP	{D7;E7;F7;G7;H7;I7}	Destination[1]	K6	380.0	GFP11_Col-E1
Source[1]	384PP_AQ_CP	{D7;E7;F7;G7;H7;I7}	Destination[1]	L6	500.0	GFP11_Col-E1
Source[1]	384PP_AQ_CP	{D7;E7;F7;G7;H7;I7}	Destination[1]	M6	220.0	GFP11_Col-E1
Source[1]	384PP_AQ_CP	{D7;E7;F7;G7;H7;I7}	Destination[1]	N6	680.0	GFP11_Col-E1
Source[1]	384PP_AQ_CP	{D7;E7;F7;G7;H7;I7}	Destination[1]	O6	620.0	GFP11_Col-E1
Source[1]	384PP_AQ_CP	{D7;E7;F7;G7;H7;I7}	Destination[1]	P6	380.0	GFP11_Col-E1
Source[1]	384PP_AQ_CP	{D7;E7;F7;G7;H7;I7}	Destination[1]	A7	120.0	GFP11_Col-E1
Source[1]	384PP_AQ_CP	{D7;E7;F7;G7;H7;I7}	Destination[1]	B7	780.0	GFP11_Col-E1
Source[1]	384PP_AQ_CP	{D7;E7;F7;G7;H7;I7}	Destination[1]	C7	840.0	GFP11_Col-E1
Source[1]	384PP_AQ_CP	{D7;E7;F7;G7;H7;I7}	Destination[1]	D7	700.0	GFP11_Col-E1
Source[1]	384PP_AQ_CP	{D7;E7;F7;G7;H7;I7}	Destination[1]	E7	800.0	GFP11_Col-E1
Source[1]	384PP_AQ_CP	{D7;E7;F7;G7;H7;I7}	Destination[1]	F7	300.0	GFP11_Col-E1
Source[1]	384PP_AQ_CP	{D7;E7;F7;G7;H7;I7}	Destination[1]	G7	800.0	GFP11_Col-E1
Source[1]	384PP_AQ_CP	{D7;E7;F7;G7;H7;I7}	Destination[1]	H7	300.0	GFP11_Col-E1
Source[1]	384PP_AQ_CP	{D7;E7;F7;G7;H7;I7}	Destination[1]	I7	560.0	GFP11_Col-E1
Source[1]	384PP_AQ_CP	{D7;E7;F7;G7;H7;I7}	Destination[1]	J7	300.0	GFP11_Col-E1
Source[1]	384PP_AQ_CP	{D7;E7;F7;G7;H7;I7}	Destination[1]	K7	20.0	GFP11_Col-E1
Source[1]	384PP_AQ_CP	{D7;E7;F7;G7;H7;I7}	Destination[1]	L7	80.0	GFP11_Col-E1
Source[1]	384PP_AQ_CP	{D7;E7;F7;G7;H7;I7}	Destination[1]	M7	300.0	GFP11_Col-E1
Source[1]	384PP_AQ_CP	{D7;E7;F7;G7;H7;I7}	Destination[1]	N7	700.0	GFP11_Col-E1
Source[1]	384PP_AQ_CP	{D7;E7;F7;G7;H7;I7}	Destination[1]	O7	700.0	GFP11_Col-E1
Source[1]	384PP_AQ_CP	{D7;E7;F7;G7;H7;I7}	Destination[1]	P7	80.0	GFP11_Col-E1
Source[1]	384PP_AQ_CP	{D7;E7;F7;G7;H7;I7}	Destination[1]	A8	340.0	GFP11_Col-E1
Source[1]	384PP_AQ_CP	{D7;E7;F7;G7;H7;I7}	Destination[1]	B8	540.0	GFP11_Col-E1
Source[1]	384PP_AQ_CP	{D7;E7;F7;G7;H7;I7}	Destination[1]	C8	460.0	GFP11_Col-E1
Source[1]	384PP_AQ_CP	{D7;E7;F7;G7;H7;I7}	Destination[1]	D8	840.0	GFP11_Col-E1
Source[1]	384PP_AQ_CP	{D7;E7;F7;G7;H7;I7}	Destination[1]	E8	860.0	GFP11_Col-E1
Source[1]	384PP_AQ_CP	{D7;E7;F7;G7;H7;I7}	Destination[1]	F8	540.0	GFP11_Col-E1
Source[1]	384PP_AQ_CP	{D7;E7;F7;G7;H7;I7}	Destination[1]	G8	340.0	GFP11_Col-E1
Source[1]	384PP_AQ_CP	{D7;E7;F7;G7;H7;I7}	Destination[1]	H8	380.0	GFP11_Col-E1
Source[1]	384PP_AQ_CP	{D7;E7;F7;G7;H7;I7}	Destination[1]	I8	820.0	GFP11_Col-E1
Source[1]	384PP_AQ_CP	{D7;E7;F7;G7;H7;I7}	Destination[1]	J8	857.5	GFP11_Col-E1
Source[1]	384PP_AQ_CP	{D7;E7;F7;G7;H7;I7}	Destination[1]	K8	760.0	GFP11_Col-E1
Source[1]	384PP_AQ_CP	{D7;E7;F7;G7;H7;I7}	Destination[1]	L8	840.0	GFP11_Col-E1
Source[1]	384PP_AQ_CP	{D7;E7;F7;G7;H7;I7}	Destination[1]	M8	700.0	GFP11_Col-E1
Source[1]	384PP_AQ_CP	{D7;E7;F7;G7;H7;I7}	Destination[1]	O8	480.0	GFP11_Col-E1
Source[1]	384PP_AQ_CP	{D7;E7;F7;G7;H7;I7}	Destination[1]	P8	500.0	GFP11_Col-E1
Source[1]	384PP_AQ_CP	{D7;E7;F7;G7;H7;I7}	Destination[1]	A9	380.0	GFP11_Col-E1
Source[1]	384PP_AQ_CP	{D7;E7;F7;G7;H7;I7}	Destination[1]	B9	580.0	GFP11_Col-E1
Source[1]	384PP_AQ_CP	{D7;E7;F7;G7;H7;I7}	Destination[1]	C9	540.0	GFP11_Col-E1
Source[1]	384PP_AQ_CP	{D7;E7;F7;G7;H7;I7}	Destination[1]	D9	360.0	GFP11_Col-E1
Source[1]	384PP_AQ_CP	{D7;E7;F7;G7;H7;I7}	Destination[1]	E9	760.0	GFP11_Col-E1
Source[1]	384PP_AQ_CP	{D7;E7;F7;G7;H7;I7}	Destination[1]	F9	780.0	GFP11_Col-E1
Source[1]	384PP_AQ_CP	{D7;E7;F7;G7;H7;I7}	Destination[1]	G9	680.0	GFP11_Col-E1
Source[1]	384PP_AQ_CP	{D7;E7;F7;G7;H7;I7}	Destination[1]	H9	360.0	GFP11_Col-E1
Source[1]	384PP_AQ_CP	{D7;E7;F7;G7;H7;I7}	Destination[1]	I9	580.0	GFP11_Col-E1
Source[1]	384PP_AQ_CP	{D7;E7;F7;G7;H7;I7}	Destination[1]	J9	420.0	GFP11_Col-E1
Source[1]	384PP_AQ_CP	{D7;E7;F7;G7;H7;I7}	Destination[1]	K9	840.0	GFP11_Col-E1
Source[1]	384PP_AQ_CP	{D7;E7;F7;G7;H7;I7}	Destination[1]	L9	840.0	GFP11_Col-E1
Source[1]	384PP_AQ_CP	{D7;E7;F7;G7;H7;I7}	Destination[1]	M9	500.0	GFP11_Col-E1
Source[1]	384PP_AQ_CP	{D7;E7;F7;G7;H7;I7}	Destination[1]	N9	740.0	GFP11_Col-E1
Source[1]	384PP_AQ_CP	{D7;E7;F7;G7;H7;I7}	Destination[1]	O9	480.0	GFP11_Col-E1
Source[1]	384PP_AQ_CP	{D7;E7;F7;G7;H7;I7}	Destination[1]	P9	500.0	GFP11_Col-E1
Source[1]	384PP_AQ_CP	{D7;E7;F7;G7;H7;I7}	Destination[1]	A10	680.0	GFP11_Col-E1
Source[1]	384PP_AQ_CP	{D7;E7;F7;G7;H7;I7}	Destination[1]	B10	480.0	GFP11_Col-E1
Source[1]	384PP_AQ_CP	{D7;E7;F7;G7;H7;I7}	Destination[1]	C10	660.0	GFP11_Col-E1
Source[1]	384PP_AQ_CP	{D7;E7;F7;G7;H7;I7}	Destination[1]	D10	860.0	GFP11_Col-E1
Source[1]	384PP_AQ_CP	{D7;E7;F7;G7;H7;I7}	Destination[1]	E10	400.0	GFP11_Col-E1
Source[1]	384PP_AQ_CP	{D7;E7;F7;G7;H7;I7}	Destination[1]	F10	460.0	GFP11_Col-E1
Source[1]	384PP_AQ_CP	{D7;E7;F7;G7;H7;I7}	Destination[1]	G10	660.0	GFP11_Col-E1
Source[1]	384PP_AQ_CP	{D7;E7;F7;G7;H7;I7}	Destination[1]	H10	700.0	GFP11_Col-E1
Source[1]	384PP_AQ_CP	{D7;E7;F7;G7;H7;I7}	Destination[1]	I10	400.0	GFP11_Col-E1
Source[1]	384PP_AQ_CP	{D7;E7;F7;G7;H7;I7}	Destination[1]	J10	380.0	GFP11_Col-E1
Source[1]	384PP_AQ_CP	{D7;E7;F7;G7;H7;I7}	Destination[1]	K10	500.0	GFP11_Col-E1
Source[1]	384PP_AQ_CP	{D7;E7;F7;G7;H7;I7}	Destination[1]	L10	220.0	GFP11_Col-E1
Source[1]	384PP_AQ_CP	{D7;E7;F7;G7;H7;I7}	Destination[1]	M10	680.0	GFP11_Col-E1
Source[1]	384PP_AQ_CP	{D7;E7;F7;G7;H7;I7}	Destination[1]	N10	620.0	GFP11_Col-E1
Source[1]	384PP_AQ_CP	{D7;E7;F7;G7;H7;I7}	Destination[1]	O10	380.0	GFP11_Col-E1
Source[1]	384PP_AQ_CP	{D7;E7;F7;G7;H7;I7}	Destination[1]	P10	120.0	GFP11_Col-E1
Source[1]	384PP_AQ_CP	{D7;E7;F7;G7;H7;I7}	Destination[1]	A11	780.0	GFP11_Col-E1
Source[1]	384PP_AQ_CP	{D7;E7;F7;G7;H7;I7}	Destination[1]	B11	840.0	GFP11_Col-E1
Source[1]	384PP_AQ_CP	{D7;E7;F7;G7;H7;I7}	Destination[1]	C11	700.0	GFP11_Col-E1
Source[1]	384PP_AQ_CP	{D7;E7;F7;G7;H7;I7}	Destination[1]	D11	800.0	GFP11_Col-E1
Source[1]	384PP_AQ_CP	{D7;E7;F7;G7;H7;I7}	Destination[1]	E11	300.0	GFP11_Col-E1
Source[1]	384PP_AQ_CP	{D7;E7;F7;G7;H7;I7}	Destination[1]	F11	800.0	GFP11_Col-E1
Source[1]	384PP_AQ_CP	{D7;E7;F7;G7;H7;I7}	Destination[1]	G11	300.0	GFP11_Col-E1
Source[1]	384PP_AQ_CP	{D7;E7;F7;G7;H7;I7}	Destination[1]	H11	560.0	GFP11_Col-E1
Source[1]	384PP_AQ_CP	{D7;E7;F7;G7;H7;I7}	Destination[1]	I11	300.0	GFP11_Col-E1
Source[1]	384PP_AQ_CP	{D7;E7;F7;G7;H7;I7}	Destination[1]	J11	20.0	GFP11_Col-E1
Source[1]	384PP_AQ_CP	{D7;E7;F7;G7;H7;I7}	Destination[1]	K11	80.0	GFP11_Col-E1
Source[1]	384PP_AQ_CP	{D7;E7;F7;G7;H7;I7}	Destination[1]	L11	300.0	GFP11_Col-E1
Source[1]	384PP_AQ_CP	{D7;E7;F7;G7;H7;I7}	Destination[1]	M11	700.0	GFP11_Col-E1
Source[1]	384PP_AQ_CP	{D7;E7;F7;G7;H7;I7}	Destination[1]	N11	700.0	GFP11_Col-E1
Source[1]	384PP_AQ_CP	{D7;E7;F7;G7;H7;I7}	Destination[1]	O11	80.0	GFP11_Col-E1
Source[1]	384PP_AQ_CP	{D7;E7;F7;G7;H7;I7}	Destination[1]	P11	340.0	GFP11_Col-E1
Source[1]	384PP_AQ_CP	{D7;E7;F7;G7;H7;I7}	Destination[1]	A12	540.0	GFP11_Col-E1
Source[1]	384PP_AQ_CP	{D7;E7;F7;G7;H7;I7}	Destination[1]	B12	460.0	GFP11_Col-E1
Source[1]	384PP_AQ_CP	{D7;E7;F7;G7;H7;I7}	Destination[1]	C12	840.0	GFP11_Col-E1
Source[1]	384PP_AQ_CP	{D7;E7;F7;G7;H7;I7}	Destination[1]	D12	860.0	GFP11_Col-E1
Source[1]	384PP_AQ_CP	{D7;E7;F7;G7;H7;I7}	Destination[1]	E12	540.0	GFP11_Col-E1
Source[1]	384PP_AQ_CP	{D7;E7;F7;G7;H7;I7}	Destination[1]	F12	340.0	GFP11_Col-E1
Source[1]	384PP_AQ_CP	{D7;E7;F7;G7;H7;I7}	Destination[1]	G12	380.0	GFP11_Col-E1
Source[1]	384PP_AQ_CP	{D7;E7;F7;G7;H7;I7}	Destination[1]	H12	820.0	GFP11_Col-E1
Source[1]	384PP_AQ_CP	{D7;E7;F7;G7;H7;I7}	Destination[1]	I12	857.5	GFP11_Col-E1
Source[1]	384PP_AQ_CP	{D7;E7;F7;G7;H7;I7}	Destination[1]	J12	760.0	GFP11_Col-E1
Source[1]	384PP_AQ_CP	{D7;E7;F7;G7;H7;I7}	Destination[1]	K12	840.0	GFP11_Col-E1
Source[1]	384PP_AQ_CP	{D7;E7;F7;G7;H7;I7}	Destination[1]	L12	700.0	GFP11_Col-E1
Source[1]	384PP_AQ_CP	{D7;E7;F7;G7;H7;I7}	Destination[1]	N12	480.0	GFP11_Col-E1
Source[1]	384PP_AQ_CP	{D7;E7;F7;G7;H7;I7}	Destination[1]	O12	500.0	GFP11_Col-E1
Source[1]	384PP_AQ_CP	{D7;E7;F7;G7;H7;I7}	Destination[1]	P12	380.0	GFP11_Col-E1
Source[1]	384PP_AQ_CP	{D7;E7;F7;G7;H7;I7}	Destination[1]	A13	580.0	GFP11_Col-E1
Source[1]	384PP_AQ_CP	{D7;E7;F7;G7;H7;I7}	Destination[1]	B13	540.0	GFP11_Col-E1
Source[1]	384PP_AQ_CP	{D7;E7;F7;G7;H7;I7}	Destination[1]	C13	360.0	GFP11_Col-E1
Source[1]	384PP_AQ_CP	{D7;E7;F7;G7;H7;I7}	Destination[1]	D13	760.0	GFP11_Col-E1
Source[1]	384PP_AQ_CP	{D7;E7;F7;G7;H7;I7}	Destination[1]	E13	780.0	GFP11_Col-E1
Source[1]	384PP_AQ_CP	{D7;E7;F7;G7;H7;I7}	Destination[1]	F13	680.0	GFP11_Col-E1
Source[1]	384PP_AQ_CP	{D7;E7;F7;G7;H7;I7}	Destination[1]	G13	360.0	GFP11_Col-E1
Source[1]	384PP_AQ_CP	{D7;E7;F7;G7;H7;I7}	Destination[1]	H13	580.0	GFP11_Col-E1
Source[1]	384PP_AQ_CP	{D7;E7;F7;G7;H7;I7}	Destination[1]	I13	420.0	GFP11_Col-E1
Source[1]	384PP_AQ_CP	{D7;E7;F7;G7;H7;I7}	Destination[1]	J13	840.0	GFP11_Col-E1
Source[1]	384PP_AQ_CP	{D7;E7;F7;G7;H7;I7}	Destination[1]	K13	840.0	GFP11_Col-E1
Source[1]	384PP_AQ_CP	{D7;E7;F7;G7;H7;I7}	Destination[1]	L13	500.0	GFP11_Col-E1
Source[1]	384PP_AQ_CP	{D7;E7;F7;G7;H7;I7}	Destination[1]	M13	740.0	GFP11_Col-E1
Source[1]	384PP_AQ_CP	{D7;E7;F7;G7;H7;I7}	Destination[1]	N13	480.0	GFP11_Col-E1
Source[1]	384PP_AQ_CP	{D7;E7;F7;G7;H7;I7}	Destination[1]	O13	500.0	GFP11_Col-E1
Source[1]	384PP_AQ_CP	{D7;E7;F7;G7;H7;I7}	Destination[1]	P13	680.0	GFP11_Col-E1
Source[1]	384PP_AQ_CP	{D7;E7;F7;G7;H7;I7}	Destination[1]	A14	480.0	GFP11_Col-E1
Source[1]	384PP_AQ_CP	{D7;E7;F7;G7;H7;I7}	Destination[1]	B14	660.0	GFP11_Col-E1
Source[1]	384PP_AQ_CP	{D7;E7;F7;G7;H7;I7}	Destination[1]	C14	860.0	GFP11_Col-E1
Source[1]	384PP_AQ_CP	{D7;E7;F7;G7;H7;I7}	Destination[1]	D14	400.0	GFP11_Col-E1
Source[1]	384PP_AQ_CP	{D7;E7;F7;G7;H7;I7}	Destination[1]	E14	460.0	GFP11_Col-E1
Source[1]	384PP_AQ_CP	{D7;E7;F7;G7;H7;I7}	Destination[1]	F14	660.0	GFP11_Col-E1
Source[1]	384PP_AQ_CP	{D7;E7;F7;G7;H7;I7}	Destination[1]	G14	700.0	GFP11_Col-E1
Source[1]	384PP_AQ_CP	{D7;E7;F7;G7;H7;I7}	Destination[1]	H14	400.0	GFP11_Col-E1
Source[1]	384PP_AQ_CP	{D7;E7;F7;G7;H7;I7}	Destination[1]	I14	380.0	GFP11_Col-E1
Source[1]	384PP_AQ_CP	{D7;E7;F7;G7;H7;I7}	Destination[1]	J14	500.0	GFP11_Col-E1
Source[1]	384PP_AQ_CP	{D7;E7;F7;G7;H7;I7}	Destination[1]	K14	220.0	GFP11_Col-E1
Source[1]	384PP_AQ_CP	{D7;E7;F7;G7;H7;I7}	Destination[1]	L14	680.0	GFP11_Col-E1
Source[1]	384PP_AQ_CP	{D7;E7;F7;G7;H7;I7}	Destination[1]	M14	620.0	GFP11_Col-E1
Source[1]	384PP_AQ_CP	{D7;E7;F7;G7;H7;I7}	Destination[1]	N14	380.0	GFP11_Col-E1
Source[1]	384PP_AQ_CP	{D7;E7;F7;G7;H7;I7}	Destination[1]	O14	120.0	GFP11_Col-E1
Source[1]	384PP_AQ_CP	{D7;E7;F7;G7;H7;I7}	Destination[1]	P14	780.0	GFP11_Col-E1
Source[1]	384PP_AQ_CP	{D7;E7;F7;G7;H7;I7}	Destination[1]	A15	840.0	GFP11_Col-E1
Source[1]	384PP_AQ_CP	{D7;E7;F7;G7;H7;I7}	Destination[1]	B15	700.0	GFP11_Col-E1
Source[1]	384PP_AQ_CP	{D7;E7;F7;G7;H7;I7}	Destination[1]	C15	800.0	GFP11_Col-E1
Source[1]	384PP_AQ_CP	{D7;E7;F7;G7;H7;I7}	Destination[1]	D15	300.0	GFP11_Col-E1
Source[1]	384PP_AQ_CP	{D7;E7;F7;G7;H7;I7}	Destination[1]	E15	800.0	GFP11_Col-E1
Source[1]	384PP_AQ_CP	{D7;E7;F7;G7;H7;I7}	Destination[1]	F15	300.0	GFP11_Col-E1
Source[1]	384PP_AQ_CP	{D7;E7;F7;G7;H7;I7}	Destination[1]	G15	560.0	GFP11_Col-E1
Source[1]	384PP_AQ_CP	{D7;E7;F7;G7;H7;I7}	Destination[1]	H15	300.0	GFP11_Col-E1
Source[1]	384PP_AQ_CP	{D7;E7;F7;G7;H7;I7}	Destination[1]	I15	20.0	GFP11_Col-E1
Source[1]	384PP_AQ_CP	{D7;E7;F7;G7;H7;I7}	Destination[1]	J15	80.0	GFP11_Col-E1
Source[1]	384PP_AQ_CP	{D7;E7;F7;G7;H7;I7}	Destination[1]	K15	300.0	GFP11_Col-E1
Source[1]	384PP_AQ_CP	{D7;E7;F7;G7;H7;I7}	Destination[1]	L15	700.0	GFP11_Col-E1
Source[1]	384PP_AQ_CP	{D7;E7;F7;G7;H7;I7}	Destination[1]	M15	700.0	GFP11_Col-E1
Source[1]	384PP_AQ_CP	{D7;E7;F7;G7;H7;I7}	Destination[1]	N15	80.0	GFP11_Col-E1
Source[1]	384PP_AQ_CP	{D7;E7;F7;G7;H7;I7}	Destination[1]	O15	340.0	GFP11_Col-E1
Source[1]	384PP_AQ_CP	{D7;E7;F7;G7;H7;I7}	Destination[1]	P15	540.0	GFP11_Col-E1
Source[1]	384PP_AQ_CP	{D7;E7;F7;G7;H7;I7}	Destination[1]	A16	460.0	GFP11_Col-E1
Source[1]	384PP_AQ_CP	{D7;E7;F7;G7;H7;I7}	Destination[1]	B16	840.0	GFP11_Col-E1
Source[1]	384PP_AQ_CP	{D7;E7;F7;G7;H7;I7}	Destination[1]	C16	860.0	GFP11_Col-E1
Source[1]	384PP_AQ_CP	{D7;E7;F7;G7;H7;I7}	Destination[1]	D16	540.0	GFP11_Col-E1
Source[1]	384PP_AQ_CP	{D7;E7;F7;G7;H7;I7}	Destination[1]	E16	340.0	GFP11_Col-E1
Source[1]	384PP_AQ_CP	{D7;E7;F7;G7;H7;I7}	Destination[1]	F16	380.0	GFP11_Col-E1
Source[1]	384PP_AQ_CP	{D7;E7;F7;G7;H7;I7}	Destination[1]	G16	820.0	GFP11_Col-E1
Source[1]	384PP_AQ_CP	{D7;E7;F7;G7;H7;I7}	Destination[1]	H16	857.5	GFP11_Col-E1
Source[1]	384PP_AQ_CP	{D7;E7;F7;G7;H7;I7}	Destination[1]	I16	760.0	GFP11_Col-E1
Source[1]	384PP_AQ_CP	{D7;E7;F7;G7;H7;I7}	Destination[1]	J16	840.0	GFP11_Col-E1
Source[1]	384PP_AQ_CP	{D7;E7;F7;G7;H7;I7}	Destination[1]	K16	700.0	GFP11_Col-E1
Source[1]	384PP_AQ_CP	{D7;E7;F7;G7;H7;I7}	Destination[1]	M16	480.0	GFP11_Col-E1
Source[1]	384PP_AQ_CP	{D7;E7;F7;G7;H7;I7}	Destination[1]	N16	500.0	GFP11_Col-E1
Source[1]	384PP_AQ_CP	{D7;E7;F7;G7;H7;I7}	Destination[1]	O16	380.0	GFP11_Col-E1
Source[1]	384PP_AQ_CP	{D7;E7;F7;G7;H7;I7}	Destination[1]	P16	580.0	GFP11_Col-E1
Source[1]	384PP_AQ_CP	{D7;E7;F7;G7;H7;I7}	Destination[1]	A17	540.0	GFP11_Col-E1
Source[1]	384PP_AQ_CP	{D7;E7;F7;G7;H7;I7}	Destination[1]	B17	360.0	GFP11_Col-E1
Source[1]	384PP_AQ_CP	{D7;E7;F7;G7;H7;I7}	Destination[1]	C17	760.0	GFP11_Col-E1
Source[1]	384PP_AQ_CP	{D7;E7;F7;G7;H7;I7}	Destination[1]	D17	780.0	GFP11_Col-E1
Source[1]	384PP_AQ_CP	{D7;E7;F7;G7;H7;I7}	Destination[1]	E17	680.0	GFP11_Col-E1
Source[1]	384PP_AQ_CP	{D7;E7;F7;G7;H7;I7}	Destination[1]	F17	360.0	GFP11_Col-E1
Source[1]	384PP_AQ_CP	{D7;E7;F7;G7;H7;I7}	Destination[1]	G17	580.0	GFP11_Col-E1
Source[1]	384PP_AQ_CP	{D7;E7;F7;G7;H7;I7}	Destination[1]	H17	420.0	GFP11_Col-E1
Source[1]	384PP_AQ_CP	{D7;E7;F7;G7;H7;I7}	Destination[1]	I17	840.0	GFP11_Col-E1
Source[1]	384PP_AQ_CP	{D7;E7;F7;G7;H7;I7}	Destination[1]	J17	840.0	GFP11_Col-E1
Source[1]	384PP_AQ_CP	{D7;E7;F7;G7;H7;I7}	Destination[1]	K17	500.0	GFP11_Col-E1
Source[1]	384PP_AQ_CP	{D7;E7;F7;G7;H7;I7}	Destination[1]	L17	740.0	GFP11_Col-E1
Source[1]	384PP_AQ_CP	{D7;E7;F7;G7;H7;I7}	Destination[1]	M17	480.0	GFP11_Col-E1
Source[1]	384PP_AQ_CP	{D7;E7;F7;G7;H7;I7}	Destination[1]	N17	500.0	GFP11_Col-E1
Source[1]	384PP_AQ_CP	{D7;E7;F7;G7;H7;I7}	Destination[1]	O17	680.0	GFP11_Col-E1
Source[1]	384PP_AQ_CP	{D7;E7;F7;G7;H7;I7}	Destination[1]	P17	480.0	GFP11_Col-E1
Source[1]	384PP_AQ_CP	{D7;E7;F7;G7;H7;I7}	Destination[1]	A18	660.0	GFP11_Col-E1
Source[1]	384PP_AQ_CP	{D7;E7;F7;G7;H7;I7}	Destination[1]	B18	860.0	GFP11_Col-E1
Source[1]	384PP_AQ_CP	{D7;E7;F7;G7;H7;I7}	Destination[1]	C18	400.0	GFP11_Col-E1
Source[1]	384PP_AQ_CP	{D7;E7;F7;G7;H7;I7}	Destination[1]	D18	460.0	GFP11_Col-E1
Source[1]	384PP_AQ_CP	{D7;E7;F7;G7;H7;I7}	Destination[1]	E18	660.0	GFP11_Col-E1
Source[1]	384PP_AQ_CP	{D7;E7;F7;G7;H7;I7}	Destination[1]	F18	700.0	GFP11_Col-E1
Source[1]	384PP_AQ_CP	{D7;E7;F7;G7;H7;I7}	Destination[1]	G18	400.0	GFP11_Col-E1
Source[1]	384PP_AQ_CP	{D7;E7;F7;G7;H7;I7}	Destination[1]	H18	380.0	GFP11_Col-E1
Source[1]	384PP_AQ_CP	{D7;E7;F7;G7;H7;I7}	Destination[1]	I18	500.0	GFP11_Col-E1
Source[1]	384PP_AQ_CP	{D7;E7;F7;G7;H7;I7}	Destination[1]	J18	220.0	GFP11_Col-E1
Source[1]	384PP_AQ_CP	{D7;E7;F7;G7;H7;I7}	Destination[1]	K18	680.0	GFP11_Col-E1
Source[1]	384PP_AQ_CP	{D7;E7;F7;G7;H7;I7}	Destination[1]	L18	620.0	GFP11_Col-E1
Source[1]	384PP_AQ_CP	{D7;E7;F7;G7;H7;I7}	Destination[1]	M18	380.0	GFP11_Col-E1
Source[1]	384PP_AQ_CP	{D7;E7;F7;G7;H7;I7}	Destination[1]	N18	120.0	GFP11_Col-E1
Source[1]	384PP_AQ_CP	{D7;E7;F7;G7;H7;I7}	Destination[1]	O18	780.0	GFP11_Col-E1
Source[1]	384PP_AQ_CP	{D7;E7;F7;G7;H7;I7}	Destination[1]	P18	840.0	GFP11_Col-E1
Source[1]	384PP_AQ_CP	{D7;E7;F7;G7;H7;I7}	Destination[1]	A19	700.0	GFP11_Col-E1
Source[1]	384PP_AQ_CP	{D7;E7;F7;G7;H7;I7}	Destination[1]	B19	800.0	GFP11_Col-E1
Source[1]	384PP_AQ_CP	{D7;E7;F7;G7;H7;I7}	Destination[1]	C19	300.0	GFP11_Col-E1
Source[1]	384PP_AQ_CP	{D7;E7;F7;G7;H7;I7}	Destination[1]	D19	800.0	GFP11_Col-E1
Source[1]	384PP_AQ_CP	{D7;E7;F7;G7;H7;I7}	Destination[1]	E19	300.0	GFP11_Col-E1
Source[1]	384PP_AQ_CP	{D7;E7;F7;G7;H7;I7}	Destination[1]	F19	560.0	GFP11_Col-E1
Source[1]	384PP_AQ_CP	{D7;E7;F7;G7;H7;I7}	Destination[1]	G19	300.0	GFP11_Col-E1
Source[1]	384PP_AQ_CP	{D7;E7;F7;G7;H7;I7}	Destination[1]	H19	20.0	GFP11_Col-E1
Source[1]	384PP_AQ_CP	{D7;E7;F7;G7;H7;I7}	Destination[1]	I19	80.0	GFP11_Col-E1
Source[1]	384PP_AQ_CP	{D7;E7;F7;G7;H7;I7}	Destination[1]	J19	300.0	GFP11_Col-E1
Source[1]	384PP_AQ_CP	{D7;E7;F7;G7;H7;I7}	Destination[1]	K19	700.0	GFP11_Col-E1
Source[1]	384PP_AQ_CP	{D7;E7;F7;G7;H7;I7}	Destination[1]	L19	700.0	GFP11_Col-E1
Source[1]	384PP_AQ_CP	{D7;E7;F7;G7;H7;I7}	Destination[1]	M19	80.0	GFP11_Col-E1
Source[1]	384PP_AQ_CP	{D7;E7;F7;G7;H7;I7}	Destination[1]	N19	340.0	GFP11_Col-E1
Source[1]	384PP_AQ_CP	{D7;E7;F7;G7;H7;I7}	Destination[1]	O19	540.0	GFP11_Col-E1
Source[1]	384PP_AQ_CP	{D7;E7;F7;G7;H7;I7}	Destination[1]	P19	460.0	GFP11_Col-E1
Source[1]	384PP_AQ_CP	{D7;E7;F7;G7;H7;I7}	Destination[1]	A20	840.0	GFP11_Col-E1
Source[1]	384PP_AQ_CP	{D7;E7;F7;G7;H7;I7}	Destination[1]	B20	860.0	GFP11_Col-E1
Source[1]	384PP_AQ_CP	{D7;E7;F7;G7;H7;I7}	Destination[1]	C20	540.0	GFP11_Col-E1
Source[1]	384PP_AQ_CP	{D7;E7;F7;G7;H7;I7}	Destination[1]	D20	340.0	GFP11_Col-E1
Source[1]	384PP_AQ_CP	{D7;E7;F7;G7;H7;I7}	Destination[1]	E20	380.0	GFP11_Col-E1
Source[1]	384PP_AQ_CP	{D7;E7;F7;G7;H7;I7}	Destination[1]	F20	820.0	GFP11_Col-E1
Source[1]	384PP_AQ_CP	{D7;E7;F7;G7;H7;I7}	Destination[1]	G20	857.5	GFP11_Col-E1
Source[1]	384PP_AQ_CP	{D7;E7;F7;G7;H7;I7}	Destination[1]	H20	760.0	GFP11_Col-E1
Source[1]	384PP_AQ_CP	{D7;E7;F7;G7;H7;I7}	Destination[1]	I20	840.0	GFP11_Col-E1
Source[1]	384PP_AQ_CP	{D7;E7;F7;G7;H7;I7}	Destination[1]	J20	700.0	GFP11_Col-E1
Source[1]	384PP_AQ_CP	{D7;E7;F7;G7;H7;I7}	Destination[1]	L20	480.0	GFP11_Col-E1
Source[1]	384PP_AQ_CP	{D7;E7;F7;G7;H7;I7}	Destination[1]	M20	500.0	GFP11_Col-E1
Source[1]	384PP_AQ_CP	{D7;E7;F7;G7;H7;I7}	Destination[1]	N20	380.0	GFP11_Col-E1
Source[1]	384PP_AQ_CP	{D7;E7;F7;G7;H7;I7}	Destination[1]	O20	580.0	GFP11_Col-E1
Source[1]	384PP_AQ_CP	{D7;E7;F7;G7;H7;I7}	Destination[1]	P20	540.0	GFP11_Col-E1
Source[1]	384PP_AQ_CP	{D7;E7;F7;G7;H7;I7}	Destination[1]	A21	360.0	GFP11_Col-E1
Source[1]	384PP_AQ_CP	{D7;E7;F7;G7;H7;I7}	Destination[1]	B21	760.0	GFP11_Col-E1
Source[1]	384PP_AQ_CP	{D7;E7;F7;G7;H7;I7}	Destination[1]	C21	780.0	GFP11_Col-E1
Source[1]	384PP_AQ_CP	{D7;E7;F7;G7;H7;I7}	Destination[1]	D21	680.0	GFP11_Col-E1
Source[1]	384PP_AQ_CP	{D7;E7;F7;G7;H7;I7}	Destination[1]	E21	360.0	GFP11_Col-E1
Source[1]	384PP_AQ_CP	{D7;E7;F7;G7;H7;I7}	Destination[1]	F21	580.0	GFP11_Col-E1
Source[1]	384PP_AQ_CP	{D7;E7;F7;G7;H7;I7}	Destination[1]	G21	420.0	GFP11_Col-E1
Source[1]	384PP_AQ_CP	{D7;E7;F7;G7;H7;I7}	Destination[1]	H21	840.0	GFP11_Col-E1
Source[1]	384PP_AQ_CP	{D7;E7;F7;G7;H7;I7}	Destination[1]	I21	840.0	GFP11_Col-E1
Source[1]	384PP_AQ_CP	{D7;E7;F7;G7;H7;I7}	Destination[1]	J21	500.0	GFP11_Col-E1
Source[1]	384PP_AQ_CP	{D7;E7;F7;G7;H7;I7}	Destination[1]	K21	740.0	GFP11_Col-E1
Source[1]	384PP_AQ_CP	{D7;E7;F7;G7;H7;I7}	Destination[1]	L21	480.0	GFP11_Col-E1
Source[1]	384PP_AQ_CP	{D7;E7;F7;G7;H7;I7}	Destination[1]	M21	500.0	GFP11_Col-E1
Source[1]	384PP_AQ_CP	{D7;E7;F7;G7;H7;I7}	Destination[1]	N21	680.0	GFP11_Col-E1
Source[1]	384PP_AQ_CP	{D7;E7;F7;G7;H7;I7}	Destination[1]	O21	480.0	GFP11_Col-E1
Source[1]	384PP_AQ_CP	{D7;E7;F7;G7;H7;I7}	Destination[1]	P21	660.0	GFP11_Col-E1
Source[1]	384PP_AQ_CP	{D7;E7;F7;G7;H7;I7}	Destination[1]	A22	860.0	GFP11_Col-E1
Source[1]	384PP_AQ_CP	{D7;E7;F7;G7;H7;I7}	Destination[1]	B22	400.0	GFP11_Col-E1
Source[1]	384PP_AQ_CP	{D7;E7;F7;G7;H7;I7}	Destination[1]	C22	460.0	GFP11_Col-E1
Source[1]	384PP_AQ_CP	{D7;E7;F7;G7;H7;I7}	Destination[1]	D22	660.0	GFP11_Col-E1
Source[1]	384PP_AQ_CP	{D7;E7;F7;G7;H7;I7}	Destination[1]	E22	700.0	GFP11_Col-E1
Source[1]	384PP_AQ_CP	{D7;E7;F7;G7;H7;I7}	Destination[1]	F22	400.0	GFP11_Col-E1
Source[1]	384PP_AQ_CP	{D7;E7;F7;G7;H7;I7}	Destination[1]	G22	380.0	GFP11_Col-E1
Source[1]	384PP_AQ_CP	{D7;E7;F7;G7;H7;I7}	Destination[1]	H22	500.0	GFP11_Col-E1
Source[1]	384PP_AQ_CP	{D7;E7;F7;G7;H7;I7}	Destination[1]	I22	220.0	GFP11_Col-E1
Source[1]	384PP_AQ_CP	{D7;E7;F7;G7;H7;I7}	Destination[1]	J22	680.0	GFP11_Col-E1
Source[1]	384PP_AQ_CP	{D7;E7;F7;G7;H7;I7}	Destination[1]	K22	620.0	GFP11_Col-E1
Source[1]	384PP_AQ_CP	{D7;E7;F7;G7;H7;I7}	Destination[1]	L22	380.0	GFP11_Col-E1
Source[1]	384PP_AQ_CP	{D7;E7;F7;G7;H7;I7}	Destination[1]	M22	120.0	GFP11_Col-E1
Source[1]	384PP_AQ_CP	{D7;E7;F7;G7;H7;I7}	Destination[1]	N22	780.0	GFP11_Col-E1
Source[1]	384PP_AQ_CP	{D7;E7;F7;G7;H7;I7}	Destination[1]	O22	840.0	GFP11_Col-E1
Source[1]	384PP_AQ_CP	{D7;E7;F7;G7;H7;I7}	Destination[1]	P22	700.0	GFP11_Col-E1
Source[1]	384PP_AQ_CP	{D7;E7;F7;G7;H7;I7}	Destination[1]	A23	800.0	GFP11_Col-E1
Source[1]	384PP_AQ_CP	{D7;E7;F7;G7;H7;I7}	Destination[1]	B23	300.0	GFP11_Col-E1
Source[1]	384PP_AQ_CP	{D7;E7;F7;G7;H7;I7}	Destination[1]	C23	800.0	GFP11_Col-E1
Source[1]	384PP_AQ_CP	{D7;E7;F7;G7;H7;I7}	Destination[1]	D23	300.0	GFP11_Col-E1
Source[1]	384PP_AQ_CP	{D7;E7;F7;G7;H7;I7}	Destination[1]	E23	560.0	GFP11_Col-E1
Source[1]	384PP_AQ_CP	{D7;E7;F7;G7;H7;I7}	Destination[1]	F23	300.0	GFP11_Col-E1
Source[1]	384PP_AQ_CP	{D7;E7;F7;G7;H7;I7}	Destination[1]	G23	20.0	GFP11_Col-E1
Source[1]	384PP_AQ_CP	{D7;E7;F7;G7;H7;I7}	Destination[1]	H23	80.0	GFP11_Col-E1
Source[1]	384PP_AQ_CP	{D7;E7;F7;G7;H7;I7}	Destination[1]	I23	300.0	GFP11_Col-E1
Source[1]	384PP_AQ_CP	{D7;E7;F7;G7;H7;I7}	Destination[1]	J23	700.0	GFP11_Col-E1
Source[1]	384PP_AQ_CP	{D7;E7;F7;G7;H7;I7}	Destination[1]	K23	700.0	GFP11_Col-E1
Source[1]	384PP_AQ_CP	{D7;E7;F7;G7;H7;I7}	Destination[1]	L23	80.0	GFP11_Col-E1
Source[1]	384PP_AQ_CP	{D7;E7;F7;G7;H7;I7}	Destination[1]	M23	340.0	GFP11_Col-E1
Source[1]	384PP_AQ_CP	{D7;E7;F7;G7;H7;I7}	Destination[1]	N23	540.0	GFP11_Col-E1
Source[1]	384PP_AQ_CP	{D7;E7;F7;G7;H7;I7}	Destination[1]	O23	460.0	GFP11_Col-E1
Source[1]	384PP_AQ_CP	{D7;E7;F7;G7;H7;I7}	Destination[1]	P23	840.0	GFP11_Col-E1
Source[1]	384PP_AQ_CP	{D7;E7;F7;G7;H7;I7}	Destination[1]	A24	860.0	GFP11_Col-E1
Source[1]	384PP_AQ_CP	{D7;E7;F7;G7;H7;I7}	Destination[1]	B24	540.0	GFP11_Col-E1
Source[1]	384PP_AQ_CP	{D7;E7;F7;G7;H7;I7}	Destination[1]	C24	340.0	GFP11_Col-E1
Source[1]	384PP_AQ_CP	{D7;E7;F7;G7;H7;I7}	Destination[1]	D24	380.0	GFP11_Col-E1
Source[1]	384PP_AQ_CP	{D7;E7;F7;G7;H7;I7}	Destination[1]	E24	820.0	GFP11_Col-E1
Source[1]	384PP_AQ_CP	{D7;E7;F7;G7;H7;I7}	Destination[1]	F24	857.5	GFP11_Col-E1
Source[1]	384PP_AQ_CP	{D7;E7;F7;G7;H7;I7}	Destination[1]	G24	760.0	GFP11_Col-E1
Source[1]	384PP_AQ_CP	{D7;E7;F7;G7;H7;I7}	Destination[1]	H24	840.0	GFP11_Col-E1
Source[1]	384PP_AQ_CP	{D7;E7;F7;G7;H7;I7}	Destination[1]	I24	700.0	GFP11_Col-E1
Source[1]	384PP_AQ_GP3	{K8;L8;M8}	Destination[1]	A1	262.5	HEPES
Source[1]	384PP_AQ_GP3	{K8;L8;M8}	Destination[1]	B1	262.5	HEPES
Source[1]	384PP_AQ_GP3	{K8;L8;M8}	Destination[1]	C1	262.5	HEPES
Source[1]	384PP_AQ_GP3	{K8;L8;M8}	Destination[1]	D1	262.5	HEPES
Source[1]	384PP_AQ_GP3	{K8;L8;M8}	Destination[1]	E1	262.5	HEPES
Source[1]	384PP_AQ_GP3	{K8;L8;M8}	Destination[1]	F1	262.5	HEPES
Source[1]	384PP_AQ_GP3	{K8;L8;M8}	Destination[1]	G1	262.5	HEPES
Source[1]	384PP_AQ_GP3	{K8;L8;M8}	Destination[1]	H1	262.5	HEPES
Source[1]	384PP_AQ_GP3	{K8;L8;M8}	Destination[1]	I1	262.5	HEPES
Source[1]	384PP_AQ_GP3	{K8;L8;M8}	Destination[1]	J1	262.5	HEPES
Source[1]	384PP_AQ_GP3	{K8;L8;M8}	Destination[1]	K1	262.5	HEPES
Source[1]	384PP_AQ_GP3	{K8;L8;M8}	Destination[1]	L1	262.5	HEPES
Source[1]	384PP_AQ_GP3	{K8;L8;M8}	Destination[1]	M1	262.5	HEPES
Source[1]	384PP_AQ_GP3	{K8;L8;M8}	Destination[1]	N1	262.5	HEPES
Source[1]	384PP_AQ_GP3	{K8;L8;M8}	Destination[1]	O1	262.5	HEPES
Source[1]	384PP_AQ_GP3	{K8;L8;M8}	Destination[1]	P1	262.5	HEPES
Source[1]	384PP_AQ_GP3	{K8;L8;M8}	Destination[1]	A2	262.5	HEPES
Source[1]	384PP_AQ_GP3	{K8;L8;M8}	Destination[1]	B2	262.5	HEPES
Source[1]	384PP_AQ_GP3	{K8;L8;M8}	Destination[1]	C2	262.5	HEPES
Source[1]	384PP_AQ_GP3	{K8;L8;M8}	Destination[1]	D2	262.5	HEPES
Source[1]	384PP_AQ_GP3	{K8;L8;M8}	Destination[1]	E2	262.5	HEPES
Source[1]	384PP_AQ_GP3	{K8;L8;M8}	Destination[1]	F2	262.5	HEPES
Source[1]	384PP_AQ_GP3	{K8;L8;M8}	Destination[1]	G2	262.5	HEPES
Source[1]	384PP_AQ_GP3	{K8;L8;M8}	Destination[1]	H2	262.5	HEPES
Source[1]	384PP_AQ_GP3	{K8;L8;M8}	Destination[1]	I2	262.5	HEPES
Source[1]	384PP_AQ_GP3	{K8;L8;M8}	Destination[1]	J2	262.5	HEPES
Source[1]	384PP_AQ_GP3	{K8;L8;M8}	Destination[1]	K2	262.5	HEPES
Source[1]	384PP_AQ_GP3	{K8;L8;M8}	Destination[1]	L2	262.5	HEPES
Source[1]	384PP_AQ_GP3	{K8;L8;M8}	Destination[1]	M2	262.5	HEPES
Source[1]	384PP_AQ_GP3	{K8;L8;M8}	Destination[1]	N2	262.5	HEPES
Source[1]	384PP_AQ_GP3	{K8;L8;M8}	Destination[1]	O2	262.5	HEPES
Source[1]	384PP_AQ_GP3	{K8;L8;M8}	Destination[1]	P2	262.5	HEPES
Source[1]	384PP_AQ_GP3	{K8;L8;M8}	Destination[1]	A3	262.5	HEPES
Source[1]	384PP_AQ_GP3	{K8;L8;M8}	Destination[1]	B3	262.5	HEPES
Source[1]	384PP_AQ_GP3	{K8;L8;M8}	Destination[1]	C3	262.5	HEPES
Source[1]	384PP_AQ_GP3	{K8;L8;M8}	Destination[1]	D3	262.5	HEPES
Source[1]	384PP_AQ_GP3	{K8;L8;M8}	Destination[1]	E3	262.5	HEPES
Source[1]	384PP_AQ_GP3	{K8;L8;M8}	Destination[1]	F3	262.5	HEPES
Source[1]	384PP_AQ_GP3	{K8;L8;M8}	Destination[1]	G3	262.5	HEPES
Source[1]	384PP_AQ_GP3	{K8;L8;M8}	Destination[1]	H3	262.5	HEPES
Source[1]	384PP_AQ_GP3	{K8;L8;M8}	Destination[1]	I3	262.5	HEPES
Source[1]	384PP_AQ_GP3	{K8;L8;M8}	Destination[1]	J3	262.5	HEPES
Source[1]	384PP_AQ_GP3	{K8;L8;M8}	Destination[1]	K3	262.5	HEPES
Source[1]	384PP_AQ_GP3	{K8;L8;M8}	Destination[1]	L3	262.5	HEPES
Source[1]	384PP_AQ_GP3	{K8;L8;M8}	Destination[1]	M3	262.5	HEPES
Source[1]	384PP_AQ_GP3	{K8;L8;M8}	Destination[1]	N3	262.5	HEPES
Source[1]	384PP_AQ_GP3	{K8;L8;M8}	Destination[1]	O3	262.5	HEPES
Source[1]	384PP_AQ_GP3	{K8;L8;M8}	Destination[1]	P3	262.5	HEPES
Source[1]	384PP_AQ_GP3	{K8;L8;M8}	Destination[1]	A4	262.5	HEPES
Source[1]	384PP_AQ_GP3	{K8;L8;M8}	Destination[1]	B4	262.5	HEPES
Source[1]	384PP_AQ_GP3	{K8;L8;M8}	Destination[1]	C4	262.5	HEPES
Source[1]	384PP_AQ_GP3	{K8;L8;M8}	Destination[1]	D4	262.5	HEPES
Source[1]	384PP_AQ_GP3	{K8;L8;M8}	Destination[1]	E4	262.5	HEPES
Source[1]	384PP_AQ_GP3	{K8;L8;M8}	Destination[1]	F4	262.5	HEPES
Source[1]	384PP_AQ_GP3	{K8;L8;M8}	Destination[1]	G4	262.5	HEPES
Source[1]	384PP_AQ_GP3	{K8;L8;M8}	Destination[1]	H4	262.5	HEPES
Source[1]	384PP_AQ_GP3	{K8;L8;M8}	Destination[1]	I4	262.5	HEPES
Source[1]	384PP_AQ_GP3	{K8;L8;M8}	Destination[1]	J4	262.5	HEPES
Source[1]	384PP_AQ_GP3	{K8;L8;M8}	Destination[1]	K4	262.5	HEPES
Source[1]	384PP_AQ_GP3	{K8;L8;M8}	Destination[1]	L4	262.5	HEPES
Source[1]	384PP_AQ_GP3	{K8;L8;M8}	Destination[1]	M4	262.5	HEPES
Source[1]	384PP_AQ_GP3	{K8;L8;M8}	Destination[1]	N4	262.5	HEPES
Source[1]	384PP_AQ_GP3	{K8;L8;M8}	Destination[1]	O4	262.5	HEPES
Source[1]	384PP_AQ_GP3	{K8;L8;M8}	Destination[1]	P4	262.5	HEPES
Source[1]	384PP_AQ_GP3	{K8;L8;M8}	Destination[1]	A5	262.5	HEPES
Source[1]	384PP_AQ_GP3	{K8;L8;M8}	Destination[1]	B5	262.5	HEPES
Source[1]	384PP_AQ_GP3	{K8;L8;M8}	Destination[1]	C5	262.5	HEPES
Source[1]	384PP_AQ_GP3	{K8;L8;M8}	Destination[1]	D5	262.5	HEPES
Source[1]	384PP_AQ_GP3	{K8;L8;M8}	Destination[1]	E5	262.5	HEPES
Source[1]	384PP_AQ_GP3	{K8;L8;M8}	Destination[1]	F5	262.5	HEPES
Source[1]	384PP_AQ_GP3	{K8;L8;M8}	Destination[1]	G5	262.5	HEPES
Source[1]	384PP_AQ_GP3	{K8;L8;M8}	Destination[1]	H5	262.5	HEPES
Source[1]	384PP_AQ_GP3	{K8;L8;M8}	Destination[1]	I5	262.5	HEPES
Source[1]	384PP_AQ_GP3	{K8;L8;M8}	Destination[1]	J5	262.5	HEPES
Source[1]	384PP_AQ_GP3	{K8;L8;M8}	Destination[1]	K5	262.5	HEPES
Source[1]	384PP_AQ_GP3	{K8;L8;M8}	Destination[1]	L5	262.5	HEPES
Source[1]	384PP_AQ_GP3	{K8;L8;M8}	Destination[1]	M5	262.5	HEPES
Source[1]	384PP_AQ_GP3	{K8;L8;M8}	Destination[1]	N5	262.5	HEPES
Source[1]	384PP_AQ_GP3	{K8;L8;M8}	Destination[1]	O5	262.5	HEPES
Source[1]	384PP_AQ_GP3	{K8;L8;M8}	Destination[1]	P5	262.5	HEPES
Source[1]	384PP_AQ_GP3	{K8;L8;M8}	Destination[1]	A6	262.5	HEPES
Source[1]	384PP_AQ_GP3	{K8;L8;M8}	Destination[1]	B6	262.5	HEPES
Source[1]	384PP_AQ_GP3	{K8;L8;M8}	Destination[1]	C6	262.5	HEPES
Source[1]	384PP_AQ_GP3	{K8;L8;M8}	Destination[1]	D6	262.5	HEPES
Source[1]	384PP_AQ_GP3	{K8;L8;M8}	Destination[1]	E6	262.5	HEPES
Source[1]	384PP_AQ_GP3	{K8;L8;M8}	Destination[1]	F6	262.5	HEPES
Source[1]	384PP_AQ_GP3	{K8;L8;M8}	Destination[1]	G6	262.5	HEPES
Source[1]	384PP_AQ_GP3	{K8;L8;M8}	Destination[1]	H6	262.5	HEPES
Source[1]	384PP_AQ_GP3	{K8;L8;M8}	Destination[1]	I6	262.5	HEPES
Source[1]	384PP_AQ_GP3	{K8;L8;M8}	Destination[1]	J6	262.5	HEPES
Source[1]	384PP_AQ_GP3	{K8;L8;M8}	Destination[1]	K6	262.5	HEPES
Source[1]	384PP_AQ_GP3	{K8;L8;M8}	Destination[1]	L6	262.5	HEPES
Source[1]	384PP_AQ_GP3	{K8;L8;M8}	Destination[1]	M6	262.5	HEPES
Source[1]	384PP_AQ_GP3	{K8;L8;M8}	Destination[1]	N6	262.5	HEPES
Source[1]	384PP_AQ_GP3	{K8;L8;M8}	Destination[1]	O6	262.5	HEPES
Source[1]	384PP_AQ_GP3	{K8;L8;M8}	Destination[1]	P6	262.5	HEPES
Source[1]	384PP_AQ_GP3	{K8;L8;M8}	Destination[1]	A7	262.5	HEPES
Source[1]	384PP_AQ_GP3	{K8;L8;M8}	Destination[1]	B7	262.5	HEPES
Source[1]	384PP_AQ_GP3	{K8;L8;M8}	Destination[1]	C7	262.5	HEPES
Source[1]	384PP_AQ_GP3	{K8;L8;M8}	Destination[1]	D7	262.5	HEPES
Source[1]	384PP_AQ_GP3	{K8;L8;M8}	Destination[1]	E7	262.5	HEPES
Source[1]	384PP_AQ_GP3	{K8;L8;M8}	Destination[1]	F7	262.5	HEPES
Source[1]	384PP_AQ_GP3	{K8;L8;M8}	Destination[1]	G7	262.5	HEPES
Source[1]	384PP_AQ_GP3	{K8;L8;M8}	Destination[1]	H7	262.5	HEPES
Source[1]	384PP_AQ_GP3	{K8;L8;M8}	Destination[1]	I7	262.5	HEPES
Source[1]	384PP_AQ_GP3	{K8;L8;M8}	Destination[1]	J7	262.5	HEPES
Source[1]	384PP_AQ_GP3	{K8;L8;M8}	Destination[1]	K7	262.5	HEPES
Source[1]	384PP_AQ_GP3	{K8;L8;M8}	Destination[1]	L7	262.5	HEPES
Source[1]	384PP_AQ_GP3	{K8;L8;M8}	Destination[1]	M7	262.5	HEPES
Source[1]	384PP_AQ_GP3	{K8;L8;M8}	Destination[1]	N7	262.5	HEPES
Source[1]	384PP_AQ_GP3	{K8;L8;M8}	Destination[1]	O7	262.5	HEPES
Source[1]	384PP_AQ_GP3	{K8;L8;M8}	Destination[1]	P7	262.5	HEPES
Source[1]	384PP_AQ_GP3	{K8;L8;M8}	Destination[1]	A8	262.5	HEPES
Source[1]	384PP_AQ_GP3	{K8;L8;M8}	Destination[1]	B8	262.5	HEPES
Source[1]	384PP_AQ_GP3	{K8;L8;M8}	Destination[1]	C8	262.5	HEPES
Source[1]	384PP_AQ_GP3	{K8;L8;M8}	Destination[1]	D8	262.5	HEPES
Source[1]	384PP_AQ_GP3	{K8;L8;M8}	Destination[1]	E8	262.5	HEPES
Source[1]	384PP_AQ_GP3	{K8;L8;M8}	Destination[1]	F8	262.5	HEPES
Source[1]	384PP_AQ_GP3	{K8;L8;M8}	Destination[1]	G8	262.5	HEPES
Source[1]	384PP_AQ_GP3	{K8;L8;M8}	Destination[1]	H8	262.5	HEPES
Source[1]	384PP_AQ_GP3	{K8;L8;M8}	Destination[1]	I8	262.5	HEPES
Source[1]	384PP_AQ_GP3	{K8;L8;M8}	Destination[1]	J8	262.5	HEPES
Source[1]	384PP_AQ_GP3	{K8;L8;M8}	Destination[1]	K8	262.5	HEPES
Source[1]	384PP_AQ_GP3	{K8;L8;M8}	Destination[1]	L8	262.5	HEPES
Source[1]	384PP_AQ_GP3	{K8;L8;M8}	Destination[1]	M8	262.5	HEPES
Source[1]	384PP_AQ_GP3	{K8;L8;M8}	Destination[1]	N8	262.5	HEPES
Source[1]	384PP_AQ_GP3	{K8;L8;M8}	Destination[1]	O8	262.5	HEPES
Source[1]	384PP_AQ_GP3	{K8;L8;M8}	Destination[1]	P8	262.5	HEPES
Source[1]	384PP_AQ_GP3	{K8;L8;M8}	Destination[1]	A9	262.5	HEPES
Source[1]	384PP_AQ_GP3	{K8;L8;M8}	Destination[1]	B9	262.5	HEPES
Source[1]	384PP_AQ_GP3	{K8;L8;M8}	Destination[1]	C9	262.5	HEPES
Source[1]	384PP_AQ_GP3	{K8;L8;M8}	Destination[1]	D9	262.5	HEPES
Source[1]	384PP_AQ_GP3	{K8;L8;M8}	Destination[1]	E9	262.5	HEPES
Source[1]	384PP_AQ_GP3	{K8;L8;M8}	Destination[1]	F9	262.5	HEPES
Source[1]	384PP_AQ_GP3	{K8;L8;M8}	Destination[1]	G9	262.5	HEPES
Source[1]	384PP_AQ_GP3	{K8;L8;M8}	Destination[1]	H9	262.5	HEPES
Source[1]	384PP_AQ_GP3	{K8;L8;M8}	Destination[1]	I9	262.5	HEPES
Source[1]	384PP_AQ_GP3	{K8;L8;M8}	Destination[1]	J9	262.5	HEPES
Source[1]	384PP_AQ_GP3	{K8;L8;M8}	Destination[1]	K9	262.5	HEPES
Source[1]	384PP_AQ_GP3	{K8;L8;M8}	Destination[1]	L9	262.5	HEPES
Source[1]	384PP_AQ_GP3	{K8;L8;M8}	Destination[1]	M9	262.5	HEPES
Source[1]	384PP_AQ_GP3	{K8;L8;M8}	Destination[1]	N9	262.5	HEPES
Source[1]	384PP_AQ_GP3	{K8;L8;M8}	Destination[1]	O9	262.5	HEPES
Source[1]	384PP_AQ_GP3	{K8;L8;M8}	Destination[1]	P9	262.5	HEPES
Source[1]	384PP_AQ_GP3	{K8;L8;M8}	Destination[1]	A10	262.5	HEPES
Source[1]	384PP_AQ_GP3	{K8;L8;M8}	Destination[1]	B10	262.5	HEPES
Source[1]	384PP_AQ_GP3	{K8;L8;M8}	Destination[1]	C10	262.5	HEPES
Source[1]	384PP_AQ_GP3	{K8;L8;M8}	Destination[1]	D10	262.5	HEPES
Source[1]	384PP_AQ_GP3	{K8;L8;M8}	Destination[1]	E10	262.5	HEPES
Source[1]	384PP_AQ_GP3	{K8;L8;M8}	Destination[1]	F10	262.5	HEPES
Source[1]	384PP_AQ_GP3	{K8;L8;M8}	Destination[1]	G10	262.5	HEPES
Source[1]	384PP_AQ_GP3	{K8;L8;M8}	Destination[1]	H10	262.5	HEPES
Source[1]	384PP_AQ_GP3	{K8;L8;M8}	Destination[1]	I10	262.5	HEPES
Source[1]	384PP_AQ_GP3	{K8;L8;M8}	Destination[1]	J10	262.5	HEPES
Source[1]	384PP_AQ_GP3	{K8;L8;M8}	Destination[1]	K10	262.5	HEPES
Source[1]	384PP_AQ_GP3	{K8;L8;M8}	Destination[1]	L10	262.5	HEPES
Source[1]	384PP_AQ_GP3	{K8;L8;M8}	Destination[1]	M10	262.5	HEPES
Source[1]	384PP_AQ_GP3	{K8;L8;M8}	Destination[1]	N10	262.5	HEPES
Source[1]	384PP_AQ_GP3	{K8;L8;M8}	Destination[1]	O10	262.5	HEPES
Source[1]	384PP_AQ_GP3	{K8;L8;M8}	Destination[1]	P10	262.5	HEPES
Source[1]	384PP_AQ_GP3	{K8;L8;M8}	Destination[1]	A11	262.5	HEPES
Source[1]	384PP_AQ_GP3	{K8;L8;M8}	Destination[1]	B11	262.5	HEPES
Source[1]	384PP_AQ_GP3	{K8;L8;M8}	Destination[1]	C11	262.5	HEPES
Source[1]	384PP_AQ_GP3	{K8;L8;M8}	Destination[1]	D11	262.5	HEPES
Source[1]	384PP_AQ_GP3	{K8;L8;M8}	Destination[1]	E11	262.5	HEPES
Source[1]	384PP_AQ_GP3	{K8;L8;M8}	Destination[1]	F11	262.5	HEPES
Source[1]	384PP_AQ_GP3	{K8;L8;M8}	Destination[1]	G11	262.5	HEPES
Source[1]	384PP_AQ_GP3	{K8;L8;M8}	Destination[1]	H11	262.5	HEPES
Source[1]	384PP_AQ_GP3	{K8;L8;M8}	Destination[1]	I11	262.5	HEPES
Source[1]	384PP_AQ_GP3	{K8;L8;M8}	Destination[1]	J11	262.5	HEPES
Source[1]	384PP_AQ_GP3	{K8;L8;M8}	Destination[1]	K11	262.5	HEPES
Source[1]	384PP_AQ_GP3	{K8;L8;M8}	Destination[1]	L11	262.5	HEPES
Source[1]	384PP_AQ_GP3	{K8;L8;M8}	Destination[1]	M11	262.5	HEPES
Source[1]	384PP_AQ_GP3	{K8;L8;M8}	Destination[1]	N11	262.5	HEPES
Source[1]	384PP_AQ_GP3	{K8;L8;M8}	Destination[1]	O11	262.5	HEPES
Source[1]	384PP_AQ_GP3	{K8;L8;M8}	Destination[1]	P11	262.5	HEPES
Source[1]	384PP_AQ_GP3	{K8;L8;M8}	Destination[1]	A12	262.5	HEPES
Source[1]	384PP_AQ_GP3	{K8;L8;M8}	Destination[1]	B12	262.5	HEPES
Source[1]	384PP_AQ_GP3	{K8;L8;M8}	Destination[1]	C12	262.5	HEPES
Source[1]	384PP_AQ_GP3	{K8;L8;M8}	Destination[1]	D12	262.5	HEPES
Source[1]	384PP_AQ_GP3	{K8;L8;M8}	Destination[1]	E12	262.5	HEPES
Source[1]	384PP_AQ_GP3	{K8;L8;M8}	Destination[1]	F12	262.5	HEPES
Source[1]	384PP_AQ_GP3	{K8;L8;M8}	Destination[1]	G12	262.5	HEPES
Source[1]	384PP_AQ_GP3	{K8;L8;M8}	Destination[1]	H12	262.5	HEPES
Source[1]	384PP_AQ_GP3	{K8;L8;M8}	Destination[1]	I12	262.5	HEPES
Source[1]	384PP_AQ_GP3	{K8;L8;M8}	Destination[1]	J12	262.5	HEPES
Source[1]	384PP_AQ_GP3	{K8;L8;M8}	Destination[1]	K12	262.5	HEPES
Source[1]	384PP_AQ_GP3	{K8;L8;M8}	Destination[1]	L12	262.5	HEPES
Source[1]	384PP_AQ_GP3	{K8;L8;M8}	Destination[1]	M12	262.5	HEPES
Source[1]	384PP_AQ_GP3	{K8;L8;M8}	Destination[1]	N12	262.5	HEPES
Source[1]	384PP_AQ_GP3	{K8;L8;M8}	Destination[1]	O12	262.5	HEPES
Source[1]	384PP_AQ_GP3	{K8;L8;M8}	Destination[1]	P12	262.5	HEPES
Source[1]	384PP_AQ_GP3	{K8;L8;M8}	Destination[1]	A13	262.5	HEPES
Source[1]	384PP_AQ_GP3	{K8;L8;M8}	Destination[1]	B13	262.5	HEPES
Source[1]	384PP_AQ_GP3	{K8;L8;M8}	Destination[1]	C13	262.5	HEPES
Source[1]	384PP_AQ_GP3	{K8;L8;M8}	Destination[1]	D13	262.5	HEPES
Source[1]	384PP_AQ_GP3	{K8;L8;M8}	Destination[1]	E13	262.5	HEPES
Source[1]	384PP_AQ_GP3	{K8;L8;M8}	Destination[1]	F13	262.5	HEPES
Source[1]	384PP_AQ_GP3	{K8;L8;M8}	Destination[1]	G13	262.5	HEPES
Source[1]	384PP_AQ_GP3	{K8;L8;M8}	Destination[1]	H13	262.5	HEPES
Source[1]	384PP_AQ_GP3	{K8;L8;M8}	Destination[1]	I13	262.5	HEPES
Source[1]	384PP_AQ_GP3	{K8;L8;M8}	Destination[1]	J13	262.5	HEPES
Source[1]	384PP_AQ_GP3	{K8;L8;M8}	Destination[1]	K13	262.5	HEPES
Source[1]	384PP_AQ_GP3	{K8;L8;M8}	Destination[1]	L13	262.5	HEPES
Source[1]	384PP_AQ_GP3	{K8;L8;M8}	Destination[1]	M13	262.5	HEPES
Source[1]	384PP_AQ_GP3	{K8;L8;M8}	Destination[1]	N13	262.5	HEPES
Source[1]	384PP_AQ_GP3	{K8;L8;M8}	Destination[1]	O13	262.5	HEPES
Source[1]	384PP_AQ_GP3	{K8;L8;M8}	Destination[1]	P13	262.5	HEPES
Source[1]	384PP_AQ_GP3	{K8;L8;M8}	Destination[1]	A14	262.5	HEPES
Source[1]	384PP_AQ_GP3	{K8;L8;M8}	Destination[1]	B14	262.5	HEPES
Source[1]	384PP_AQ_GP3	{K8;L8;M8}	Destination[1]	C14	262.5	HEPES
Source[1]	384PP_AQ_GP3	{K8;L8;M8}	Destination[1]	D14	262.5	HEPES
Source[1]	384PP_AQ_GP3	{K8;L8;M8}	Destination[1]	E14	262.5	HEPES
Source[1]	384PP_AQ_GP3	{K8;L8;M8}	Destination[1]	F14	262.5	HEPES
Source[1]	384PP_AQ_GP3	{K8;L8;M8}	Destination[1]	G14	262.5	HEPES
Source[1]	384PP_AQ_GP3	{K8;L8;M8}	Destination[1]	H14	262.5	HEPES
Source[1]	384PP_AQ_GP3	{K8;L8;M8}	Destination[1]	I14	262.5	HEPES
Source[1]	384PP_AQ_GP3	{K8;L8;M8}	Destination[1]	J14	262.5	HEPES
Source[1]	384PP_AQ_GP3	{K8;L8;M8}	Destination[1]	K14	262.5	HEPES
Source[1]	384PP_AQ_GP3	{K8;L8;M8}	Destination[1]	L14	262.5	HEPES
Source[1]	384PP_AQ_GP3	{K8;L8;M8}	Destination[1]	M14	262.5	HEPES
Source[1]	384PP_AQ_GP3	{K8;L8;M8}	Destination[1]	N14	262.5	HEPES
Source[1]	384PP_AQ_GP3	{K8;L8;M8}	Destination[1]	O14	262.5	HEPES
Source[1]	384PP_AQ_GP3	{K8;L8;M8}	Destination[1]	P14	262.5	HEPES
Source[1]	384PP_AQ_GP3	{K8;L8;M8}	Destination[1]	A15	262.5	HEPES
Source[1]	384PP_AQ_GP3	{K8;L8;M8}	Destination[1]	B15	262.5	HEPES
Source[1]	384PP_AQ_GP3	{K8;L8;M8}	Destination[1]	C15	262.5	HEPES
Source[1]	384PP_AQ_GP3	{K8;L8;M8}	Destination[1]	D15	262.5	HEPES
Source[1]	384PP_AQ_GP3	{K8;L8;M8}	Destination[1]	E15	262.5	HEPES
Source[1]	384PP_AQ_GP3	{K8;L8;M8}	Destination[1]	F15	262.5	HEPES
Source[1]	384PP_AQ_GP3	{K8;L8;M8}	Destination[1]	G15	262.5	HEPES
Source[1]	384PP_AQ_GP3	{K8;L8;M8}	Destination[1]	H15	262.5	HEPES
Source[1]	384PP_AQ_GP3	{K8;L8;M8}	Destination[1]	I15	262.5	HEPES
Source[1]	384PP_AQ_GP3	{K8;L8;M8}	Destination[1]	J15	262.5	HEPES
Source[1]	384PP_AQ_GP3	{K8;L8;M8}	Destination[1]	K15	262.5	HEPES
Source[1]	384PP_AQ_GP3	{K8;L8;M8}	Destination[1]	L15	262.5	HEPES
Source[1]	384PP_AQ_GP3	{K8;L8;M8}	Destination[1]	M15	262.5	HEPES
Source[1]	384PP_AQ_GP3	{K8;L8;M8}	Destination[1]	N15	262.5	HEPES
Source[1]	384PP_AQ_GP3	{K8;L8;M8}	Destination[1]	O15	262.5	HEPES
Source[1]	384PP_AQ_GP3	{K8;L8;M8}	Destination[1]	P15	262.5	HEPES
Source[1]	384PP_AQ_GP3	{K8;L8;M8}	Destination[1]	A16	262.5	HEPES
Source[1]	384PP_AQ_GP3	{K8;L8;M8}	Destination[1]	B16	262.5	HEPES
Source[1]	384PP_AQ_GP3	{K8;L8;M8}	Destination[1]	C16	262.5	HEPES
Source[1]	384PP_AQ_GP3	{K8;L8;M8}	Destination[1]	D16	262.5	HEPES
Source[1]	384PP_AQ_GP3	{K8;L8;M8}	Destination[1]	E16	262.5	HEPES
Source[1]	384PP_AQ_GP3	{K8;L8;M8}	Destination[1]	F16	262.5	HEPES
Source[1]	384PP_AQ_GP3	{K8;L8;M8}	Destination[1]	G16	262.5	HEPES
Source[1]	384PP_AQ_GP3	{K8;L8;M8}	Destination[1]	H16	262.5	HEPES
Source[1]	384PP_AQ_GP3	{K8;L8;M8}	Destination[1]	I16	262.5	HEPES
Source[1]	384PP_AQ_GP3	{K8;L8;M8}	Destination[1]	J16	262.5	HEPES
Source[1]	384PP_AQ_GP3	{K8;L8;M8}	Destination[1]	K16	262.5	HEPES
Source[1]	384PP_AQ_GP3	{K8;L8;M8}	Destination[1]	L16	262.5	HEPES
Source[1]	384PP_AQ_GP3	{K8;L8;M8}	Destination[1]	M16	262.5	HEPES
Source[1]	384PP_AQ_GP3	{K8;L8;M8}	Destination[1]	N16	262.5	HEPES
Source[1]	384PP_AQ_GP3	{K8;L8;M8}	Destination[1]	O16	262.5	HEPES
Source[1]	384PP_AQ_GP3	{K8;L8;M8}	Destination[1]	P16	262.5	HEPES
Source[1]	384PP_AQ_GP3	{K8;L8;M8}	Destination[1]	A17	262.5	HEPES
Source[1]	384PP_AQ_GP3	{K8;L8;M8}	Destination[1]	B17	262.5	HEPES
Source[1]	384PP_AQ_GP3	{K8;L8;M8}	Destination[1]	C17	262.5	HEPES
Source[1]	384PP_AQ_GP3	{K8;L8;M8}	Destination[1]	D17	262.5	HEPES
Source[1]	384PP_AQ_GP3	{K8;L8;M8}	Destination[1]	E17	262.5	HEPES
Source[1]	384PP_AQ_GP3	{K8;L8;M8}	Destination[1]	F17	262.5	HEPES
Source[1]	384PP_AQ_GP3	{K8;L8;M8}	Destination[1]	G17	262.5	HEPES
Source[1]	384PP_AQ_GP3	{K8;L8;M8}	Destination[1]	H17	262.5	HEPES
Source[1]	384PP_AQ_GP3	{K8;L8;M8}	Destination[1]	I17	262.5	HEPES
Source[1]	384PP_AQ_GP3	{K8;L8;M8}	Destination[1]	J17	262.5	HEPES
Source[1]	384PP_AQ_GP3	{K8;L8;M8}	Destination[1]	K17	262.5	HEPES
Source[1]	384PP_AQ_GP3	{K8;L8;M8}	Destination[1]	L17	262.5	HEPES
Source[1]	384PP_AQ_GP3	{K8;L8;M8}	Destination[1]	M17	262.5	HEPES
Source[1]	384PP_AQ_GP3	{K8;L8;M8}	Destination[1]	N17	262.5	HEPES
Source[1]	384PP_AQ_GP3	{K8;L8;M8}	Destination[1]	O17	262.5	HEPES
[truncated: 3,131 more rows]
