# Supplementary material for: An AI-driven workflow for the accelerated optimization of cell-free protein synthesis
Source: iScience. 2025 Sep 19;28(10):113599. doi: 10.1016/j.isci.2025.113599 (PMC12529354; doi:10.1016/j.isci.2025.113599)
Supplement: Document S2. Data S1–S14 and Table S5 [file mmc2.zip › Supplemental Data/Data S4.csv]

Well	Mg-glutamate	K-glutamate	Amino acid	Spermidine	Creatine Phosphate	NTP	GFP11_Col-E1	GFP1-10	PEG-8000	HEPES	Water
A1	60.0	780	720	40	60	120.0	480.0	980.0	1120	262.5	1877.5
B1	20.0	660	600	60	240	120.0	500.0	1080.0	900	262.5	2057.5
C1	40.0	940	420	60	80	120.0	380.0	860.0	560	262.5	2777.5
D1	60.0	560	1060	40	80	120.0	580.0	1220.0	1300	262.5	1217.5
E1	20.0	680	1080	40	80	140.0	540.0	880.0	640	262.5	2137.5
F1	80.0	620	1020	60	200	140.0	360.0	1240.0	540	262.5	1977.5
G1	60.0	920	520	80	60	80.0	760.0	1240.0	1220	262.5	1297.5
H1	80.0	760	480	40	140	100.0	780.0	1080.0	820	262.5	1957.5
I1	80.0	960	660	60	60	120.0	680.0	660.0	920	262.5	2037.5
J1	20.0	640	340	100	80	100.0	360.0	960.0	660	262.5	2977.5
K1	80.0	900	840	60	460	140.0	580.0	1060.0	940	262.5	1177.5
L1	60.0	820	200	40	40	80.0	420.0	920.0	1220	262.5	2437.5
M1	20.0	600	600	100	40	120.0	840.0	720.0	520	262.5	2677.5
N1	20.0	760	900	140	160	60.0	840.0	980.0	1140	262.5	1237.5
O1	40.0	700	680	100	440	140.0	500.0	1120.0	1140	262.5	1377.5
P1	60.0	400	720	140	140	140.0	740.0	1240.0	620	262.5	2037.5
A2	20.0	940	360	80	80	120.0	480.0	540.0	900	262.5	2717.5
B2	80.0	500	960	20	100	100.0	500.0	1200.0	580	262.5	2197.5
C2	20.0	520	540	140	200	140.0	680.0	1180.0	200	262.5	2617.5
D2	40.0	620	1080	120	220	80.0	480.0	1120.0	900	262.5	1577.5
E2	40.0	880	720	120	260	140.0	660.0	680.0	900	262.5	1837.5
F2	80.0	780	1060	100	80	100.0	860.0	680.0	1000	262.5	1497.5
G2	40.0	960	780	60	480	120.0	400.0	1180.0	440	262.5	1777.5
H2	80.0	480	200	140	120	140.0	460.0	1220.0	980	262.5	2417.5
I2	40.0	700	400	120	40	60.0	660.0	1180.0	620	262.5	2417.5
J2	20.0	880	460	40	340	100.0	700.0	1140.0	460	262.5	2097.5
K2	40.0	760	340	20	40	120.0	400.0	800.0	280	262.5	3437.5
L2	20.0	760	200	20	20	140.0	380.0	840.0	80	262.5	3777.5
M2	80.0	720	580	20	280	120.0	500.0	640.0	1260	262.5	2037.5
N2	80.0	680	220	40	320	100.0	220.0	1020.0	860	262.5	2697.5
O2	40.0	200	560	140	40	100.0	680.0	1160.0	1040	262.5	2277.5
P2	40.0	500	940	60	340	140.0	620.0	740.0	800	262.5	2057.5
A3	20.0	920	380	120	600	140.0	380.0	1220.0	1020	262.5	1437.5
B3	40.0	320	120	20	180	120.0	120.0	980.0	780	262.5	3557.5
C3	80.0	700	720	100	340	100.0	780.0	1020.0	960	262.5	1437.5
D3	20.0	580	360	80	220	120.0	840.0	1080.0	300	262.5	2637.5
E3	60.0	80	1020	140	60	100.0	700.0	980.0	820	262.5	2277.5
F3	80.0	900	460	20	280	140.0	800.0	660.0	340	262.5	2557.5
G3	80.0	640	1100	20	600	140.0	300.0	920.0	800	262.5	1637.5
H3	20.0	740	1060	60	80	60.0	800.0	820.0	940	262.5	1657.5
I3	40.0	340	800	40	20	80.0	300.0	860.0	1280	262.5	2477.5
J3	20.0	680	560	100	200	100.0	560.0	820.0	360	262.5	2837.5
K3	80.0	400	220	120	40	120.0	300.0	860.0	720	262.5	3377.5
L3	40.0	920	640	80	120	80.0	20.0	1060.0	400	262.5	2877.5
M3	80.0	620	640	80	660	120.0	80.0	1160.0	1320	262.5	1477.5
N3	40.0	460	760	60	340	140.0	300.0	780.0	900	262.5	2457.5
O3	80.0	920	100	80	180	60.0	700.0	1100.0	1320	262.5	1697.5
P3	60.0	920	400	100	100	40.0	700.0	1140.0	1240	262.5	1537.5
A4	20.0	720	1020	20	80	60.0	80.0	1080.0	580	262.5	2577.5
B4	60.0	420	20	60	360	120.0	340.0	920.0	1060	262.5	2877.5
C4	0.0	660	620	140	100	100.0	540.0	960.0	480	262.5	2637.5
D4	80.0	560	400	40	140	120.0	460.0	1000.0	500	262.5	2937.5
E4	40.0	840	840	100	60	100.0	840.0	800.0	1300	262.5	1317.5
F4	60.0	800	880	60	40	80.0	860.0	1120.0	880	262.5	1457.5
G4	0.0	480	240	140	540	100.0	540.0	460.0	1200	262.5	2537.5
H4	0.0	320	640	20	220	100.0	340.0	1200.0	360	262.5	3037.5
I4	20.0	120	100	120	640	60.0	380.0	800.0	1280	262.5	2717.5
J4	40.0	160	1000	80	160	80.0	820.0	620.0	1020	262.5	2257.5
K4	52.5	770	875	105	625	102.5	857.5	1237.5	1050	262.5	562.5
L4	40.0	780	340	80	20	40.0	760.0	1020.0	0	262.5	3157.5
M4	40.0	640	300	140	460	80.0	840.0	700.0	380	262.5	2657.5
N4	80.0	20	220	0	300	80.0	700.0	220.0	1140	262.5	3477.5
O4	52.5	770	875	105	625	102.5	0.0	0.0	1050	262.5	2657.5
P4	60.0	780	720	40	60	120.0	480.0	980.0	1120	262.5	1877.5
A5	20.0	660	600	60	240	120.0	500.0	1080.0	900	262.5	2057.5
B5	40.0	940	420	60	80	120.0	380.0	860.0	560	262.5	2777.5
C5	60.0	560	1060	40	80	120.0	580.0	1220.0	1300	262.5	1217.5
D5	20.0	680	1080	40	80	140.0	540.0	880.0	640	262.5	2137.5
E5	80.0	620	1020	60	200	140.0	360.0	1240.0	540	262.5	1977.5
F5	60.0	920	520	80	60	80.0	760.0	1240.0	1220	262.5	1297.5
G5	80.0	760	480	40	140	100.0	780.0	1080.0	820	262.5	1957.5
H5	80.0	960	660	60	60	120.0	680.0	660.0	920	262.5	2037.5
I5	20.0	640	340	100	80	100.0	360.0	960.0	660	262.5	2977.5
J5	80.0	900	840	60	460	140.0	580.0	1060.0	940	262.5	1177.5
K5	60.0	820	200	40	40	80.0	420.0	920.0	1220	262.5	2437.5
L5	20.0	600	600	100	40	120.0	840.0	720.0	520	262.5	2677.5
M5	20.0	760	900	140	160	60.0	840.0	980.0	1140	262.5	1237.5
N5	40.0	700	680	100	440	140.0	500.0	1120.0	1140	262.5	1377.5
O5	60.0	400	720	140	140	140.0	740.0	1240.0	620	262.5	2037.5
P5	20.0	940	360	80	80	120.0	480.0	540.0	900	262.5	2717.5
A6	80.0	500	960	20	100	100.0	500.0	1200.0	580	262.5	2197.5
B6	20.0	520	540	140	200	140.0	680.0	1180.0	200	262.5	2617.5
C6	40.0	620	1080	120	220	80.0	480.0	1120.0	900	262.5	1577.5
D6	40.0	880	720	120	260	140.0	660.0	680.0	900	262.5	1837.5
E6	80.0	780	1060	100	80	100.0	860.0	680.0	1000	262.5	1497.5
F6	40.0	960	780	60	480	120.0	400.0	1180.0	440	262.5	1777.5
G6	80.0	480	200	140	120	140.0	460.0	1220.0	980	262.5	2417.5
H6	40.0	700	400	120	40	60.0	660.0	1180.0	620	262.5	2417.5
I6	20.0	880	460	40	340	100.0	700.0	1140.0	460	262.5	2097.5
J6	40.0	760	340	20	40	120.0	400.0	800.0	280	262.5	3437.5
K6	20.0	760	200	20	20	140.0	380.0	840.0	80	262.5	3777.5
L6	80.0	720	580	20	280	120.0	500.0	640.0	1260	262.5	2037.5
M6	80.0	680	220	40	320	100.0	220.0	1020.0	860	262.5	2697.5
N6	40.0	200	560	140	40	100.0	680.0	1160.0	1040	262.5	2277.5
O6	40.0	500	940	60	340	140.0	620.0	740.0	800	262.5	2057.5
P6	20.0	920	380	120	600	140.0	380.0	1220.0	1020	262.5	1437.5
A7	40.0	320	120	20	180	120.0	120.0	980.0	780	262.5	3557.5
B7	80.0	700	720	100	340	100.0	780.0	1020.0	960	262.5	1437.5
C7	20.0	580	360	80	220	120.0	840.0	1080.0	300	262.5	2637.5
D7	60.0	80	1020	140	60	100.0	700.0	980.0	820	262.5	2277.5
E7	80.0	900	460	20	280	140.0	800.0	660.0	340	262.5	2557.5
F7	80.0	640	1100	20	600	140.0	300.0	920.0	800	262.5	1637.5
G7	20.0	740	1060	60	80	60.0	800.0	820.0	940	262.5	1657.5
H7	40.0	340	800	40	20	80.0	300.0	860.0	1280	262.5	2477.5
I7	20.0	680	560	100	200	100.0	560.0	820.0	360	262.5	2837.5
J7	80.0	400	220	120	40	120.0	300.0	860.0	720	262.5	3377.5
K7	40.0	920	640	80	120	80.0	20.0	1060.0	400	262.5	2877.5
L7	80.0	620	640	80	660	120.0	80.0	1160.0	1320	262.5	1477.5
M7	40.0	460	760	60	340	140.0	300.0	780.0	900	262.5	2457.5
N7	80.0	920	100	80	180	60.0	700.0	1100.0	1320	262.5	1697.5
O7	60.0	920	400	100	100	40.0	700.0	1140.0	1240	262.5	1537.5
P7	20.0	720	1020	20	80	60.0	80.0	1080.0	580	262.5	2577.5
A8	60.0	420	20	60	360	120.0	340.0	920.0	1060	262.5	2877.5
B8	0.0	660	620	140	100	100.0	540.0	960.0	480	262.5	2637.5
C8	80.0	560	400	40	140	120.0	460.0	1000.0	500	262.5	2937.5
D8	40.0	840	840	100	60	100.0	840.0	800.0	1300	262.5	1317.5
E8	60.0	800	880	60	40	80.0	860.0	1120.0	880	262.5	1457.5
F8	0.0	480	240	140	540	100.0	540.0	460.0	1200	262.5	2537.5
G8	0.0	320	640	20	220	100.0	340.0	1200.0	360	262.5	3037.5
H8	20.0	120	100	120	640	60.0	380.0	800.0	1280	262.5	2717.5
I8	40.0	160	1000	80	160	80.0	820.0	620.0	1020	262.5	2257.5
J8	52.5	770	875	105	625	102.5	857.5	1237.5	1050	262.5	562.5
K8	40.0	780	340	80	20	40.0	760.0	1020.0	0	262.5	3157.5
L8	40.0	640	300	140	460	80.0	840.0	700.0	380	262.5	2657.5
M8	80.0	20	220	0	300	80.0	700.0	220.0	1140	262.5	3477.5
N8	52.5	770	875	105	625	102.5	0.0	0.0	1050	262.5	2657.5
O8	60.0	780	720	40	60	120.0	480.0	980.0	1120	262.5	1877.5
P8	20.0	660	600	60	240	120.0	500.0	1080.0	900	262.5	2057.5
A9	40.0	940	420	60	80	120.0	380.0	860.0	560	262.5	2777.5
B9	60.0	560	1060	40	80	120.0	580.0	1220.0	1300	262.5	1217.5
C9	20.0	680	1080	40	80	140.0	540.0	880.0	640	262.5	2137.5
D9	80.0	620	1020	60	200	140.0	360.0	1240.0	540	262.5	1977.5
E9	60.0	920	520	80	60	80.0	760.0	1240.0	1220	262.5	1297.5
F9	80.0	760	480	40	140	100.0	780.0	1080.0	820	262.5	1957.5
G9	80.0	960	660	60	60	120.0	680.0	660.0	920	262.5	2037.5
H9	20.0	640	340	100	80	100.0	360.0	960.0	660	262.5	2977.5
I9	80.0	900	840	60	460	140.0	580.0	1060.0	940	262.5	1177.5
J9	60.0	820	200	40	40	80.0	420.0	920.0	1220	262.5	2437.5
K9	20.0	600	600	100	40	120.0	840.0	720.0	520	262.5	2677.5
L9	20.0	760	900	140	160	60.0	840.0	980.0	1140	262.5	1237.5
M9	40.0	700	680	100	440	140.0	500.0	1120.0	1140	262.5	1377.5
N9	60.0	400	720	140	140	140.0	740.0	1240.0	620	262.5	2037.5
O9	20.0	940	360	80	80	120.0	480.0	540.0	900	262.5	2717.5
P9	80.0	500	960	20	100	100.0	500.0	1200.0	580	262.5	2197.5
A10	20.0	520	540	140	200	140.0	680.0	1180.0	200	262.5	2617.5
B10	40.0	620	1080	120	220	80.0	480.0	1120.0	900	262.5	1577.5
C10	40.0	880	720	120	260	140.0	660.0	680.0	900	262.5	1837.5
D10	80.0	780	1060	100	80	100.0	860.0	680.0	1000	262.5	1497.5
E10	40.0	960	780	60	480	120.0	400.0	1180.0	440	262.5	1777.5
F10	80.0	480	200	140	120	140.0	460.0	1220.0	980	262.5	2417.5
G10	40.0	700	400	120	40	60.0	660.0	1180.0	620	262.5	2417.5
H10	20.0	880	460	40	340	100.0	700.0	1140.0	460	262.5	2097.5
I10	40.0	760	340	20	40	120.0	400.0	800.0	280	262.5	3437.5
J10	20.0	760	200	20	20	140.0	380.0	840.0	80	262.5	3777.5
K10	80.0	720	580	20	280	120.0	500.0	640.0	1260	262.5	2037.5
L10	80.0	680	220	40	320	100.0	220.0	1020.0	860	262.5	2697.5
M10	40.0	200	560	140	40	100.0	680.0	1160.0	1040	262.5	2277.5
N10	40.0	500	940	60	340	140.0	620.0	740.0	800	262.5	2057.5
O10	20.0	920	380	120	600	140.0	380.0	1220.0	1020	262.5	1437.5
P10	40.0	320	120	20	180	120.0	120.0	980.0	780	262.5	3557.5
A11	80.0	700	720	100	340	100.0	780.0	1020.0	960	262.5	1437.5
B11	20.0	580	360	80	220	120.0	840.0	1080.0	300	262.5	2637.5
C11	60.0	80	1020	140	60	100.0	700.0	980.0	820	262.5	2277.5
D11	80.0	900	460	20	280	140.0	800.0	660.0	340	262.5	2557.5
E11	80.0	640	1100	20	600	140.0	300.0	920.0	800	262.5	1637.5
F11	20.0	740	1060	60	80	60.0	800.0	820.0	940	262.5	1657.5
G11	40.0	340	800	40	20	80.0	300.0	860.0	1280	262.5	2477.5
H11	20.0	680	560	100	200	100.0	560.0	820.0	360	262.5	2837.5
I11	80.0	400	220	120	40	120.0	300.0	860.0	720	262.5	3377.5
J11	40.0	920	640	80	120	80.0	20.0	1060.0	400	262.5	2877.5
K11	80.0	620	640	80	660	120.0	80.0	1160.0	1320	262.5	1477.5
L11	40.0	460	760	60	340	140.0	300.0	780.0	900	262.5	2457.5
M11	80.0	920	100	80	180	60.0	700.0	1100.0	1320	262.5	1697.5
N11	60.0	920	400	100	100	40.0	700.0	1140.0	1240	262.5	1537.5
O11	20.0	720	1020	20	80	60.0	80.0	1080.0	580	262.5	2577.5
P11	60.0	420	20	60	360	120.0	340.0	920.0	1060	262.5	2877.5
A12	0.0	660	620	140	100	100.0	540.0	960.0	480	262.5	2637.5
B12	80.0	560	400	40	140	120.0	460.0	1000.0	500	262.5	2937.5
C12	40.0	840	840	100	60	100.0	840.0	800.0	1300	262.5	1317.5
D12	60.0	800	880	60	40	80.0	860.0	1120.0	880	262.5	1457.5
E12	0.0	480	240	140	540	100.0	540.0	460.0	1200	262.5	2537.5
F12	0.0	320	640	20	220	100.0	340.0	1200.0	360	262.5	3037.5
G12	20.0	120	100	120	640	60.0	380.0	800.0	1280	262.5	2717.5
H12	40.0	160	1000	80	160	80.0	820.0	620.0	1020	262.5	2257.5
I12	52.5	770	875	105	625	102.5	857.5	1237.5	1050	262.5	562.5
J12	40.0	780	340	80	20	40.0	760.0	1020.0	0	262.5	3157.5
K12	40.0	640	300	140	460	80.0	840.0	700.0	380	262.5	2657.5
L12	80.0	20	220	0	300	80.0	700.0	220.0	1140	262.5	3477.5
M12	52.5	770	875	105	625	102.5	0.0	0.0	1050	262.5	2657.5
N12	60.0	780	720	40	60	120.0	480.0	980.0	1120	262.5	1877.5
O12	20.0	660	600	60	240	120.0	500.0	1080.0	900	262.5	2057.5
P12	40.0	940	420	60	80	120.0	380.0	860.0	560	262.5	2777.5
A13	60.0	560	1060	40	80	120.0	580.0	1220.0	1300	262.5	1217.5
B13	20.0	680	1080	40	80	140.0	540.0	880.0	640	262.5	2137.5
C13	80.0	620	1020	60	200	140.0	360.0	1240.0	540	262.5	1977.5
D13	60.0	920	520	80	60	80.0	760.0	1240.0	1220	262.5	1297.5
E13	80.0	760	480	40	140	100.0	780.0	1080.0	820	262.5	1957.5
F13	80.0	960	660	60	60	120.0	680.0	660.0	920	262.5	2037.5
G13	20.0	640	340	100	80	100.0	360.0	960.0	660	262.5	2977.5
H13	80.0	900	840	60	460	140.0	580.0	1060.0	940	262.5	1177.5
I13	60.0	820	200	40	40	80.0	420.0	920.0	1220	262.5	2437.5
J13	20.0	600	600	100	40	120.0	840.0	720.0	520	262.5	2677.5
K13	20.0	760	900	140	160	60.0	840.0	980.0	1140	262.5	1237.5
L13	40.0	700	680	100	440	140.0	500.0	1120.0	1140	262.5	1377.5
M13	60.0	400	720	140	140	140.0	740.0	1240.0	620	262.5	2037.5
N13	20.0	940	360	80	80	120.0	480.0	540.0	900	262.5	2717.5
O13	80.0	500	960	20	100	100.0	500.0	1200.0	580	262.5	2197.5
P13	20.0	520	540	140	200	140.0	680.0	1180.0	200	262.5	2617.5
A14	40.0	620	1080	120	220	80.0	480.0	1120.0	900	262.5	1577.5
B14	40.0	880	720	120	260	140.0	660.0	680.0	900	262.5	1837.5
C14	80.0	780	1060	100	80	100.0	860.0	680.0	1000	262.5	1497.5
D14	40.0	960	780	60	480	120.0	400.0	1180.0	440	262.5	1777.5
E14	80.0	480	200	140	120	140.0	460.0	1220.0	980	262.5	2417.5
F14	40.0	700	400	120	40	60.0	660.0	1180.0	620	262.5	2417.5
G14	20.0	880	460	40	340	100.0	700.0	1140.0	460	262.5	2097.5
H14	40.0	760	340	20	40	120.0	400.0	800.0	280	262.5	3437.5
I14	20.0	760	200	20	20	140.0	380.0	840.0	80	262.5	3777.5
J14	80.0	720	580	20	280	120.0	500.0	640.0	1260	262.5	2037.5
K14	80.0	680	220	40	320	100.0	220.0	1020.0	860	262.5	2697.5
L14	40.0	200	560	140	40	100.0	680.0	1160.0	1040	262.5	2277.5
M14	40.0	500	940	60	340	140.0	620.0	740.0	800	262.5	2057.5
N14	20.0	920	380	120	600	140.0	380.0	1220.0	1020	262.5	1437.5
O14	40.0	320	120	20	180	120.0	120.0	980.0	780	262.5	3557.5
P14	80.0	700	720	100	340	100.0	780.0	1020.0	960	262.5	1437.5
A15	20.0	580	360	80	220	120.0	840.0	1080.0	300	262.5	2637.5
B15	60.0	80	1020	140	60	100.0	700.0	980.0	820	262.5	2277.5
C15	80.0	900	460	20	280	140.0	800.0	660.0	340	262.5	2557.5
D15	80.0	640	1100	20	600	140.0	300.0	920.0	800	262.5	1637.5
E15	20.0	740	1060	60	80	60.0	800.0	820.0	940	262.5	1657.5
F15	40.0	340	800	40	20	80.0	300.0	860.0	1280	262.5	2477.5
G15	20.0	680	560	100	200	100.0	560.0	820.0	360	262.5	2837.5
H15	80.0	400	220	120	40	120.0	300.0	860.0	720	262.5	3377.5
I15	40.0	920	640	80	120	80.0	20.0	1060.0	400	262.5	2877.5
J15	80.0	620	640	80	660	120.0	80.0	1160.0	1320	262.5	1477.5
K15	40.0	460	760	60	340	140.0	300.0	780.0	900	262.5	2457.5
L15	80.0	920	100	80	180	60.0	700.0	1100.0	1320	262.5	1697.5
M15	60.0	920	400	100	100	40.0	700.0	1140.0	1240	262.5	1537.5
N15	20.0	720	1020	20	80	60.0	80.0	1080.0	580	262.5	2577.5
O15	60.0	420	20	60	360	120.0	340.0	920.0	1060	262.5	2877.5
P15	0.0	660	620	140	100	100.0	540.0	960.0	480	262.5	2637.5
A16	80.0	560	400	40	140	120.0	460.0	1000.0	500	262.5	2937.5
B16	40.0	840	840	100	60	100.0	840.0	800.0	1300	262.5	1317.5
C16	60.0	800	880	60	40	80.0	860.0	1120.0	880	262.5	1457.5
D16	0.0	480	240	140	540	100.0	540.0	460.0	1200	262.5	2537.5
E16	0.0	320	640	20	220	100.0	340.0	1200.0	360	262.5	3037.5
F16	20.0	120	100	120	640	60.0	380.0	800.0	1280	262.5	2717.5
G16	40.0	160	1000	80	160	80.0	820.0	620.0	1020	262.5	2257.5
H16	52.5	770	875	105	625	102.5	857.5	1237.5	1050	262.5	562.5
I16	40.0	780	340	80	20	40.0	760.0	1020.0	0	262.5	3157.5
J16	40.0	640	300	140	460	80.0	840.0	700.0	380	262.5	2657.5
K16	80.0	20	220	0	300	80.0	700.0	220.0	1140	262.5	3477.5
L16	52.5	770	875	105	625	102.5	0.0	0.0	1050	262.5	2657.5
M16	60.0	780	720	40	60	120.0	480.0	980.0	1120	262.5	1877.5
N16	20.0	660	600	60	240	120.0	500.0	1080.0	900	262.5	2057.5
O16	40.0	940	420	60	80	120.0	380.0	860.0	560	262.5	2777.5
P16	60.0	560	1060	40	80	120.0	580.0	1220.0	1300	262.5	1217.5
A17	20.0	680	1080	40	80	140.0	540.0	880.0	640	262.5	2137.5
B17	80.0	620	1020	60	200	140.0	360.0	1240.0	540	262.5	1977.5
C17	60.0	920	520	80	60	80.0	760.0	1240.0	1220	262.5	1297.5
D17	80.0	760	480	40	140	100.0	780.0	1080.0	820	262.5	1957.5
E17	80.0	960	660	60	60	120.0	680.0	660.0	920	262.5	2037.5
F17	20.0	640	340	100	80	100.0	360.0	960.0	660	262.5	2977.5
G17	80.0	900	840	60	460	140.0	580.0	1060.0	940	262.5	1177.5
H17	60.0	820	200	40	40	80.0	420.0	920.0	1220	262.5	2437.5
I17	20.0	600	600	100	40	120.0	840.0	720.0	520	262.5	2677.5
J17	20.0	760	900	140	160	60.0	840.0	980.0	1140	262.5	1237.5
K17	40.0	700	680	100	440	140.0	500.0	1120.0	1140	262.5	1377.5
L17	60.0	400	720	140	140	140.0	740.0	1240.0	620	262.5	2037.5
M17	20.0	940	360	80	80	120.0	480.0	540.0	900	262.5	2717.5
N17	80.0	500	960	20	100	100.0	500.0	1200.0	580	262.5	2197.5
O17	20.0	520	540	140	200	140.0	680.0	1180.0	200	262.5	2617.5
P17	40.0	620	1080	120	220	80.0	480.0	1120.0	900	262.5	1577.5
A18	40.0	880	720	120	260	140.0	660.0	680.0	900	262.5	1837.5
B18	80.0	780	1060	100	80	100.0	860.0	680.0	1000	262.5	1497.5
C18	40.0	960	780	60	480	120.0	400.0	1180.0	440	262.5	1777.5
D18	80.0	480	200	140	120	140.0	460.0	1220.0	980	262.5	2417.5
E18	40.0	700	400	120	40	60.0	660.0	1180.0	620	262.5	2417.5
F18	20.0	880	460	40	340	100.0	700.0	1140.0	460	262.5	2097.5
G18	40.0	760	340	20	40	120.0	400.0	800.0	280	262.5	3437.5
H18	20.0	760	200	20	20	140.0	380.0	840.0	80	262.5	3777.5
I18	80.0	720	580	20	280	120.0	500.0	640.0	1260	262.5	2037.5
J18	80.0	680	220	40	320	100.0	220.0	1020.0	860	262.5	2697.5
K18	40.0	200	560	140	40	100.0	680.0	1160.0	1040	262.5	2277.5
L18	40.0	500	940	60	340	140.0	620.0	740.0	800	262.5	2057.5
M18	20.0	920	380	120	600	140.0	380.0	1220.0	1020	262.5	1437.5
N18	40.0	320	120	20	180	120.0	120.0	980.0	780	262.5	3557.5
O18	80.0	700	720	100	340	100.0	780.0	1020.0	960	262.5	1437.5
P18	20.0	580	360	80	220	120.0	840.0	1080.0	300	262.5	2637.5
A19	60.0	80	1020	140	60	100.0	700.0	980.0	820	262.5	2277.5
B19	80.0	900	460	20	280	140.0	800.0	660.0	340	262.5	2557.5
C19	80.0	640	1100	20	600	140.0	300.0	920.0	800	262.5	1637.5
D19	20.0	740	1060	60	80	60.0	800.0	820.0	940	262.5	1657.5
E19	40.0	340	800	40	20	80.0	300.0	860.0	1280	262.5	2477.5
F19	20.0	680	560	100	200	100.0	560.0	820.0	360	262.5	2837.5
G19	80.0	400	220	120	40	120.0	300.0	860.0	720	262.5	3377.5
H19	40.0	920	640	80	120	80.0	20.0	1060.0	400	262.5	2877.5
I19	80.0	620	640	80	660	120.0	80.0	1160.0	1320	262.5	1477.5
J19	40.0	460	760	60	340	140.0	300.0	780.0	900	262.5	2457.5
K19	80.0	920	100	80	180	60.0	700.0	1100.0	1320	262.5	1697.5
L19	60.0	920	400	100	100	40.0	700.0	1140.0	1240	262.5	1537.5
M19	20.0	720	1020	20	80	60.0	80.0	1080.0	580	262.5	2577.5
N19	60.0	420	20	60	360	120.0	340.0	920.0	1060	262.5	2877.5
O19	0.0	660	620	140	100	100.0	540.0	960.0	480	262.5	2637.5
P19	80.0	560	400	40	140	120.0	460.0	1000.0	500	262.5	2937.5
A20	40.0	840	840	100	60	100.0	840.0	800.0	1300	262.5	1317.5
B20	60.0	800	880	60	40	80.0	860.0	1120.0	880	262.5	1457.5
C20	0.0	480	240	140	540	100.0	540.0	460.0	1200	262.5	2537.5
D20	0.0	320	640	20	220	100.0	340.0	1200.0	360	262.5	3037.5
E20	20.0	120	100	120	640	60.0	380.0	800.0	1280	262.5	2717.5
F20	40.0	160	1000	80	160	80.0	820.0	620.0	1020	262.5	2257.5
G20	52.5	770	875	105	625	102.5	857.5	1237.5	1050	262.5	562.5
H20	40.0	780	340	80	20	40.0	760.0	1020.0	0	262.5	3157.5
I20	40.0	640	300	140	460	80.0	840.0	700.0	380	262.5	2657.5
J20	80.0	20	220	0	300	80.0	700.0	220.0	1140	262.5	3477.5
K20	52.5	770	875	105	625	102.5	0.0	0.0	1050	262.5	2657.5
L20	60.0	780	720	40	60	120.0	480.0	980.0	1120	262.5	1877.5
M20	20.0	660	600	60	240	120.0	500.0	1080.0	900	262.5	2057.5
N20	40.0	940	420	60	80	120.0	380.0	860.0	560	262.5	2777.5
O20	60.0	560	1060	40	80	120.0	580.0	1220.0	1300	262.5	1217.5
P20	20.0	680	1080	40	80	140.0	540.0	880.0	640	262.5	2137.5
A21	80.0	620	1020	60	200	140.0	360.0	1240.0	540	262.5	1977.5
B21	60.0	920	520	80	60	80.0	760.0	1240.0	1220	262.5	1297.5
C21	80.0	760	480	40	140	100.0	780.0	1080.0	820	262.5	1957.5
D21	80.0	960	660	60	60	120.0	680.0	660.0	920	262.5	2037.5
E21	20.0	640	340	100	80	100.0	360.0	960.0	660	262.5	2977.5
F21	80.0	900	840	60	460	140.0	580.0	1060.0	940	262.5	1177.5
G21	60.0	820	200	40	40	80.0	420.0	920.0	1220	262.5	2437.5
H21	20.0	600	600	100	40	120.0	840.0	720.0	520	262.5	2677.5
I21	20.0	760	900	140	160	60.0	840.0	980.0	1140	262.5	1237.5
J21	40.0	700	680	100	440	140.0	500.0	1120.0	1140	262.5	1377.5
K21	60.0	400	720	140	140	140.0	740.0	1240.0	620	262.5	2037.5
L21	20.0	940	360	80	80	120.0	480.0	540.0	900	262.5	2717.5
M21	80.0	500	960	20	100	100.0	500.0	1200.0	580	262.5	2197.5
N21	20.0	520	540	140	200	140.0	680.0	1180.0	200	262.5	2617.5
O21	40.0	620	1080	120	220	80.0	480.0	1120.0	900	262.5	1577.5
P21	40.0	880	720	120	260	140.0	660.0	680.0	900	262.5	1837.5
A22	80.0	780	1060	100	80	100.0	860.0	680.0	1000	262.5	1497.5
B22	40.0	960	780	60	480	120.0	400.0	1180.0	440	262.5	1777.5
C22	80.0	480	200	140	120	140.0	460.0	1220.0	980	262.5	2417.5
D22	40.0	700	400	120	40	60.0	660.0	1180.0	620	262.5	2417.5
E22	20.0	880	460	40	340	100.0	700.0	1140.0	460	262.5	2097.5
F22	40.0	760	340	20	40	120.0	400.0	800.0	280	262.5	3437.5
G22	20.0	760	200	20	20	140.0	380.0	840.0	80	262.5	3777.5
H22	80.0	720	580	20	280	120.0	500.0	640.0	1260	262.5	2037.5
I22	80.0	680	220	40	320	100.0	220.0	1020.0	860	262.5	2697.5
J22	40.0	200	560	140	40	100.0	680.0	1160.0	1040	262.5	2277.5
K22	40.0	500	940	60	340	140.0	620.0	740.0	800	262.5	2057.5
L22	20.0	920	380	120	600	140.0	380.0	1220.0	1020	262.5	1437.5
M22	40.0	320	120	20	180	120.0	120.0	980.0	780	262.5	3557.5
N22	80.0	700	720	100	340	100.0	780.0	1020.0	960	262.5	1437.5
O22	20.0	580	360	80	220	120.0	840.0	1080.0	300	262.5	2637.5
P22	60.0	80	1020	140	60	100.0	700.0	980.0	820	262.5	2277.5
A23	80.0	900	460	20	280	140.0	800.0	660.0	340	262.5	2557.5
B23	80.0	640	1100	20	600	140.0	300.0	920.0	800	262.5	1637.5
C23	20.0	740	1060	60	80	60.0	800.0	820.0	940	262.5	1657.5
D23	40.0	340	800	40	20	80.0	300.0	860.0	1280	262.5	2477.5
E23	20.0	680	560	100	200	100.0	560.0	820.0	360	262.5	2837.5
F23	80.0	400	220	120	40	120.0	300.0	860.0	720	262.5	3377.5
G23	40.0	920	640	80	120	80.0	20.0	1060.0	400	262.5	2877.5
H23	80.0	620	640	80	660	120.0	80.0	1160.0	1320	262.5	1477.5
I23	40.0	460	760	60	340	140.0	300.0	780.0	900	262.5	2457.5
J23	80.0	920	100	80	180	60.0	700.0	1100.0	1320	262.5	1697.5
K23	60.0	920	400	100	100	40.0	700.0	1140.0	1240	262.5	1537.5
L23	20.0	720	1020	20	80	60.0	80.0	1080.0	580	262.5	2577.5
M23	60.0	420	20	60	360	120.0	340.0	920.0	1060	262.5	2877.5
N23	0.0	660	620	140	100	100.0	540.0	960.0	480	262.5	2637.5
O23	80.0	560	400	40	140	120.0	460.0	1000.0	500	262.5	2937.5
P23	40.0	840	840	100	60	100.0	840.0	800.0	1300	262.5	1317.5
A24	60.0	800	880	60	40	80.0	860.0	1120.0	880	262.5	1457.5
B24	0.0	480	240	140	540	100.0	540.0	460.0	1200	262.5	2537.5
C24	0.0	320	640	20	220	100.0	340.0	1200.0	360	262.5	3037.5
D24	20.0	120	100	120	640	60.0	380.0	800.0	1280	262.5	2717.5
E24	40.0	160	1000	80	160	80.0	820.0	620.0	1020	262.5	2257.5
F24	52.5	770	875	105	625	102.5	857.5	1237.5	1050	262.5	562.5
G24	40.0	780	340	80	20	40.0	760.0	1020.0	0	262.5	3157.5
H24	40.0	640	300	140	460	80.0	840.0	700.0	380	262.5	2657.5
I24	80.0	20	220	0	300	80.0	700.0	220.0	1140	262.5	3477.5
J24	52.5	770	875	105	625	102.5	0.0	0.0	1050	262.5	2657.5
