# Supplementary material for: An AI-driven workflow for the accelerated optimization of cell-free protein synthesis
Source: iScience. 2025 Sep 19;28(10):113599. doi: 10.1016/j.isci.2025.113599 (PMC12529354; doi:10.1016/j.isci.2025.113599)
Supplement: Document S2. Data S1–S14 and Table S5 [file mmc2.zip › Supplemental Data/Data S7.csv]

Mg-glutamate	K-glutamate	Amino acid	Spermidine	Creatine Phosphate	NTP	GFP11_Col-E1	GFP1-10	PEG-8000	Yield1	Yield2	Yield3
60.0	780	720	40	60	120.0	480.0	980.0	1120	1.69680623	1.356902676	1.901403824
20.0	660	600	60	240	120.0	500.0	1080.0	900	1.891103716	2.30076709	2.30498077
40.0	940	420	60	80	120.0	380.0	860.0	560	2.496937322	2.321367305	2.256757539
60.0	560	1060	40	80	120.0	580.0	1220.0	1300	1.269351761	1.261860774	1.323193233
20.0	680	1080	40	80	140.0	540.0	880.0	640	1.137323108	1.005294455	1.229087704
80.0	620	1020	60	200	140.0	360.0	1240.0	540	1.771247917	1.850839659	1.854116966
60.0	920	520	80	60	80.0	760.0	1240.0	1220	2.487105401	2.444032224	2.661739045
80.0	760	480	40	140	100.0	780.0	1080.0	820	2.110215097	1.913576678	1.716001885
80.0	960	660	60	60	120.0	680.0	660.0	920	2.03155973	2.108342351	1.363925477
20.0	640	340	100	80	100.0	360.0	960.0	660	2.196829639	2.277825941	2.088210322
80.0	900	840	60	460	140.0	580.0	1060.0	940	1.701488097	1.513277039	1.862544326
60.0	820	200	40	40	80.0	420.0	920.0	1220	1.647646625	1.635005584	1.556350216
20.0	600	600	100	40	120.0	840.0	720.0	520	1.212232982	0.984226053	1.49314501
20.0	760	900	140	160	60.0	840.0	980.0	1140	1.988018365	2.178570358	1.932304147
40.0	700	680	100	440	140.0	500.0	1120.0	1140	2.308726264	2.33634928	2.345713014
60.0	400	720	140	140	140.0	740.0	1240.0	620	1.874717181	2.047946265	1.712256392
20.0	940	360	80	80	120.0	480.0	540.0	900	1.689783429	1.46458562	1.835389497
80.0	500	960	20	100	100.0	500.0	1200.0	580	1.823684829	1.866758007	1.905617504
20.0	520	540	140	200	140.0	680.0	1180.0	200	2.224452655	1.966481777	1.90327657
40.0	620	1080	120	220	80.0	480.0	1120.0	900	2.309662637	2.312471757	2.080719335
40.0	880	720	120	260	140.0	660.0	680.0	900	1.794657253	1.485185836	1.482844902
80.0	780	1060	100	80	100.0	860.0	680.0	1000	1.506254238	1.954777109	1.336302461
40.0	960	780	60	480	120.0	400.0	1180.0	440	0.566603505	0.796014994	0.877479482
80.0	480	200	140	120	140.0	460.0	1220.0	980	1.843348671	1.879867235	2.148138221
40.0	700	400	120	40	60.0	660.0	1180.0	620	1.540431868	1.563373017	1.583973232
20.0	880	460	40	340	100.0	700.0	1140.0	460	1.570864004	1.499699624	1.49454957
40.0	760	340	20	40	120.0	400.0	800.0	280	1.989891112	1.700083537	1.668715027
20.0	760	200	20	20	140.0	380.0	840.0	80	1.420107883	1.916853985	1.970695457
80.0	720	580	20	280	120.0	500.0	640.0	1260	1.770779731	2.231943643	2.260503032
80.0	680	220	40	320	100.0	220.0	1020.0	860	1.787166266	1.826025763	1.484717649
40.0	200	560	140	40	100.0	680.0	1160.0	1040	0.143830903	0.151790078	0.139617223
40.0	500	940	60	340	140.0	620.0	740.0	800	1.668246841	1.803084614	1.884549102
20.0	920	380	120	600	140.0	380.0	1220.0	1020	0.458920561	0.436915786	0.731405228
40.0	320	120	20	180	120.0	120.0	980.0	780	0.877947669	1.005762642	0.818956143
80.0	700	720	100	340	100.0	780.0	1020.0	960	2.989001558	2.967933155	3.432842561
20.0	580	360	80	220	120.0	840.0	1080.0	300	1.887826409	1.628919157	1.5956779
60.0	80	1020	140	60	100.0	700.0	980.0	820	0.289436971	0.268368569	0.223422645
80.0	900	460	20	280	140.0	800.0	660.0	340	1.505317864	1.602700701	1.261860774
80.0	640	1100	20	600	140.0	300.0	920.0	800	0.694886664	0.559580704	0.784310327
20.0	740	1060	60	80	60.0	800.0	820.0	940	1.317106806	1.481440342	1.146686842
40.0	340	800	40	20	80.0	300.0	860.0	1280	0.477179843	0.485139017	0.532425875
20.0	680	560	100	200	100.0	560.0	820.0	360	1.337238835	1.291824723	1.252028853
80.0	400	220	120	40	120.0	300.0	860.0	720	0.68692749	0.720168747	0.667731835
40.0	920	640	80	120	80.0	20.0	1060.0	400	0.20703611	0.185499521	0.183158587
80.0	620	640	80	660	120.0	80.0	1160.0	1320	0.524466701	0.556303397	0.559112518
40.0	460	760	60	340	140.0	300.0	780.0	900	1.452880953	1.656073986	1.765629677
80.0	920	100	80	180	60.0	700.0	1100.0	1320	1.222064903	1.072245155	1.317106806
60.0	920	400	100	100	40.0	700.0	1140.0	1240	1.181800846	1.200996501	1.030108351
20.0	720	1020	20	80	60.0	80.0	1080.0	580	0.504334672	0.48045715	0.461261495
60.0	420	20	60	360	120.0	340.0	920.0	1060	0.937875568	1.063817794	1.077863396
